# Supplementary material for: Novel functional insights into ischemic stroke biology provided by the first genome-wide association study of stroke in indigenous Africans
Source: Genome Med. 2024 Feb 5;16:25. doi: 10.1186/s13073-023-01273-5 (PMC10840175; doi:10.1186/s13073-023-01273-5)
Supplement: Supplementary file 1 — Additional file 1: Table S1. Association Results Top Hits <1.0E−06 in Any Model. Table S2. Association Results Top Hits<1.0E−04 in Any Model. Table S3a. Replication Look-up in COMPASS and MEGASTROKE based on Supplementary Table 1. Table S3b. Replication Look-up in COMPASS and MEGASTROKE based on Supplementary Table 2. Table S4a. Replication Status of Variants previously associated with Stroke in COMPASS and Comparison with SIREN stroke. Table S4b. Replication Status of Variants previously associated with Stroke in MEGASTROKE and Comparison with SIREN stroke. Table S5a. Replication of COMPASS significant results in SIREN stroke types. Table S5b. Replication of MEGASTROKE significant results in SIREN stroke types. Table S5c. COMPASS study’s significant SNPs replication in SIREN for stroke subtypes. Table S6. Metasoft meta-analysis results driven by Meta-analysis P-value. Table S7. Meta-Analysis Results from MANTRA. Table S8a. Fine mapping of AADACL2 gene region. Table S8b. Posterior Probabilities for SNPs in the AADACL2 fine-mapping regions of gene. Table S9a. Fine mapping of MIR4458HG gene region. Table S9b. Posterior Probabilities for SNPs in the MIR4458HG fine-mapping regions of gene. Table S10a. FUMA GENE2SNP MAGMA differentially expressed genes (DEG) from GTEx v8 data for specific tissue type. Table S10b. FUMA GENE2FUNC MAGMA differentially expressed genes (DEG) from GTEx v8 data for specific tissue types. Table S11. FUMA GENE2SNP's positional, eQTL or chromatin interaction mapping results on functionally relevant SNPs and GWAS top-hit SNPs. Table S12. FUMA SNP2GENE Interactions showing eQTL and Chromatin Interaction statistics based on functionally relevant SNPs and GWAS top-hit SNP with P-value < 1E-4 along with Gene and Protein Annotation for selected Tissues. Table S13a. Genetic loci associated with stroke by ancestry. Table S13b. Functional annotations of genetic loci associated with stroke in MEGASTROKE. Table S13c. Functional annotations of genetic loci as [file 13073_2023_1273_MOESM1_ESM.xlsx]

## Sheet: ST1
Additional File 1; Table S1: Association Results Top Hits <1.0E-06 in Any Model
Genomic Information											Association Analysis Results																										Genomic Information (Annotation)							1000 Genome Minor Allele Frequencies
Chr	Pos (Hg38)	Pos (Hg19)	dbSNP	HWE P-Value	Overall MAF	Controls MAF	Cases MAF	Reference Allele	Alternate Allele	Effect Allele	model 0 OR	model 0 L95	model 0 U95	model 0 P-Value	model 1 OR	model 1 L95	model 1 U95	model 1 P-value	model 2 OR	model 2 L95	model 2 U95	model 2 P-value	model 3 OR	model 3 L95	model 3 U95	model 3 P-Value	model 4 OR	model 4 L95	model 4 U95	model 4 P-Value	model 5 OR	model 5 L95	model 5 U95	model 5 P-value	Average Call Rate	Imputation Rsq	Genotyped	Func refGene hg38	Gene refGene hg38	GeneDetail refGene hg38	Func refGene hg19	Gene refGene hg19	GeneDetail refGene hg19	1000G MAF ALL	1000G MAF AFR	1000G MAF AMR	1000G MAF EAS	1000G MAF EUR	1000G MAF SAS
2	129359443	130117016	rs111452560	0.05418	0.06121	0.07548	0.04761	C	T	T	1.62657	1.33012	1.9891	2.15e-06	1.78198	1.42525	2.22799	4e-07	1.73753	1.38625	2.17781	1.63e-06	1.73083	1.37899	2.17243	2.23e-06	1.76112	1.40214	2.21202	1.14e-06	1.72761	1.37037	2.17799	3.73e-06	0.99947	0.99264	Imputed	intergenic	LINC01854-PLAC9P1	dist=85552-dist=563419	intergenic	LINC01854-PLAC9P1	dist=85552-dist=563419	0.016	0.056	0.007	0	0	0
2	129361214	130118787	rs112549349	0.05411	0.06172	0.07653	0.04758	A	G	G	1.65279	1.35205	2.02042	9.42e-07	1.8082	1.44692	2.25968	1.9e-07	1.75789	1.4031	2.20241	9.37e-07	1.75482	1.39877	2.2015	1.17e-06	1.78405	1.42102	2.23983	6.13e-07	1.75205	1.39042	2.20773	1.99e-06	0.99971	0.99574	Imputed	intergenic	LINC01854-PLAC9P1	dist=87323-dist=561648	intergenic	LINC01854-PLAC9P1	dist=87323-dist=561648	0.016	0.056	0.007	0	0	0
3	151678293	151396081	rs6440776	0.1327	0.3692	0.3394	0.3984	C	T	T	0.767112	0.694239	0.847633	1.93e-07	0.737006	0.661115	0.821609	3.71e-08	0.732355	0.655407	0.818338	3.81e-08	0.73404	0.656543	0.820684	5.59e-08	0.73793	0.659588	0.825577	1.11e-07	0.739549	0.660017	0.828665	2.02e-07	0.99871	0.99505	Imputed	intergenic	MIR5186-AADACL2	dist=112298-dist=55623	ncRNA_intronic	MIR548H2		0.34	0.37	0.36	0.19	0.39	0.42
3	151681716	151399504	rs2410883	0.1205	0.3697	0.3403	0.3985	A	G	G	0.768907	0.695886	0.849589	2.45e-07	0.738255	0.662256	0.822976	4.38e-08	0.733475	0.656425	0.81957	4.4e-08	0.735259	0.657679	0.82199	6.46e-08	0.739242	0.660768	0.827035	1.32e-07	0.74094	0.661285	0.830191	2.38e-07	0.99898	0.99592	Imputed	intergenic	MIR5186-AADACL2	dist=115721-dist=52200	ncRNA_intronic	MIR548H2		0.34	0.37	0.36	0.18	0.39	0.42
3	151685214	151403002	rs28848632	0.2325	0.3809	0.3527	0.4084	C	G	G	0.77822	0.70454	0.859606	7.77e-07	0.747496	0.670776	0.832991	1.39e-07	0.744892	0.666897	0.832009	1.8e-07	0.745953	0.667501	0.833626	2.35e-07	0.749765	0.670439	0.838476	4.47e-07	0.752581	0.671885	0.842968	9.02e-07	0.99859	0.99477	Imputed	intergenic	MIR5186-AADACL2	dist=119219-dist=48702	ncRNA_intronic	MIR548H2		0.35	0.39	0.36	0.18	0.39	0.42
3	151685242	151403030	rs28824245	0.2325	0.3809	0.3527	0.4084	G	T	T	0.778407	0.704711	0.85981	7.96e-07	0.747639	0.670902	0.833153	1.41e-07	0.74497	0.666961	0.832103	1.82e-07	0.74603	0.667542	0.833746	2.39e-07	0.749849	0.670475	0.83862	4.58e-07	0.752671	0.671937	0.843105	9.2e-07	0.99862	0.99485	Imputed	intergenic	MIR5186-AADACL2	dist=119247-dist=48674	ncRNA_intronic	MIR548H2		0.35	0.39	0.36	0.18	0.39	0.42
3	151686995	151404783	rs1550967	0.2325	0.3812	0.3533	0.4084	T	C	C	0.780575	0.706708	0.862163	1.04e-06	0.749777	0.672859	0.835488	1.84e-07	0.747556	0.669319	0.834939	2.49e-07	0.748529	0.669821	0.836485	3.22e-07	0.75252	0.672907	0.841553	6.24e-07	0.755436	0.674453	0.846143	1.25e-06	0.9986	0.99478	Imputed	intergenic	MIR5186-AADACL2	dist=121000-dist=46921	ncRNA_intronic	MIR548H2		0.35	0.39	0.37	0.18	0.39	0.42
3	186449423	186167212	rs142793076	0.1147	0.07745	0.06157	0.09326	T	G	G	0.625199	0.519132	0.752938	7.36e-07	0.64233	0.525453	0.785204	1.56e-05	0.645243	0.525348	0.792499	2.95e-05	0.650873	0.529483	0.800093	4.55e-05	0.630067	0.511111	0.776709	1.51e-05	0.639229	0.517104	0.790197	3.52e-05	0.99854	0.98575	Imputed	intergenic	DGKG-LINC02052	dist=87189-dist=5558	intergenic	DGKG-LINC02052	dist=87189-dist=5558	0.023	0.079	0.01	0	0.001	0
3	186456343	186174132	rs114000556	0.132	0.07238	0.05711	0.08722	T	C	C	0.619199	0.511647	0.749359	8.48e-07	0.634746	0.516627	0.779872	1.51e-05	0.626665	0.507475	0.77385	1.41e-05	0.630217	0.509839	0.779018	1.96e-05	0.613852	0.495275	0.760819	8.35e-06	0.612391	0.492421	0.761589	1.04e-05	0.99971	0.99639	Imputed	ncRNA_exonic	LINC02052		ncRNA_exonic	LINC02052		0.02	0.069	0.01	0	0.001	0
5	8496166	8496279	rs57085808	0.3705	0.1219	0.1034	0.1406	G	C	C	0.695694	0.600121	0.806486	1.49e-06	0.657904	0.560877	0.771715	2.7e-07	0.65352	0.555144	0.769331	3.22e-07	0.652047	0.553506	0.768132	3.13e-07	0.665295	0.564322	0.784335	1.22e-06	0.653244	0.552429	0.772457	6.4e-07	0.99952	0.99569	Imputed	intergenic	MIR4458HG-LINC02199	dist=33070-dist=343566	intergenic	MIR4458HG-LINC02199	dist=33070-dist=343565	0.083	0.11	0.035	0.14	0.038	0.068
5	8497556	8497669	rs57033994	0.3715	0.1222	0.1037	0.1408	C	T	T	0.696663	0.601032	0.807509	1.6e-06	0.659578	0.56237	0.77359	3.13e-07	0.655612	0.556994	0.771692	3.85e-07	0.653934	0.555181	0.770253	3.67e-07	0.667282	0.566082	0.786573	1.43e-06	0.655263	0.554216	0.774734	7.54e-07	0.99996	0.99972	Genotyped	intergenic	MIR4458HG-LINC02199	dist=34460-dist=342176	intergenic	MIR4458HG-LINC02199	dist=34460-dist=342175	0.083	0.11	0.035	0.14	0.038	0.069
5	8499226	8499338	rs143745837	0.3205	0.1218	0.1034	0.1403	G	GA	GA	0.697413	0.601588	0.808501	1.76e-06	0.660187	0.562802	0.774424	3.41e-07	0.656528	0.557693	0.772879	4.31e-07	0.654594	0.555657	0.771146	4.01e-07	0.667795	0.566431	0.787298	1.53e-06	0.655693	0.554485	0.775374	8.05e-07	0.99915	0.99267	Imputed	intergenic	MIR4458HG-LINC02199	dist=36130-dist=340506	intergenic	MIR4458HG-LINC02199	dist=36129-dist=340506	0.083	0.11	0.035	0.14	0.038	0.068
5	8499286	8499398	rs77326269	0.3727	0.1223	0.1037	0.141	A	G	G	0.695286	0.599862	0.805888	1.4e-06	0.659279	0.562124	0.773226	3.03e-07	0.655348	0.556777	0.771369	3.75e-07	0.653631	0.554933	0.769882	3.56e-07	0.666982	0.565837	0.786206	1.39e-06	0.654971	0.553977	0.774376	7.32e-07	0.99961	0.9965	Imputed	intergenic	MIR4458HG-LINC02199	dist=36190-dist=340446	intergenic	MIR4458HG-LINC02199	dist=36189-dist=340446	0.083	0.11	0.035	0.14	0.038	0.068
5	8499479	8499591	rs73740017	0.3727	0.1223	0.1037	0.141	C	T	T	0.695286	0.599862	0.805888	1.4e-06	0.659279	0.562124	0.773226	3.03e-07	0.655348	0.556777	0.771369	3.75e-07	0.653631	0.554933	0.769882	3.56e-07	0.666982	0.565837	0.786206	1.39e-06	0.654971	0.553977	0.774376	7.32e-07	1	0.99999	Genotyped	intergenic	MIR4458HG-LINC02199	dist=36383-dist=340253	intergenic	MIR4458HG-LINC02199	dist=36382-dist=340253	0.083	0.11	0.035	0.14	0.038	0.068
6	46055360	46023097	rs147996143	1	0.02078	0.02925	0.0128	C	T	T	2.42932	1.68725	3.49778	1.82e-06	2.82169	1.87147	4.25436	7.36e-07	2.92423	1.93062	4.42921	4.08e-07	3.00767	1.98641	4.55398	1.96e-07	2.94566	1.94145	4.46929	3.79e-07	2.82249	1.85728	4.28929	1.18e-06	0.99862	0.95212	Imputed	intronic	CLIC5		intronic	CLIC5		0.0074	0.026	0.001	0	0.001	0
7	53504289	53571982	rs10275678	0.9082	0.3216	0.3482	0.2951	A	G	G	1.29737	1.17003	1.43857	7.85e-07	1.29492	1.15733	1.44886	6.5e-06	1.29869	1.15819	1.45624	7.69e-06	1.29634	1.1555	1.45435	9.73e-06	1.30081	1.15849	1.46061	8.65e-06	1.30538	1.16055	1.46829	8.93e-06	0.99864	0.99411	Imputed	intergenic	POM121L12-LINC01446	dist=467364-dist=151220	intergenic	POM121L12-LINC01446	dist=467364-dist=151220	0.79	0.67	0.85	0.85	0.75	0.88
7	53504565	53572258	rs4947810	0.954	0.3217	0.3483	0.2952	T	A	A	1.29814	1.17077	1.43937	7.34e-07	1.29627	1.15859	1.45031	5.91e-06	1.30069	1.16003	1.4584	6.73e-06	1.29825	1.1573	1.45636	8.53e-06	1.30216	1.15977	1.46204	7.88e-06	1.30613	1.16138	1.46893	8.33e-06	0.99879	0.99462	Imputed	intergenic	POM121L12-LINC01446	dist=467640-dist=150944	intergenic	POM121L12-LINC01446	dist=467640-dist=150944	0.79	0.67	0.85	0.85	0.75	0.88
7	53507474	53575167	rs7786543	0.954	0.3216	0.348	0.2952	C	T	T	1.29657	1.16929	1.4377	8.36e-07	1.29491	1.15731	1.44888	6.52e-06	1.29987	1.15925	1.45756	7.14e-06	1.29752	1.1566	1.45561	8.99e-06	1.30138	1.15902	1.46124	8.33e-06	1.30557	1.16084	1.46835	8.68e-06	0.99878	0.99456	Imputed	intergenic	POM121L12-LINC01446	dist=470549-dist=148035	intergenic	POM121L12-LINC01446	dist=470549-dist=148035	0.79	0.67	0.85	0.85	0.75	0.88
7	53514627	53582320	rs2008025	0.638	0.3119	0.3388	0.2853	A	G	G	1.30991	1.17986	1.45429	4.19e-07	1.31905	1.1771	1.47813	1.87e-06	1.3272	1.18175	1.49057	1.76e-06	1.32458	1.17876	1.48846	2.32e-06	1.32744	1.18035	1.49285	2.28e-06	1.32826	1.17899	1.49641	3.05e-06	0.99875	0.99438	Imputed	intergenic	POM121L12-LINC01446	dist=477702-dist=140882	intergenic	POM121L12-LINC01446	dist=477702-dist=140882	0.79	0.69	0.85	0.85	0.75	0.88
7	53515752	53583445	rs11238270	0.638	0.3122	0.3392	0.2854	T	C	C	1.31137	1.18121	1.45588	3.73e-07	1.32096	1.17881	1.48026	1.65e-06	1.32837	1.18277	1.49189	1.64e-06	1.32568	1.17981	1.48959	2.14e-06	1.328	1.18088	1.49346	2.19e-06	1.3289	1.17964	1.49705	2.9e-06	0.9989	0.99502	Imputed	intergenic	POM121L12-LINC01446	dist=478827-dist=139757	intergenic	POM121L12-LINC01446	dist=478827-dist=139757	0.79	0.69	0.85	0.85	0.75	0.88
7	53516754	53584447	rs4947814	0.638	0.3121	0.339	0.2854	A	C	C	1.31012	1.1801	1.45446	4.08e-07	1.31985	1.17784	1.47899	1.77e-06	1.3277	1.18218	1.49114	1.7e-06	1.32508	1.17925	1.48895	2.23e-06	1.32735	1.18028	1.49276	2.29e-06	1.32836	1.17912	1.49649	3.02e-06	1	1	Genotyped	intergenic	POM121L12-LINC01446	dist=479829-dist=138755	intergenic	POM121L12-LINC01446	dist=479829-dist=138755	0.8	0.69	0.87	0.86	0.79	0.88
7	53520258	53587951	rs10250977	0.638	0.3124	0.3395	0.2855	C	T	T	1.31264	1.1823	1.45735	3.42e-07	1.32256	1.18019	1.48209	1.5e-06	1.32997	1.18415	1.49376	1.49e-06	1.32711	1.181	1.4913	1.98e-06	1.3296	1.18221	1.49536	2.01e-06	1.33052	1.18098	1.499	2.67e-06	0.9989	0.99512	Imputed	intergenic	POM121L12-LINC01446	dist=483333-dist=135251	intergenic	POM121L12-LINC01446	dist=483333-dist=135251	0.79	0.69	0.85	0.85	0.75	0.88
7	53526642	53594335	rs2194650	0.6802	0.3122	0.3396	0.285	C	T	T	1.31644	1.18582	1.46146	2.52e-07	1.32897	1.18593	1.48928	9.84e-07	1.33707	1.19048	1.50171	9.45e-07	1.33451	1.1876	1.4996	1.24e-06	1.33694	1.18876	1.50358	1.27e-06	1.33845	1.18804	1.5079	1.64e-06	0.99995	0.99984	Genotyped	intergenic	POM121L12-LINC01446	dist=489717-dist=128867	intergenic	POM121L12-LINC01446	dist=489717-dist=128867	0.79	0.69	0.85	0.85	0.75	0.88
7	53527922	53595615	rs4541851	0.638	0.3123	0.3396	0.2853	A	G	G	1.31463	1.18417	1.45945	2.89e-07	1.32643	1.18366	1.48643	1.16e-06	1.33483	1.18849	1.4992	1.09e-06	1.33216	1.18554	1.49692	1.43e-06	1.33469	1.18679	1.50102	1.45e-06	1.33584	1.18576	1.50491	1.92e-06	0.99901	0.99559	Imputed	intergenic	POM121L12-LINC01446	dist=490997-dist=127587	intergenic	POM121L12-LINC01446	dist=490997-dist=127587	0.79	0.68	0.85	0.85	0.75	0.88
7	53532401	53600094	rs10230418	0.6363	0.3109	0.338	0.2839	A	G	G	1.31369	1.18301	1.4588	3.33e-07	1.32184	1.17927	1.48165	1.65e-06	1.3277	1.18186	1.49153	1.8e-06	1.32503	1.17887	1.48932	2.37e-06	1.32859	1.18107	1.49453	2.23e-06	1.33213	1.18211	1.50119	2.55e-06	0.99857	0.99438	Imputed	intergenic	POM121L12-LINC01446	dist=495476-dist=123108	intergenic	POM121L12-LINC01446	dist=495476-dist=123108	0.79	0.68	0.85	0.85	0.75	0.88
7	53534088	53601781	rs1559587	0.6802	0.3115	0.3381	0.2851	T	A	A	1.30688	1.17705	1.45104	5.35e-07	1.31454	1.17295	1.47324	2.56e-06	1.32091	1.17599	1.48371	2.68e-06	1.31955	1.17416	1.48295	3.23e-06	1.32328	1.17648	1.48841	3.03e-06	1.32773	1.17832	1.49609	3.26e-06	0.99908	0.99586	Imputed	intergenic	POM121L12-LINC01446	dist=497163-dist=121421	intergenic	POM121L12-LINC01446	dist=497163-dist=121421	0.79	0.68	0.85	0.85	0.75	0.88
7	53535000	53602693	rs11769940	0.6802	0.3115	0.3381	0.285	G	A	A	1.30748	1.17762	1.45166	5.08e-07	1.31552	1.17385	1.47429	2.39e-06	1.32183	1.17684	1.48468	2.51e-06	1.32037	1.17487	1.48389	3.08e-06	1.32409	1.17722	1.48929	2.87e-06	1.32856	1.17905	1.49704	3.1e-06	0.99904	0.99571	Imputed	intergenic	POM121L12-LINC01446	dist=498075-dist=120509	intergenic	POM121L12-LINC01446	dist=498075-dist=120509	0.79	0.68	0.85	0.85	0.75	0.88
7	53535591	53603284	rs6593085	0.638	0.3117	0.3383	0.2854	C	G	G	1.30629	1.17652	1.45038	5.59e-07	1.31351	1.17206	1.47202	2.72e-06	1.32047	1.1756	1.48319	2.75e-06	1.31889	1.17362	1.48213	3.34e-06	1.32283	1.17613	1.48782	3.09e-06	1.32718	1.1779	1.49537	3.33e-06	0.99909	0.99588	Imputed	intergenic	POM121L12-LINC01446	dist=498666-dist=119918	intergenic	POM121L12-LINC01446	dist=498666-dist=119918	0.79	0.68	0.85	0.85	0.75	0.88
7	53539245	53606938	rs10224028	0.6382	0.3115	0.3381	0.2851	G	A	A	1.30707	1.17724	1.45123	5.25e-07	1.31503	1.17343	1.47373	2.46e-06	1.32158	1.1766	1.48441	2.56e-06	1.32032	1.17487	1.48376	3.07e-06	1.32414	1.17728	1.48932	2.86e-06	1.32846	1.17901	1.49686	3.1e-06	0.99915	0.9961	Imputed	intergenic	POM121L12-LINC01446	dist=502320-dist=116264	intergenic	POM121L12-LINC01446	dist=502320-dist=116264	0.79	0.68	0.85	0.85	0.75	0.88
7	53539321	53607014	rs11238272	0.6382	0.3115	0.3381	0.2851	A	G	G	1.30707	1.17724	1.45123	5.25e-07	1.31503	1.17343	1.47373	2.46e-06	1.32158	1.1766	1.48441	2.56e-06	1.32032	1.17487	1.48376	3.07e-06	1.32414	1.17728	1.48932	2.86e-06	1.32846	1.17901	1.49686	3.1e-06	1	0.99999	Genotyped	intergenic	POM121L12-LINC01446	dist=502396-dist=116188	intergenic	POM121L12-LINC01446	dist=502396-dist=116188	0.79	0.68	0.85	0.85	0.75	0.88
12	132290333	132866919	rs76534667	0.9062	0.1344	0.1526	0.1169	G	A	A	1.37353	1.18866	1.58714	1.68e-05	1.50516	1.28238	1.76665	5.64e-07	1.47937	1.25651	1.74176	2.59e-06	1.48071	1.25612	1.74546	2.91e-06	1.47902	1.2537	1.74484	3.47e-06	1.4912	1.2608	1.76369	3.07e-06	0.99527	0.96943	Imputed	intronic	GALNT9		intronic	GALNT9		0.086	0.14	0.086	0.003	0.12	0.072
13	106950078	107602426	rs7326843	0.2005	0.2278	0.2039	0.2497	G	T	T	0.769938	0.685678	0.864553	9.82e-06	0.734334	0.647267	0.833113	1.62e-06	0.72163	0.634163	0.821161	7.47e-07	0.727488	0.638938	0.828309	1.55e-06	0.731005	0.641493	0.833009	2.58e-06	0.732068	0.64101	0.83606	4.18e-06	0.99955	0.99752	Imputed	intergenic	LINC00443-FAM155A	dist=277898-dist=218453	intergenic	LINC00443-FAM155A	dist=277898-dist=218453	0.063	0.229	0.016	0.001	0.001	0

## Sheet: ST2
Additional File 1; Table S2 : Association Results Top Hits<1.0E-04 in Any Model
Genomic Information											Association Results																											Genomic Information (Annotation)
Chr	Pos (Hg38)	Pos (Hg19)	dbSNP	HWE P-Value	Overall MAF	Controls MAF	Cases MAF	Reference Allele	Alternate Allele	Effect Allele	model 0 OR	model 0 L95	model 0 U95	model 0 P-Value	model 1 OR	model 1 L95	model 1 U95	model 1 P-value	model 2 OR	model 2 L95	model 2 U95	model 2 P-value	model 3 OR	model 3 L95	model 3 U95	model 3 P-Value	model 4 OR	model 4 L95	model 4 U95	model 4 P-Value	model 5 OR	model 5 L95	model 5 U95	model 5 P-value	Average Call Rate	Imputation Rsq	Genotyped	Func refGene hg38	Gene refGene hg38	GeneDetail refGene hg38	1000G AFR hg38	Func refGene hg19	Gene refGene hg19	GeneDetail refGene hg19
1	243016496	243179798	rs141762486	0.408	0.02277	0.01434	0.03092	T	C	C	0.450892	0.317856	0.639609	8e-06	0.414902	0.285326	0.603323	4.12e-06	0.405831	0.276775	0.595066	3.87e-06	0.40349	0.27472	0.592619	3.7e-06	0.416962	0.283323	0.613635	9.12e-06	0.438936	0.297329	0.647984	3.42e-05	0.99889	0.9655	Imputed	intergenic	PLD5-LINC01347	dist=491800-dist=39818	0.017	intergenic	PLD5-LINC01347	dist=491800-dist=39818
1	243004597	243167899	rs372461090	0.4081	0.02277	0.01434	0.03094	T	C	C	0.449738	0.317033	0.63799	7.49e-06	0.417902	0.287391	0.607682	4.94e-06	0.414036	0.282505	0.606807	6.15e-06	0.409693	0.278941	0.601735	5.37e-06	0.424256	0.288306	0.624312	1.36e-05	0.447316	0.303031	0.660299	5.14e-05	0.99877	0.96158	Imputed	intergenic	PLD5-LINC01347	dist=479901-dist=51717	0.017	intergenic	PLD5-LINC01347	dist=479901-dist=51717
1	243005841	243169143	rs570821371	0.4041	0.02235	0.01405	0.03038	T	G	G	0.450296	0.316316	0.641026	9.52e-06	0.41603	0.285079	0.607132	5.43e-06	0.409999	0.278684	0.603187	6e-06	0.406755	0.275886	0.599701	5.59e-06	0.420602	0.284726	0.621319	1.36e-05	0.443232	0.299116	0.656785	5.01e-05	0.99882	0.96339	Imputed	intergenic	PLD5-LINC01347	dist=481145-dist=50473	0.017	intergenic	PLD5-LINC01347	dist=481145-dist=50473
1	243013939	243177241	rs139224134	0.4104	0.02305	0.01463	0.0312	A	T	T	0.455506	0.32202	0.644328	8.83e-06	0.424224	0.292485	0.615299	6.19e-06	0.413547	0.282758	0.60483	5.31e-06	0.412918	0.281833	0.604972	5.65e-06	0.427247	0.291034	0.627212	1.42e-05	0.448422	0.304554	0.660251	4.84e-05	0.999	0.96906	Imputed	intergenic	PLD5-LINC01347	dist=489243-dist=42375	0.017	intergenic	PLD5-LINC01347	dist=489243-dist=42375
1	243006946	243170248	rs556116598	0.416	0.02348	0.01493	0.03177	G	A	A	0.456495	0.323777	0.643615	7.67e-06	0.427638	0.295855	0.61812	6.2e-06	0.419228	0.287674	0.610944	6.05e-06	0.417674	0.286126	0.609701	6.08e-06	0.429692	0.293818	0.628401	1.33e-05	0.451482	0.307827	0.662177	4.71e-05	0.999	0.96978	Imputed	intergenic	PLD5-LINC01347	dist=482250-dist=49368	0.018	intergenic	PLD5-LINC01347	dist=482250-dist=49368
1	243002827	243166129	rs138100999	0.413	0.02333	0.01492	0.03148	G	A	A	0.460561	0.326514	0.649638	9.97e-06	0.42811	0.296119	0.618935	6.46e-06	0.419696	0.287929	0.611764	6.3e-06	0.418177	0.2864	0.610587	6.35e-06	0.430185	0.294083	0.629275	1.38e-05	0.451997	0.308102	0.663097	4.89e-05	0.99903	0.97073	Imputed	intergenic	PLD5-LINC01347	dist=478131-dist=53487	0.017	intergenic	PLD5-LINC01347	dist=478131-dist=53487
1	243004274	243167576	rs371669087	0.4081	0.02291	0.01463	0.03094	C	T	T	0.45966	0.324806	0.650504	1.15e-05	0.426584	0.294063	0.618827	7.17e-06	0.419914	0.28712	0.614124	7.69e-06	0.416588	0.2843	0.610433	7.06e-06	0.431581	0.293988	0.633572	1.79e-05	0.454679	0.308774	0.669528	6.56e-05	0.99889	0.96625	Imputed	intergenic	PLD5-LINC01347	dist=479578-dist=52040	0.017	intergenic	PLD5-LINC01347	dist=479578-dist=52040
1	243009870	243173172	rs542673830	0.4104	0.02318	0.01492	0.0312	A	G	G	0.465275	0.329693	0.656613	1.34e-05	0.43331	0.299453	0.627002	9.16e-06	0.423737	0.290447	0.618197	8.36e-06	0.422505	0.289099	0.617471	8.57e-06	0.437391	0.2987	0.640478	2.14e-05	0.459657	0.312999	0.675033	7.36e-05	0.99903	0.97053	Imputed	intergenic	PLD5-LINC01347	dist=485174-dist=46444	0.017	intergenic	PLD5-LINC01347	dist=485174-dist=46444
1	243016031	243179333	rs556913289	0.4104	0.02318	0.01492	0.0312	T	G	G	0.465275	0.329693	0.656613	1.34e-05	0.43331	0.299453	0.627002	9.16e-06	0.423737	0.290447	0.618197	8.36e-06	0.422505	0.289099	0.617471	8.57e-06	0.437391	0.2987	0.640478	2.14e-05	0.459657	0.312999	0.675033	7.36e-05	0.99903	0.97051	Imputed	intergenic	PLD5-LINC01347	dist=491335-dist=40283	0.017	intergenic	PLD5-LINC01347	dist=491335-dist=40283
1	243016078	243179380	rs574110804	0.4104	0.02318	0.01492	0.0312	G	A	A	0.465275	0.329693	0.656613	1.34e-05	0.43331	0.299453	0.627002	9.16e-06	0.423737	0.290447	0.618197	8.36e-06	0.422505	0.289099	0.617471	8.57e-06	0.437391	0.2987	0.640478	2.14e-05	0.459657	0.312999	0.675033	7.36e-05	0.99903	0.97048	Imputed	intergenic	PLD5-LINC01347	dist=491382-dist=40236	0.017	intergenic	PLD5-LINC01347	dist=491382-dist=40236
1	243019931	243183233	rs185761067	0.408	0.02305	0.01492	0.03092	C	A	A	0.468907	0.332102	0.662067	1.68e-05	0.433769	0.299728	0.627755	9.48e-06	0.424111	0.290668	0.618816	8.6e-06	0.422779	0.289261	0.617928	8.75e-06	0.437646	0.29885	0.640903	2.18e-05	0.460079	0.313246	0.675739	7.55e-05	0.99903	0.97032	Imputed	intergenic	PLD5-LINC01347	dist=495235-dist=36383	0.017	intergenic	PLD5-LINC01347	dist=495235-dist=36383
1	243029497	243192799	rs151296614	0.408	0.02305	0.01492	0.03092	A	C	C	0.468907	0.332102	0.662067	1.68e-05	0.433769	0.299728	0.627755	9.48e-06	0.424111	0.290668	0.618816	8.6e-06	0.422779	0.289261	0.617928	8.75e-06	0.437646	0.29885	0.640903	2.18e-05	0.460079	0.313246	0.675739	7.55e-05	0.99899	0.9686	Imputed	intergenic	PLD5-LINC01347	dist=504801-dist=26817	0.017	intergenic	PLD5-LINC01347	dist=504801-dist=26817
1	243011922	243175224	rs546515388	0.4059	0.02291	0.01492	0.03065	A	G	G	0.472413	0.33442	0.667345	2.09e-05	0.434276	0.300032	0.628584	9.84e-06	0.424535	0.290919	0.61952	8.87e-06	0.423247	0.289537	0.618705	9.06e-06	0.438096	0.299115	0.641653	2.25e-05	0.460405	0.313438	0.676282	7.69e-05	0.99899	0.96879	Imputed	intergenic	PLD5-LINC01347	dist=487226-dist=44392	0.017	intergenic	PLD5-LINC01347	dist=487226-dist=44392
1	243013555	243176857	rs547868189	0.408	0.02305	0.01493	0.03092	C	T	T	0.471024	0.333626	0.665007	1.88e-05	0.434298	0.300053	0.628604	9.84e-06	0.424645	0.290997	0.619675	8.92e-06	0.423204	0.289529	0.618597	9e-06	0.438871	0.299601	0.642882	2.36e-05	0.461192	0.313934	0.677525	8.02e-05	0.99888	0.9658	Imputed	intergenic	PLD5-LINC01347	dist=488859-dist=42759	0.017	intergenic	PLD5-LINC01347	dist=488859-dist=42759
1	10859265	10919322	rs1152733	0.5429	0.03018	0.03978	0.02128	C	A	A	1.97279	1.47031	2.64701	5.9e-06	2.10085	1.51024	2.92243	1.04e-05	2.11122	1.51272	2.94652	1.12e-05	2.14084	1.53197	2.99169	8.26e-06	2.1071	1.50511	2.94987	1.41e-05	2.15404	1.53004	3.03254	1.1e-05	0.99489	0.85795	Imputed	intergenic	CASZ1-C1orf127	dist=62589-dist=87208	0.97	intergenic	CASZ1-C1orf127	dist=62589-dist=87208
1	162703781	162673571	rs16843678	0.4527	0.04461	0.05526	0.03427	C	T	T	1.64925	1.3049	2.08447	2.82e-05	1.79581	1.38154	2.33432	1.21e-05	1.80489	1.38187	2.3574	1.47e-05	1.84686	1.41397	2.41227	6.73e-06	1.86928	1.43014	2.44327	4.68e-06	1.88453	1.43608	2.47302	4.87e-06	0.99989	0.99754	Imputed	intronic	DDR2		0.054	intronic	DDR2
1	64914299	65379982	rs10889502	0.6558	0.4937	0.4675	0.4798	C	G	G	0.803049	0.727067	0.886972	1.53e-05	0.787114	0.706494	0.876935	1.41e-05	0.782713	0.701161	0.873751	1.28e-05	0.784021	0.701873	0.875784	1.64e-05	0.778493	0.696562	0.870062	1.02e-05	0.785577	0.70173	0.879442	2.78e-05	0.98859	0.96471	Imputed	intronic	JAK1		0.48	intronic	JAK1
1	162708186	162677976	rs75022255	0.4577	0.04462	0.05503	0.03454	C	A	A	1.62987	1.29007	2.05917	4.22e-05	1.76889	1.36188	2.29754	1.91e-05	1.78449	1.36685	2.32975	2.07e-05	1.82503	1.39784	2.38276	9.79e-06	1.8531	1.41836	2.42109	6.12e-06	1.85826	1.41613	2.43842	7.83e-06	0.99982	0.99647	Imputed	intronic	DDR2		0.054	intronic	DDR2
1	64917109	65382792	rs7528403	0.8437	0.3966	0.3737	0.4186	T	G	G	0.817822	0.740886	0.902748	6.62e-05	0.791598	0.711029	0.881295	1.98e-05	0.78417	0.702718	0.875064	1.39e-05	0.779721	0.698358	0.870563	9.63e-06	0.779745	0.697951	0.871125	1.08e-05	0.781039	0.698127	0.873799	1.59e-05	0.99999	0.99996	Genotyped	intronic	JAK1		0.44	intronic	JAK1
1	162711395	162681185	rs16843792	0.4688	0.0452	0.05562	0.03512	C	T	T	1.61768	1.28228	2.0408	4.96e-05	1.75303	1.3519	2.27318	2.29e-05	1.77353	1.36119	2.31079	2.2e-05	1.80711	1.38689	2.35465	1.18e-05	1.82497	1.39951	2.37977	8.92e-06	1.84792	1.41142	2.41942	7.95e-06	0.9998	0.99614	Imputed	intronic	DDR2		0.051	intronic	DDR2
1	167442246	167411483	rs9287082	0.1661	0.3207	0.342	0.2981	A	T	T	1.24162	1.11861	1.37816	4.79e-05	1.27745	1.14019	1.43123	2.42e-05	1.29604	1.15396	1.4556	1.2e-05	1.30456	1.16089	1.46601	7.97e-06	1.29895	1.15492	1.46095	1.29e-05	1.31338	1.1659	1.47953	7.27e-06	0.99773	0.99199	Imputed	intronic	CD247		0.33	intronic	CD247
1	10859178	10919235	rs1152732	1	0.03606	0.04581	0.0271	G	T	T	1.78013	1.36505	2.32143	2.07e-05	1.88575	1.4007	2.53879	2.9e-05	1.87626	1.38833	2.53569	4.22e-05	1.9084	1.4099	2.58315	2.87e-05	1.88174	1.38797	2.55118	4.68e-05	1.90514	1.39694	2.59822	4.67e-05	0.99491	0.87815	Imputed	intergenic	CASZ1-C1orf127	dist=62502-dist=87295	0.96	intergenic	CASZ1-C1orf127	dist=62502-dist=87295
1	64917949	65383632	rs11208537	0.1438	0.3808	0.4049	0.358	A	T	T	1.23823	1.12015	1.36875	2.93e-05	1.25972	1.12944	1.40502	3.39e-05	1.25993	1.12713	1.40837	4.79e-05	1.26256	1.12904	1.41187	4.35e-05	1.2716	1.13634	1.42297	2.82e-05	1.28741	1.14902	1.44248	1.34e-05	0.99895	0.9959	Imputed	intronic	JAK1		0.37	intronic	JAK1
1	64722216	65187899	rs4916000	0.9586	0.3862	0.4094	0.3627	T	G	G	1.24129	1.12252	1.37263	2.53e-05	1.25974	1.12903	1.40558	3.61e-05	1.27244	1.13814	1.42259	2.3e-05	1.27913	1.14329	1.43111	1.73e-05	1.28236	1.14525	1.43589	1.63e-05	1.27505	1.13711	1.42972	3.19e-05	0.99908	0.99715	Genotyped	intergenic	CACHD1-RAVER2	dist=29158-dist=22879	0.37	intergenic	CACHD1-RAVER2	dist=29158-dist=22879
1	164614596	164583833	rs2800784	0.8471	0.4814	0.4566	0.4954	A	G	G	0.825348	0.749559	0.908801	9.39e-05	0.80506	0.725066	0.893879	4.89e-05	0.793356	0.712923	0.882864	2.19e-05	0.793071	0.712344	0.882945	2.31e-05	0.796679	0.715063	0.887611	3.76e-05	0.795627	0.713155	0.887636	4.23e-05	0.99697	0.98989	Imputed	intronic	PBX1		0.53	intronic	PBX1
2	129361214	130118787	rs112549349	0.05411	0.06172	0.07653	0.04758	A	G	G	1.65279	1.35205	2.02042	9.42e-07	1.8082	1.44692	2.25968	1.9e-07	1.75789	1.4031	2.20241	9.37e-07	1.75482	1.39877	2.2015	1.17e-06	1.78405	1.42102	2.23983	6.13e-07	1.75205	1.39042	2.20773	1.99e-06	0.99971	0.99574	Imputed	intergenic	LINC01854-PLAC9P1	dist=87323-dist=561648	0.056	intergenic	LINC01854-PLAC9P1	dist=87323-dist=561648
2	129359443	130117016	rs111452560	0.05418	0.06121	0.07548	0.04761	C	T	T	1.62657	1.33012	1.9891	2.15e-06	1.78198	1.42525	2.22799	4e-07	1.73753	1.38625	2.17781	1.63e-06	1.73083	1.37899	2.17243	2.23e-06	1.76112	1.40214	2.21202	1.14e-06	1.72761	1.37037	2.17799	3.73e-06	0.99947	0.99264	Imputed	intergenic	LINC01854-PLAC9P1	dist=85552-dist=563419	0.056	intergenic	LINC01854-PLAC9P1	dist=85552-dist=563419
2	129350802	130108375	rs75602914	0.03791	0.0646	0.07936	0.05055	A	T	T	1.60659	1.32127	1.95351	2.01e-06	1.71479	1.38121	2.12892	1.03e-06	1.67216	1.34385	2.08068	4.03e-06	1.66513	1.33669	2.07428	5.4e-06	1.69628	1.36071	2.1146	2.62e-06	1.66786	1.33331	2.08636	7.52e-06	0.99928	0.99095	Imputed	intergenic	LINC01854-PLAC9P1	dist=76911-dist=572060	0.061	intergenic	LINC01854-PLAC9P1	dist=76911-dist=572060
2	129351534	130109107	rs78905532	0.03791	0.0646	0.07936	0.05055	T	C	C	1.60659	1.32127	1.95351	2.01e-06	1.71479	1.38121	2.12892	1.03e-06	1.67216	1.34385	2.08068	4.03e-06	1.66513	1.33669	2.07428	5.4e-06	1.69628	1.36071	2.1146	2.62e-06	1.66786	1.33331	2.08636	7.52e-06	0.99928	0.99088	Imputed	intergenic	LINC01854-PLAC9P1	dist=77643-dist=571328	0.06	intergenic	LINC01854-PLAC9P1	dist=77643-dist=571328
2	129365693	130123266	rs113398802	0.05713	0.06085	0.07427	0.04804	G	A	A	1.59299	1.30209	1.94887	6.02e-06	1.74518	1.39503	2.18323	1.1e-06	1.68634	1.34398	2.11592	6.38e-06	1.68287	1.33945	2.11433	7.83e-06	1.70835	1.35861	2.14811	4.6e-06	1.68445	1.3358	2.1241	1.05e-05	0.99995	0.9991	Imputed	intergenic	LINC01854-PLAC9P1	dist=91802-dist=557169	0.052	intergenic	LINC01854-PLAC9P1	dist=91802-dist=557169
2	129366877	130124450	rs79780193	0.05713	0.06085	0.07427	0.04804	C	T	T	1.59299	1.30209	1.94887	6.02e-06	1.74518	1.39503	2.18323	1.1e-06	1.68634	1.34398	2.11592	6.38e-06	1.68287	1.33945	2.11433	7.83e-06	1.70835	1.35861	2.14811	4.6e-06	1.68445	1.3358	2.1241	1.05e-05	1	0.99997	Genotyped	intergenic	LINC01854-PLAC9P1	dist=92986-dist=555985	0.058	intergenic	LINC01854-PLAC9P1	dist=92986-dist=555985
2	129367083	130124656	rs111336520	0.05713	0.06085	0.07427	0.04804	C	T	T	1.59299	1.30209	1.94887	6.02e-06	1.74518	1.39503	2.18323	1.1e-06	1.68634	1.34398	2.11592	6.38e-06	1.68287	1.33945	2.11433	7.83e-06	1.70835	1.35861	2.14811	4.6e-06	1.68445	1.3358	2.1241	1.05e-05	0.99995	0.99917	Imputed	intergenic	LINC01854-PLAC9P1	dist=93192-dist=555779	0.053	intergenic	LINC01854-PLAC9P1	dist=93192-dist=555779
2	127437668	128195244	rs6754772	0.9128	0.3035	0.2803	0.3263	G	A	A	0.804842	0.725207	0.893221	4.42e-05	0.763163	0.681762	0.854283	2.64e-06	0.751503	0.669593	0.843434	1.22e-06	0.748989	0.666997	0.84106	1.03e-06	0.752652	0.669842	0.845699	1.77e-06	0.763536	0.67832	0.859456	7.88e-06	0.99862	0.99475	Imputed	intergenic	PROC-IWS1	dist=8422-dist=43139	0.31	intergenic	PROC-IWS1	dist=8422-dist=43139
2	129358995	130116568	rs111757930	0.05863	0.1305	0.1468	0.115	C	T	T	1.32782	1.15193	1.53056	9.19e-05	1.45343	1.24164	1.70134	3.26e-06	1.44952	1.23496	1.70135	5.57e-06	1.4403	1.22624	1.69172	8.81e-06	1.45021	1.23352	1.70496	6.74e-06	1.45442	1.23425	1.71386	7.71e-06	0.99902	0.99307	Imputed	intergenic	LINC01854-PLAC9P1	dist=85104-dist=563867	0.13	intergenic	LINC01854-PLAC9P1	dist=85104-dist=563867
2	116968997	117726573	rs6714439	0.4316	0.4906	0.4843	0.4665	G	A	A	1.22646	1.11129	1.35357	4.97e-05	1.28542	1.15366	1.43222	5.35e-06	1.27637	1.14288	1.42545	1.5e-05	1.28364	1.14877	1.43434	1.04e-05	1.28786	1.15166	1.44018	9.18e-06	1.28351	1.14593	1.4376	1.6e-05	0.99308	0.97681	Imputed	intergenic	DPP10-DDX18	dist=1123245-dist=845682	0.49	intergenic	DPP10-DDX18	dist=1123245-dist=845682
2	116969007	117726583	rs6761694	0.4316	0.4906	0.4843	0.4665	T	A	A	1.22646	1.11129	1.35357	4.97e-05	1.28542	1.15366	1.43222	5.35e-06	1.27637	1.14288	1.42545	1.5e-05	1.28364	1.14877	1.43434	1.04e-05	1.28786	1.15166	1.44018	9.18e-06	1.28351	1.14593	1.4376	1.6e-05	0.99308	0.97681	Imputed	intergenic	DPP10-DDX18	dist=1123255-dist=845672	0.49	intergenic	DPP10-DDX18	dist=1123255-dist=845672
2	116969010	117726586	rs6761696	0.4316	0.4906	0.4843	0.4665	T	G	G	1.22646	1.11129	1.35357	4.97e-05	1.28542	1.15366	1.43222	5.35e-06	1.27637	1.14288	1.42545	1.5e-05	1.28364	1.14877	1.43434	1.04e-05	1.28786	1.15166	1.44018	9.18e-06	1.28351	1.14593	1.4376	1.6e-05	0.99307	0.97678	Imputed	intergenic	DPP10-DDX18	dist=1123258-dist=845669	0.49	intergenic	DPP10-DDX18	dist=1123258-dist=845669
2	116968940	117726516	rs6761595	0.4316	0.4907	0.4843	0.4668	T	C	C	1.22485	1.10979	1.35182	5.58e-05	1.28505	1.15332	1.43183	5.49e-06	1.27605	1.14258	1.4251	1.53e-05	1.28327	1.14843	1.43394	1.07e-05	1.2875	1.15132	1.43979	9.4e-06	1.28314	1.14559	1.4372	1.64e-05	0.99306	0.97675	Imputed	intergenic	DPP10-DDX18	dist=1123188-dist=845739	0.49	intergenic	DPP10-DDX18	dist=1123188-dist=845739
2	127214386	127971962	rs114705178	1	0.05372	0.06681	0.04087	G	A	A	1.65204	1.3297	2.05253	5.82e-06	1.74548	1.37203	2.22058	5.76e-06	1.68332	1.31678	2.15188	3.23e-05	1.68367	1.31678	2.15279	3.26e-05	1.71266	1.33658	2.19456	2.11e-05	1.71742	1.33513	2.20917	2.56e-05	0.99866	0.98213	Imputed	intergenic	CYP27C1-ERCC3	dist=8619-dist=42904	0.056	intergenic	CYP27C1-ERCC3	dist=8619-dist=42904
2	239745590	240667284	rs116497390	0.5962	0.08758	0.07371	0.1017	C	T	T	0.699961	0.588576	0.832425	5.48e-05	0.655456	0.544469	0.789067	8.09e-06	0.664249	0.549612	0.802796	2.31e-05	0.655359	0.541674	0.792903	1.38e-05	0.660662	0.545492	0.800148	2.22e-05	0.662526	0.5454	0.804806	3.36e-05	0.99765	0.97824	Imputed	intergenic	LOC101928111-LOC150935	dist=343226-dist=17270	0.11	intergenic	LOC101928111-LOC150935	dist=343226-dist=17270
2	127215243	127972819	rs111992919	0.7689	0.05663	0.0698	0.04345	T	A	A	1.62589	1.31589	2.00893	6.69e-06	1.70254	1.34706	2.15183	8.46e-06	1.64253	1.29357	2.08563	4.65e-05	1.64451	1.29502	2.08832	4.49e-05	1.67763	1.3184	2.13475	2.57e-05	1.66864	1.30646	2.13123	4.11e-05	0.9987	0.98321	Imputed	intergenic	CYP27C1-ERCC3	dist=9476-dist=42047	0.059	intergenic	CYP27C1-ERCC3	dist=9476-dist=42047
2	127215383	127972959	rs112632117	0.7689	0.05663	0.0698	0.04345	G	C	C	1.62589	1.31589	2.00893	6.69e-06	1.70254	1.34706	2.15184	8.46e-06	1.64253	1.29356	2.08564	4.66e-05	1.64451	1.295	2.08834	4.49e-05	1.67763	1.3184	2.13475	2.57e-05	1.66864	1.30644	2.13127	4.12e-05	0.9987	0.98321	Imputed	intergenic	CYP27C1-ERCC3	dist=9616-dist=41907	0.059	intergenic	CYP27C1-ERCC3	dist=9616-dist=41907
2	238475442	239384083	rs78363020	0.4341	0.02546	0.01755	0.03316	T	C	C	0.52303	0.381101	0.717815	6.01e-05	0.469094	0.335392	0.656095	9.78e-06	0.471614	0.335435	0.663079	1.54e-05	0.478749	0.340238	0.673647	2.37e-05	0.481976	0.341483	0.680269	3.31e-05	0.475356	0.333907	0.676725	3.68e-05	0.99966	0.99028	Imputed	intergenic	ASB1-LINC01107	dist=23192-dist=35248	0.028	intergenic	ASB1-LINC01107	dist=23192-dist=35248
2	79746310	79973436	rs4541274	0.5943	0.1793	0.1606	0.1974	C	T	T	0.770023	0.678023	0.874506	5.68e-05	0.734303	0.639763	0.842814	1.12e-05	0.740682	0.643448	0.85261	2.91e-05	0.739047	0.641511	0.851413	2.82e-05	0.737983	0.640051	0.8509	2.88e-05	0.743729	0.643868	0.859077	5.7e-05	0.99743	0.98417	Imputed	intronic	CTNNA2		0.81	intronic	CTNNA2
2	129342066	130099639	rs79649411	0.03567	0.06241	0.07542	0.05009	T	C	C	1.53835	1.26107	1.87662	2.16e-05	1.62944	1.30812	2.02969	1.32e-05	1.56523	1.25303	1.95521	7.9e-05	1.56131	1.24834	1.95274	9.49e-05	1.58362	1.26515	1.98226	5.99e-05	1.57434	1.25449	1.97575	8.98e-05	0.99864	0.98258	Imputed	intergenic	LINC01854-PLAC9P1	dist=68175-dist=580796	0.06	intergenic	LINC01854-PLAC9P1	dist=68175-dist=580796
2	236040369	236949013	rs112847977	0.3917	0.07182	0.08443	0.05969	C	T	T	1.46214	1.21284	1.7627	6.8e-05	1.58254	1.28504	1.94893	1.56e-05	1.57263	1.27309	1.94265	2.67e-05	1.59554	1.29009	1.9733	1.64e-05	1.60293	1.29467	1.98458	1.49e-05	1.61234	1.29961	2.00032	1.41e-05	0.99921	0.99035	Imputed	intronic	AGAP1		0.062	intronic	AGAP1
2	232344711	233209421	rs531712246	0.2034	0.05143	0.04085	0.06146	T	TA	TA	0.62243	0.495659	0.781624	4.5e-05	0.589341	0.46297	0.750206	1.75e-05	0.575159	0.449311	0.736257	1.13e-05	0.579252	0.452118	0.742136	1.57e-05	0.583941	0.455107	0.749245	2.34e-05	0.59271	0.460147	0.763463	5.13e-05	0.99242	0.89121	Imputed	downstream	DIS3L2	dist=743	.	downstream	DIS3L2	dist=743
2	221787223	222651943	rs16863079	0.779	0.03558	0.02585	0.04545	A	G	G	0.548615	0.419322	0.717775	1.2e-05	0.538912	0.404673	0.71768	2.34e-05	0.493083	0.366773	0.662891	2.83e-06	0.494835	0.367646	0.666026	3.47e-06	0.487366	0.361702	0.656687	2.31e-06	0.491533	0.363317	0.664997	4.12e-06	0.99995	0.99862	Imputed	intergenic	EPHA4-PAX3	dist=213021-dist=412664	0.029	intergenic	EPHA4-PAX3	dist=213021-dist=412663
2	236026453	236935097	rs73121859	0.4099	0.4748	0.4973	0.4487	A	G	G	1.24566	1.13194	1.37079	6.88e-06	1.24794	1.12447	1.38496	3.09e-05	1.23754	1.11291	1.37611	8.3e-05	1.24623	1.12016	1.38649	5.23e-05	1.24879	1.12167	1.39032	4.99e-05	1.24155	1.11339	1.38447	9.94e-05	0.99988	0.99959	Genotyped	intronic	AGAP1		0.5	intronic	AGAP1
2	184516781	185381508	rs6717688	0.6647	0.3084	0.284	0.3313	A	C	C	0.793447	0.714433	0.881199	1.54e-05	0.787088	0.702773	0.881519	3.45e-05	0.787245	0.701164	0.883894	5.15e-05	0.787119	0.700642	0.884271	5.55e-05	0.781937	0.695325	0.879337	4.01e-05	0.771641	0.684791	0.869506	2.09e-05	0.99871	0.9944	Imputed	intergenic	MIR548AE1-ZNF804A	dist=137737-dist=81585	0.3	intergenic	MIR548AE1-ZNF804A	dist=137737-dist=81585
2	31233952	31456818	rs113672979	1	0.05272	0.06478	0.04109	T	C	C	1.61944	1.29964	2.01793	1.75e-05	1.67001	1.31002	2.12892	3.47e-05	1.69983	1.32737	2.1768	2.62e-05	1.7095	1.3332	2.19201	2.37e-05	1.705	1.3288	2.1877	2.73e-05	1.74736	1.35801	2.24833	1.43e-05	0.999	0.98269	Imputed	UTR5	CAPN14	NM_001321270:c.-31796A>G	0.044	UTR5	CAPN14	NM_001321270:c.-31796A>G
2	221828793	222693513	rs114663658	0.7811	0.03681	0.02798	0.04582	G	A	A	0.579681	0.445857	0.753672	4.67e-05	0.555938	0.42023	0.735469	3.93e-05	0.544315	0.408973	0.724444	3.05e-05	0.549908	0.412627	0.732863	4.49e-05	0.535133	0.400567	0.714906	2.33e-05	0.527363	0.393092	0.707499	1.97e-05	0.99978	0.99475	Imputed	intergenic	EPHA4-PAX3	dist=254591-dist=371094	0.024	intergenic	EPHA4-PAX3	dist=254591-dist=371093
2	34891087	35116154	rs10495830	0.2077	0.1418	0.124	0.1588	A	G	G	0.753984	0.658053	0.8639	4.76e-05	0.735251	0.634976	0.85136	3.94e-05	0.719044	0.61883	0.835487	1.65e-05	0.710468	0.610957	0.826188	9e-06	0.70663	0.606901	0.822748	7.7e-06	0.716128	0.613609	0.835775	2.28e-05	0.99954	0.99675	Imputed	intergenic	LINC01320-MIR548AD	dist=168524-dist=580318	0.12	intergenic	LINC01320-MIR548AD	dist=168524-dist=580317
2	19741463	19941224	rs77333660	0.7198	0.02616	0.01845	0.03395	T	C	C	0.533756	0.389476	0.731483	9.44e-05	0.497935	0.356658	0.695173	4.21e-05	0.488924	0.347454	0.687996	4.03e-05	0.49427	0.350747	0.696523	5.66e-05	0.482302	0.340857	0.682443	3.83e-05	0.46761	0.327018	0.668645	3.1e-05	0.99978	0.9936	Imputed	intergenic	OSR1-LINC00954	dist=382852-dist=127391	0.036	intergenic	OSR1-LINC00954	dist=382852-dist=127391
2	221782179	222646899	rs16863071	0.779	0.03587	0.02644	0.04545	C	T	T	0.564523	0.432706	0.736497	2.51e-05	0.554582	0.417727	0.736272	4.55e-05	0.505452	0.377281	0.677164	4.82e-06	0.508072	0.37871	0.681622	6.29e-06	0.498924	0.371619	0.669839	3.73e-06	0.499169	0.370046	0.673347	5.37e-06	1	0.99993	Genotyped	intergenic	EPHA4-PAX3	dist=207977-dist=417708	0.029	intergenic	EPHA4-PAX3	dist=207977-dist=417707
2	221783584	222648304	rs16863074	0.779	0.03587	0.02644	0.04545	G	C	C	0.564523	0.432706	0.736497	2.51e-05	0.554582	0.417727	0.736272	4.55e-05	0.505452	0.377281	0.677164	4.82e-06	0.508072	0.37871	0.681622	6.29e-06	0.498924	0.371619	0.669839	3.73e-06	0.499169	0.370046	0.673347	5.37e-06	0.99996	0.99889	Imputed	intergenic	EPHA4-PAX3	dist=209382-dist=416303	0.029	intergenic	EPHA4-PAX3	dist=209382-dist=416302
2	34888030	35113097	rs57874134	0.2096	0.1421	0.1243	0.1592	C	T	T	0.754092	0.658274	0.863858	4.69e-05	0.739425	0.638731	0.855994	5.3e-05	0.722891	0.622308	0.839731	2.19e-05	0.713816	0.613979	0.829886	1.16e-05	0.708998	0.609044	0.825357	9.18e-06	0.71809	0.615395	0.837922	2.6e-05	0.99969	0.99768	Imputed	intergenic	LINC01320-MIR548AD	dist=165467-dist=583375	0.13	intergenic	LINC01320-MIR548AD	dist=165467-dist=583374
2	34888370	35113437	rs56288361	0.2113	0.1424	0.1245	0.1595	A	G	G	0.753666	0.657852	0.863436	4.57e-05	0.739811	0.638975	0.856559	5.55e-05	0.722445	0.621824	0.839347	2.15e-05	0.714082	0.614117	0.830318	1.21e-05	0.709332	0.60924	0.825868	9.64e-06	0.718147	0.615343	0.838127	2.67e-05	0.99991	0.99954	Genotyped	intergenic	LINC01320-MIR548AD	dist=165807-dist=583035	0.13	intergenic	LINC01320-MIR548AD	dist=165807-dist=583034
2	34889231	35114298	rs1354844	0.2096	0.1422	0.1245	0.1592	T	G	G	0.755558	0.659597	0.865479	5.24e-05	0.740516	0.639701	0.857218	5.74e-05	0.724155	0.623431	0.841152	2.4e-05	0.715253	0.615258	0.8315	1.29e-05	0.710508	0.610385	0.827056	1.03e-05	0.719502	0.61665	0.839508	2.88e-05	0.9997	0.99778	Imputed	intergenic	LINC01320-MIR548AD	dist=166668-dist=582174	0.13	intergenic	LINC01320-MIR548AD	dist=166668-dist=582173
2	221778977	222643697	rs76681122	0.7773	0.03574	0.02644	0.04519	A	T	T	0.568106	0.435355	0.741337	3.13e-05	0.558945	0.420855	0.742346	5.87e-05	0.50875	0.379587	0.681863	6.11e-06	0.511685	0.381239	0.686765	8.1e-06	0.502115	0.373837	0.67441	4.72e-06	0.501992	0.37199	0.677429	6.58e-06	0.99986	0.99687	Imputed	intergenic	EPHA4-PAX3	dist=204775-dist=420910	0.029	intergenic	EPHA4-PAX3	dist=204775-dist=420909
2	221779162	222643882	rs78469184	0.7773	0.03574	0.02644	0.04519	G	A	A	0.568106	0.435355	0.741337	3.13e-05	0.558945	0.420855	0.742346	5.87e-05	0.50875	0.379587	0.681863	6.11e-06	0.511685	0.381239	0.686765	8.1e-06	0.502115	0.373837	0.67441	4.72e-06	0.501992	0.37199	0.677429	6.58e-06	0.9999	0.99777	Imputed	intergenic	EPHA4-PAX3	dist=204960-dist=420725	0.029	intergenic	EPHA4-PAX3	dist=204960-dist=420724
2	221781601	222646321	rs78343623	0.7773	0.03574	0.02644	0.04519	C	T	T	0.568106	0.435355	0.741337	3.13e-05	0.558945	0.420855	0.742346	5.87e-05	0.50875	0.379587	0.681863	6.11e-06	0.511685	0.381239	0.686765	8.1e-06	0.502115	0.373837	0.67441	4.72e-06	0.501992	0.37199	0.677429	6.58e-06	0.99989	0.99775	Imputed	intergenic	EPHA4-PAX3	dist=207399-dist=418286	0.029	intergenic	EPHA4-PAX3	dist=207399-dist=418285
2	221773549	222638269	rs74463763	0.7757	0.03545	0.02616	0.04491	G	A	A	0.565624	0.432945	0.738963	2.94e-05	0.55747	0.41918	0.741384	5.89e-05	0.50773	0.37832	0.681406	6.32e-06	0.511061	0.380258	0.686858	8.58e-06	0.505209	0.37575	0.679273	6.18e-06	0.507775	0.376117	0.68552	9.62e-06	0.99982	0.9955	Imputed	intergenic	EPHA4-PAX3	dist=199347-dist=426338	0.029	intergenic	EPHA4-PAX3	dist=199347-dist=426337
2	121324683	122082259	rs113955907	1	0.04978	0.03876	0.06077	G	A	A	0.620028	0.495013	0.776616	3.18e-05	0.615637	0.483964	0.783134	7.79e-05	0.590622	0.461002	0.756689	3.11e-05	0.594281	0.463495	0.761971	4.07e-05	0.595992	0.464333	0.764982	4.84e-05	0.58076	0.450346	0.74894	2.82e-05	0.99959	0.99315	Imputed	intergenic	TFCP2L1-CLASP1	dist=39481-dist=13093	0.058	intergenic	TFCP2L1-CLASP1	dist=39481-dist=13093
3	151678293	151396081	rs6440776	0.1327	0.3692	0.3394	0.3984	C	T	T	0.767112	0.694239	0.847633	1.93e-07	0.737006	0.661115	0.821609	3.71e-08	0.732355	0.655407	0.818338	3.81e-08	0.73404	0.656543	0.820684	5.59e-08	0.73793	0.659588	0.825577	1.11e-07	0.739549	0.660017	0.828665	2.02e-07	0.99871	0.99505	Imputed	intergenic	MIR5186-AADACL2	dist=112298-dist=55623	0.37	ncRNA_intronic	MIR548H2
3	151681716	151399504	rs2410883	0.1205	0.3697	0.3403	0.3985	A	G	G	0.768907	0.695886	0.849589	2.45e-07	0.738255	0.662256	0.822976	4.38e-08	0.733475	0.656425	0.81957	4.4e-08	0.735259	0.657679	0.82199	6.46e-08	0.739242	0.660768	0.827035	1.32e-07	0.74094	0.661285	0.830191	2.38e-07	0.99898	0.99592	Imputed	intergenic	MIR5186-AADACL2	dist=115721-dist=52200	0.37	ncRNA_intronic	MIR548H2
3	151685214	151403002	rs28848632	0.2325	0.3809	0.3527	0.4084	C	G	G	0.77822	0.70454	0.859606	7.77e-07	0.747496	0.670776	0.832991	1.39e-07	0.744892	0.666897	0.832009	1.8e-07	0.745953	0.667501	0.833626	2.35e-07	0.749765	0.670439	0.838476	4.47e-07	0.752581	0.671885	0.842968	9.02e-07	0.99859	0.99477	Imputed	intergenic	MIR5186-AADACL2	dist=119219-dist=48702	0.39	ncRNA_intronic	MIR548H2
3	151685242	151403030	rs28824245	0.2325	0.3809	0.3527	0.4084	G	T	T	0.778407	0.704711	0.85981	7.96e-07	0.747639	0.670902	0.833153	1.41e-07	0.74497	0.666961	0.832103	1.82e-07	0.74603	0.667542	0.833746	2.39e-07	0.749849	0.670475	0.83862	4.58e-07	0.752671	0.671937	0.843105	9.2e-07	0.99862	0.99485	Imputed	intergenic	MIR5186-AADACL2	dist=119247-dist=48674	0.39	ncRNA_intronic	MIR548H2
3	151686995	151404783	rs1550967	0.2325	0.3812	0.3533	0.4084	T	C	C	0.780575	0.706708	0.862163	1.04e-06	0.749777	0.672859	0.835488	1.84e-07	0.747556	0.669319	0.834939	2.49e-07	0.748529	0.669821	0.836485	3.22e-07	0.75252	0.672907	0.841553	6.24e-07	0.755436	0.674453	0.846143	1.25e-06	0.9986	0.99478	Imputed	intergenic	MIR5186-AADACL2	dist=121000-dist=46921	0.39	ncRNA_intronic	MIR548H2
3	5025746	5067431	rs7640839	0.4709	0.2762	0.302	0.2511	C	T	T	1.27245	1.14109	1.41894	1.46e-05	1.32323	1.17468	1.49056	4.03e-06	1.32358	1.17212	1.49463	6.15e-06	1.33528	1.18145	1.50914	3.66e-06	1.32404	1.17056	1.49764	8e-06	1.3335	1.17677	1.51111	6.44e-06	0.98979	0.96185	Imputed	intergenic	BHLHE40-ARL8B	dist=40566-dist=96499	0.28	intergenic	BHLHE40-ARL8B	dist=40566-dist=96499
3	107518537	107237384	rs148079199	0.4024	0.02245	0.0149	0.03006	C	A	A	0.48594	0.343796	0.686854	4.36e-05	0.426306	0.296672	0.612585	4.04e-06	0.411993	0.283869	0.597946	3.07e-06	0.40413	0.277923	0.587648	2.11e-06	0.403734	0.276818	0.588838	2.47e-06	0.408238	0.278252	0.598948	4.63e-06	0.99944	0.98056	Imputed	intergenic	LINC01990-BBX	dist=54625-dist=4399	0.029	intergenic	LINC01990-BBX	dist=54625-dist=4399
3	107529706	107248553	rs139007096	0.4076	0.02326	0.01576	0.03082	T	C	C	0.500391	0.356882	0.701606	5.94e-05	0.439824	0.308589	0.626868	5.55e-06	0.434059	0.30189	0.624093	6.65e-06	0.42559	0.295379	0.6132	4.55e-06	0.426627	0.295251	0.616461	5.74e-06	0.430947	0.296695	0.625946	9.88e-06	0.99986	0.99566	Imputed	intronic	BBX		0.029	intronic	BBX
3	107539338	107258185	rs148670507	0.4076	0.02325	0.01576	0.0308	G	T	T	0.50074	0.357133	0.702092	6.05e-05	0.440232	0.308877	0.627447	5.68e-06	0.434399	0.30212	0.624595	6.79e-06	0.425812	0.295524	0.613539	4.62e-06	0.426834	0.295382	0.616785	5.82e-06	0.431151	0.296824	0.626267	1e-05	0.99988	0.99635	Imputed	intronic	BBX		0.029	intronic	BBX
3	107582680	107301527	rs142952642	0.4075	0.02324	0.01575	0.03078	T	G	G	0.500771	0.357141	0.702165	6.07e-05	0.446296	0.312978	0.636404	8.35e-06	0.44	0.305823	0.633045	9.72e-06	0.431901	0.299593	0.622638	6.84e-06	0.432837	0.299374	0.625798	8.51e-06	0.429513	0.294929	0.625512	1.05e-05	0.99999	0.99946	Imputed	intronic	BBX		0.029	intronic	BBX
3	107591147	107309994	rs145504182	0.4075	0.02324	0.01575	0.03078	C	T	T	0.500771	0.357141	0.702165	6.07e-05	0.446296	0.312978	0.636404	8.35e-06	0.44	0.305823	0.633045	9.72e-06	0.431901	0.299593	0.622638	6.84e-06	0.432837	0.299374	0.625798	8.51e-06	0.429513	0.294929	0.625512	1.05e-05	0.99999	0.99959	Imputed	intronic	BBX		0.029	intronic	BBX
3	107591541	107310388	rs140716112	0.4075	0.02324	0.01575	0.03078	G	A	A	0.500771	0.357141	0.702165	6.07e-05	0.446296	0.312978	0.636404	8.35e-06	0.44	0.305823	0.633045	9.72e-06	0.431901	0.299593	0.622638	6.84e-06	0.432837	0.299374	0.625798	8.51e-06	0.429513	0.294929	0.625512	1.05e-05	0.99998	0.999	Imputed	intronic	BBX		0.029	intronic	BBX
3	107617660	107336507	rs151285658	0.4075	0.02324	0.01575	0.03078	A	T	T	0.500771	0.357141	0.702165	6.07e-05	0.446296	0.312978	0.636404	8.35e-06	0.44	0.305823	0.633045	9.72e-06	0.431901	0.299593	0.622638	6.84e-06	0.432837	0.299374	0.625798	8.51e-06	0.429513	0.294929	0.625512	1.05e-05	0.99999	0.99951	Imputed	intronic	BBX		0.029	intronic	BBX
3	107620237	107339084	rs143686071	0.4075	0.02324	0.01575	0.03078	G	A	A	0.500771	0.357141	0.702165	6.07e-05	0.446296	0.312978	0.636404	8.35e-06	0.44	0.305823	0.633045	9.72e-06	0.431901	0.299593	0.622638	6.84e-06	0.432837	0.299374	0.625798	8.51e-06	0.429513	0.294929	0.625512	1.05e-05	0.99999	0.99951	Imputed	intronic	BBX		0.029	intronic	BBX
3	107633260	107352107	rs140920458	0.4075	0.02324	0.01575	0.03078	A	C	C	0.500771	0.357141	0.702165	6.07e-05	0.446296	0.312978	0.636404	8.35e-06	0.44	0.305823	0.633045	9.72e-06	0.431901	0.299593	0.622638	6.84e-06	0.432837	0.299374	0.625798	8.51e-06	0.429513	0.294929	0.625512	1.05e-05	0.99999	0.9996	Imputed	intronic	BBX		0.03	intronic	BBX
3	107635236	107354083	rs150375233	0.4075	0.02324	0.01575	0.03078	A	C	C	0.500771	0.357141	0.702165	6.07e-05	0.446296	0.312978	0.636404	8.35e-06	0.44	0.305823	0.633045	9.72e-06	0.431901	0.299593	0.622638	6.84e-06	0.432837	0.299374	0.625798	8.51e-06	0.429513	0.294929	0.625512	1.05e-05	0.99999	0.9996	Imputed	intronic	BBX		0.031	intronic	BBX
3	107656768	107375615	rs142652291	0.4075	0.02324	0.01575	0.03078	G	A	A	0.500771	0.357141	0.702165	6.07e-05	0.446296	0.312978	0.636404	8.35e-06	0.44	0.305823	0.633045	9.72e-06	0.431901	0.299593	0.622638	6.84e-06	0.432837	0.299374	0.625798	8.51e-06	0.429513	0.294929	0.625512	1.05e-05	0.99999	0.99957	Imputed	intronic	BBX		0.029	intronic	BBX
3	107642452	107361299	rs144883051	0.4055	0.02296	0.01546	0.03051	C	G	G	0.4965	0.353163	0.698012	5.61e-05	0.444223	0.310647	0.635236	8.73e-06	0.436224	0.302269	0.629544	9.32e-06	0.42641	0.294864	0.616642	5.93e-06	0.426691	0.294196	0.618857	7.14e-06	0.422972	0.289459	0.618068	8.74e-06	0.99996	0.99826	Imputed	intronic	BBX		0.029	intronic	BBX
3	107580677	107299524	rs150799035	0.4055	0.02312	0.01576	0.03053	G	A	A	0.505902	0.360611	0.709731	7.98e-05	0.447178	0.313534	0.637788	8.88e-06	0.440863	0.306375	0.634387	1.03e-05	0.432885	0.300231	0.624152	7.3e-06	0.433821	0.300012	0.627311	9.08e-06	0.43041	0.295485	0.626945	1.12e-05	0.99983	0.99406	Imputed	intronic	BBX		0.029	intronic	BBX
3	107518760	107237607	rs112044970	0.399	0.02171	0.01459	0.0289	C	T	T	0.496428	0.3497	0.70472	8.94e-05	0.437732	0.303183	0.631991	1.04e-05	0.430715	0.295608	0.627572	1.16e-05	0.422321	0.289273	0.616564	8.01e-06	0.420999	0.287443	0.616611	8.86e-06	0.425661	0.288952	0.62705	1.55e-05	0.99948	0.98125	Imputed	intergenic	LINC01990-BBX	dist=54848-dist=4176	0.029	intergenic	LINC01990-BBX	dist=54848-dist=4176
3	192672336	192390125	rs2292160	0.003113	0.1914	0.1712	0.2121	T	C	C	0.753721	0.662615	0.857353	1.7e-05	0.732704	0.637796	0.841736	1.11e-05	0.746804	0.648375	0.860176	5.15e-05	0.742604	0.644253	0.85597	4.04e-05	0.730418	0.632826	0.84306	1.76e-05	0.728144	0.629482	0.842271	1.95e-05	0.99079	0.95859	Imputed	intronic	FGF12		0.19	intronic	FGF12
3	186456343	186174132	rs114000556	0.132	0.07238	0.05711	0.08722	T	C	C	0.619199	0.511647	0.749359	8.48e-07	0.634746	0.516627	0.779872	1.51e-05	0.626665	0.507475	0.77385	1.41e-05	0.630217	0.509839	0.779018	1.96e-05	0.613852	0.495275	0.760819	8.35e-06	0.612391	0.492421	0.761589	1.04e-05	0.99971	0.99639	Imputed	ncRNA_exonic	LINC02052		0.069	ncRNA_exonic	LINC02052
3	186449423	186167212	rs142793076	0.1147	0.07745	0.06157	0.09326	T	G	G	0.625199	0.519132	0.752938	7.36e-07	0.64233	0.525453	0.785204	1.56e-05	0.645243	0.525348	0.792499	2.95e-05	0.650873	0.529483	0.800093	4.55e-05	0.630067	0.511111	0.776709	1.51e-05	0.639229	0.517104	0.790197	3.52e-05	0.99854	0.98575	Imputed	intergenic	DGKG-LINC02052	dist=87189-dist=5558	0.079	intergenic	DGKG-LINC02052	dist=87189-dist=5558
3	147860222	147578009	rs34657172	0.4909	0.2147	0.236	0.1944	A	G	G	1.2785	1.13976	1.43414	2.77e-05	1.32049	1.16391	1.49813	1.58e-05	1.33589	1.17469	1.51922	1.02e-05	1.32763	1.16688	1.51053	1.68e-05	1.33926	1.17595	1.52524	1.07e-05	1.36575	1.19646	1.55899	3.9e-06	0.99924	0.99569	Imputed	intergenic	LOC440982-LINC02032	dist=350312-dist=217937	0.2	intergenic	LOC440982-LINC02032	dist=350312-dist=217937
3	147858768	147576555	rs13067342	0.5406	0.2149	0.2362	0.1948	T	C	C	1.27717	1.13863	1.43257	2.97e-05	1.31952	1.16312	1.49696	1.65e-05	1.33526	1.17419	1.51843	1.04e-05	1.32684	1.16624	1.50956	1.74e-05	1.33866	1.17547	1.52449	1.1e-05	1.36491	1.19578	1.55795	4.04e-06	0.99998	0.9999	Genotyped	intergenic	LOC440982-LINC02032	dist=348858-dist=219391	0.2	intergenic	LOC440982-LINC02032	dist=348858-dist=219391
3	5010289	5051974	rs28498922	0.3927	0.1517	0.1345	0.1694	G	A	A	0.7542	0.658208	0.864191	4.88e-05	0.724834	0.625872	0.839443	1.73e-05	0.719266	0.618878	0.835939	1.74e-05	0.718806	0.61803	0.836014	1.84e-05	0.716966	0.615918	0.834591	1.76e-05	0.71888	0.615837	0.839165	2.9e-05	0.9988	0.99345	Imputed	intergenic	BHLHE40-ARL8B	dist=25109-dist=111956	0.11	intergenic	BHLHE40-ARL8B	dist=25109-dist=111956
3	147856612	147574399	rs977969	0.4909	0.2146	0.2359	0.1944	A	T	T	1.27681	1.13825	1.43224	3.06e-05	1.31863	1.16229	1.496	1.74e-05	1.33496	1.17387	1.51816	1.07e-05	1.32687	1.16621	1.50968	1.75e-05	1.33897	1.17569	1.52493	1.09e-05	1.36508	1.19586	1.55824	4.05e-06	0.99925	0.99571	Imputed	intergenic	LOC440982-LINC02032	dist=346702-dist=221547	0.2	intergenic	LOC440982-LINC02032	dist=346702-dist=221547
3	151642767	151360555	rs60446871	0.5678	0.2309	0.2083	0.2538	G	A	A	0.76205	0.6793	0.854879	3.6e-06	0.761848	0.672764	0.862729	1.81e-05	0.761436	0.670575	0.864609	2.62e-05	0.765673	0.673792	0.870084	4.25e-05	0.766876	0.674306	0.872154	5.25e-05	0.754802	0.662234	0.860308	2.51e-05	0.99893	0.99482	Imputed	intergenic	MIR5186-AADACL2	dist=76772-dist=91149	0.22	ncRNA_intronic	MIR548H2
3	151678655	151396443	rs7618169	0.5056	0.2175	0.1973	0.2356	A	C	C	0.790976	0.703176	0.889738	9.38e-05	0.758275	0.66781	0.860996	1.96e-05	0.75382	0.661907	0.858496	2.05e-05	0.757875	0.664975	0.863753	3.25e-05	0.763849	0.669683	0.871257	5.99e-05	0.758301	0.66362	0.86649	4.78e-05	0.99922	0.99609	Imputed	intergenic	MIR5186-AADACL2	dist=112660-dist=55261	0.22	ncRNA_intronic	MIR548H2
3	151688568	151406356	rs1402739	0.2961	0.2002	0.1777	0.2211	G	A	A	0.75523	0.668644	0.853028	6.23e-06	0.751366	0.658593	0.857208	2.12e-05	0.748132	0.653766	0.856119	2.46e-05	0.75413	0.658443	0.863723	4.58e-05	0.754948	0.6586	0.865392	5.45e-05	0.747643	0.65092	0.858739	3.88e-05	0.99989	0.99949	Genotyped	intergenic	MIR5186-AADACL2	dist=122573-dist=45348	0.2	ncRNA_intronic	MIR548H2
3	186450444	186168233	rs61743615	0.08903	0.07789	0.06239	0.09324	C	T	T	0.633926	0.526864	0.762742	1.37e-06	0.648923	0.531413	0.792417	2.21e-05	0.654236	0.533349	0.802524	4.69e-05	0.659478	0.537168	0.809637	6.96e-05	0.638105	0.518306	0.785595	2.29e-05	0.643875	0.521399	0.79512	4.32e-05	0.99921	0.99123	Imputed	intergenic	DGKG-LINC02052	dist=88210-dist=4537	0.079	intergenic	DGKG-LINC02052	dist=88210-dist=4537
3	14629129	14670636	rs7622247	0.4919	0.4564	0.4285	0.4844	A	G	G	0.798228	0.723805	0.880304	6.39e-06	0.795205	0.714774	0.884686	2.53e-05	0.784003	0.703244	0.874037	1.15e-05	0.782685	0.701623	0.873113	1.12e-05	0.787347	0.705311	0.878925	2.06e-05	0.775023	0.692827	0.866971	8.37e-06	0.99257	0.97591	Imputed	intergenic	GRIP2-CCDC174	dist=88786-dist=22617	0.53	intergenic	GRIP2-CCDC174	dist=88786-dist=22617
3	151680285	151398073	rs10222585	0.08912	0.4667	0.4899	0.4445	A	G	G	1.21448	1.10406	1.33594	6.46e-05	1.24996	1.12663	1.38679	2.56e-05	1.23724	1.11257	1.37588	8.55e-05	1.23735	1.11219	1.37659	9.07e-05	1.23799	1.11199	1.37826	9.69e-05	1.24667	1.11815	1.38997	7.14e-05	0.99994	0.99986	Genotyped	intergenic	MIR5186-AADACL2	dist=114290-dist=53631	0.56	ncRNA_intronic	MIR548H2
3	14307256	14348756	rs6788942	0.4339	0.05434	0.04266	0.06546	G	A	A	0.642912	0.517784	0.798278	6.33e-05	0.61066	0.484925	0.768996	2.75e-05	0.613111	0.484099	0.776505	4.94e-05	0.620115	0.489169	0.786114	7.86e-05	0.619865	0.487775	0.787724	9.18e-05	0.613095	0.479989	0.783112	8.94e-05	0.99924	0.98917	Imputed	intergenic	LSM3-LINC01267	dist=108887-dist=41195	0.045	intergenic	LSM3-LINC01267	dist=108887-dist=41195
3	151644891	151362679	rs73872705	0.4682	0.1172	0.09994	0.1333	G	A	A	0.712011	0.611586	0.828927	1.19e-05	0.705567	0.598779	0.831399	3.11e-05	0.710076	0.600458	0.839706	6.28e-05	0.71053	0.600058	0.841341	7.38e-05	0.709413	0.598438	0.840968	7.64e-05	0.690607	0.580934	0.820985	2.72e-05	0.99971	0.99738	Imputed	intergenic	MIR5186-AADACL2	dist=78896-dist=89025	0.11	ncRNA_intronic	MIR548H2
3	166490707	166208495	rs6776189	0.6914	0.05303	0.04142	0.06467	C	T	T	0.628696	0.504961	0.782751	3.32e-05	0.60836	0.481254	0.769037	3.24e-05	0.585705	0.460616	0.744764	1.28e-05	0.573111	0.450038	0.729842	6.38e-06	0.579359	0.454301	0.738841	1.08e-05	0.567442	0.442326	0.72795	8.26e-06	0.99951	0.99275	Imputed	intergenic	BCHE-LOC105374194	dist=653235-dist=407976	0.034	intergenic	BCHE-LOC105374194	dist=653235-dist=407976
3	141831605	141550447	rs532200306	1	0.009305	0.01487	0.004032	T	C	C	3.80834	2.0901	6.93912	1.25e-05	3.90833	2.02808	7.53178	4.65e-05	4.07463	2.10791	7.87631	2.95e-05	3.98527	2.05166	7.74123	4.48e-05	4.12016	2.11584	8.02318	3.13e-05	3.93746	1.99994	7.75204	7.33e-05	0.99976	0.98014	Imputed	intergenic	GRK7-ATP1B3	dist=14555-dist=44987	0.0038	intergenic	GRK7-ATP1B3	dist=14555-dist=44987
3	14629578	14671085	rs9681597	0.3512	0.4573	0.4309	0.4841	T	G	G	0.805642	0.730727	0.888237	1.42e-05	0.801784	0.720858	0.891795	4.71e-05	0.789194	0.70803	0.879663	1.91e-05	0.788912	0.707296	0.879945	2.09e-05	0.794795	0.712115	0.887074	4.17e-05	0.783117	0.700158	0.875906	1.88e-05	0.99263	0.97623	Imputed	intergenic	GRIP2-CCDC174	dist=89235-dist=22168	0.54	intergenic	GRIP2-CCDC174	dist=89235-dist=22168
3	186457094	186174883	rs111842880	0.0523	0.07529	0.06101	0.08861	C	T	T	0.656268	0.544806	0.790534	9.21e-06	0.661999	0.542368	0.808018	4.99e-05	0.649271	0.529502	0.796131	3.3e-05	0.65261	0.531794	0.800873	4.39e-05	0.640698	0.520865	0.7881	2.51e-05	0.630266	0.510916	0.777496	1.64e-05	0.99985	0.99839	Genotyped	ncRNA_intronic	LINC02052		0.075	ncRNA_intronic	LINC02052
3	38638454	38679945	rs6777989	1	0.05622	0.06748	0.04488	T	G	G	1.5564	1.25933	1.92354	4.24e-05	1.61912	1.2807	2.04698	5.63e-05	1.6317	1.28559	2.07099	5.69e-05	1.66639	1.31091	2.11825	3.03e-05	1.68184	1.3204	2.14223	2.54e-05	1.67096	1.30626	2.13747	4.38e-05	0.99991	0.99846	Imputed	intronic	SCN5A		0.067	intronic	SCN5A
3	141831185	141550027	rs186728617	1	0.009162	0.01458	0.004032	C	A	A	3.74701	2.05374	6.83635	1.66e-05	3.85976	1.99962	7.45029	5.69e-05	4.04914	2.09264	7.83483	3.29e-05	3.96062	2.03692	7.70111	4.97e-05	4.09321	2.09975	7.97922	3.5e-05	3.90576	1.98114	7.7001	8.35e-05	0.99974	0.9787	Imputed	intergenic	GRK7-ATP1B3	dist=14135-dist=45407	0.0038	intergenic	GRK7-ATP1B3	dist=14135-dist=45407
3	14630318	14671825	rs13083573	0.2344	0.4871	0.4876	0.4621	A	C	C	1.22144	1.10776	1.34678	5.99e-05	1.24062	1.115	1.38039	7.54e-05	1.24922	1.12038	1.39286	6.15e-05	1.25016	1.12046	1.39486	6.46e-05	1.24432	1.11461	1.38913	9.95e-05	1.25969	1.12597	1.40929	5.53e-05	0.99104	0.97315	Imputed	intergenic	GRIP2-CCDC174	dist=89975-dist=21428	0.47	intergenic	GRIP2-CCDC174	dist=89975-dist=21428
3	189983766	189701555	rs73890137	0.1717	0.1917	0.1704	0.2128	T	A	A	0.761804	0.673198	0.862071	1.61e-05	0.764982	0.668779	0.875024	9.35e-05	0.73713	0.642114	0.846206	1.48e-05	0.732618	0.637846	0.841472	1.07e-05	0.734858	0.639263	0.844749	1.47e-05	0.726983	0.631219	0.837276	9.67e-06	0.99887	0.99408	Imputed	intronic	P3H2		0.18	intronic	P3H2
3	189983769	189701558	rs73890139	0.1717	0.1917	0.1704	0.2128	G	A	A	0.761804	0.673198	0.862071	1.61e-05	0.764982	0.668779	0.875024	9.35e-05	0.73713	0.642114	0.846206	1.48e-05	0.732618	0.637846	0.841472	1.07e-05	0.734858	0.639263	0.844749	1.47e-05	0.726983	0.631219	0.837276	9.67e-06	0.99887	0.99408	Imputed	intronic	P3H2		0.18	intronic	P3H2
4	138709942	139631096	rs144136397	1	0.01547	0.008677	0.02194	C	A	A	0.383509	0.247959	0.593161	1.65e-05	0.333372	0.210701	0.527462	2.7e-06	0.338972	0.212025	0.541927	6.21e-06	0.342453	0.213483	0.549336	8.81e-06	0.342718	0.213351	0.550528	9.5e-06	0.336195	0.207892	0.543681	8.8e-06	0.99903	0.95924	Imputed	intergenic	LINC00499-LOC105377448	dist=285598-dist=110015	0.025	intergenic	LINC00499-LOC105377448	dist=285598-dist=110015
4	181826282	182747435	rs7441970	0.8756	0.3881	0.4144	0.3613	A	G	G	1.25779	1.13867	1.38938	6.24e-06	1.28517	1.15275	1.43281	6.12e-06	1.25981	1.1274	1.40776	4.57e-05	1.25246	1.12038	1.40011	7.53e-05	1.2563	1.12285	1.40561	6.83e-05	1.25604	1.1208	1.40759	8.78e-05	0.99535	0.98184	Imputed	ncRNA_intronic	TEMN3-AS1		0.64	ncRNA_intronic	TEMN3-AS1
4	30494985	30496607	rs55787568	1	0.01772	0.01129	0.02388	A	C	C	0.440119	0.297594	0.650904	3.95e-05	0.405776	0.267861	0.614701	2.08e-05	0.416702	0.272705	0.636734	5.19e-05	0.405511	0.264979	0.620574	3.22e-05	0.400937	0.260597	0.616855	3.21e-05	0.392005	0.25247	0.608657	3.02e-05	1	0.99997	Genotyped	intergenic	LINC02472-PCDH7	dist=1273824-dist=225423	0.033	intergenic	LINC02472-PCDH7	dist=1273824-dist=225423
4	128335003	129256158	rs115425202	0.1012	0.02571	0.03329	0.01784	C	T	T	1.91658	1.39712	2.62917	5.5e-05	2.16931	1.51745	3.1012	2.17e-05	2.10366	1.46228	3.02636	6.13e-05	2.1303	1.47909	3.06824	4.85e-05	2.12962	1.47511	3.07456	5.47e-05	2.26324	1.56038	3.28268	1.67e-05	0.99995	0.99818	Imputed	intergenic	PGRMC2-LOC100507487	dist=46174-dist=93013	0.024	intergenic	PGRMC2-LOC100507487	dist=46174-dist=93013
4	128343402	129264557	rs140547320	0.1012	0.0257	0.03327	0.01784	A	G	G	1.91566	1.39644	2.62792	5.57e-05	2.16822	1.51664	3.09973	2.2e-05	2.10238	1.46135	3.02458	6.22e-05	2.12913	1.47822	3.06665	4.92e-05	2.12832	1.47416	3.07276	5.55e-05	2.26163	1.55918	3.28053	1.7e-05	0.99998	0.99937	Imputed	intergenic	PGRMC2-LOC100507487	dist=54573-dist=84614	0.023	intergenic	PGRMC2-LOC100507487	dist=54573-dist=84614
4	30497943	30499565	rs4692461	1	0.01801	0.01159	0.02417	G	A	A	0.443716	0.301097	0.653888	4e-05	0.413003	0.273524	0.623606	2.6e-05	0.425347	0.279346	0.647655	6.75e-05	0.413496	0.271112	0.630657	4.12e-05	0.408259	0.266376	0.625716	3.92e-05	0.399976	0.258653	0.618514	3.79e-05	1	0.99986	Genotyped	intergenic	LINC02472-PCDH7	dist=1276782-dist=222465	0.029	intergenic	LINC02472-PCDH7	dist=1276782-dist=222465
4	128334599	129255754	rs139396025	0.1588	0.01612	0.022	0.01007	C	T	T	2.26943	1.51178	3.40679	7.69e-05	2.68409	1.68956	4.26402	2.91e-05	2.64226	1.64946	4.23263	5.31e-05	2.60103	1.62291	4.16864	7.13e-05	2.5874	1.6098	4.15867	8.62e-05	2.77933	1.71919	4.49321	3.03e-05	0.99994	0.99729	Imputed	intergenic	PGRMC2-LOC100507487	dist=45770-dist=93417	0.017	intergenic	PGRMC2-LOC100507487	dist=45770-dist=93417
4	188970248	189891402	rs183624736	1	0.02983	0.03835	0.02136	G	A	A	1.82498	1.36141	2.44642	5.74e-05	1.99831	1.44148	2.77022	3.26e-05	1.98779	1.42705	2.76888	4.85e-05	2.04763	1.46797	2.85619	2.44e-05	2.02996	1.44817	2.84547	3.97e-05	2.12412	1.51172	2.98462	1.42e-05	0.99966	0.99102	Imputed	intergenic	LINC01060-LINC01262	dist=368340-dist=689358	0.026	intergenic	LINC01060-LINC01262	dist=368340-dist=689358
4	3433856	3435583	rs16844354	0.7669	0.03418	0.02539	0.04256	G	A	A	0.575416	0.437195	0.757335	8.05e-05	0.551149	0.411527	0.73814	6.41e-05	0.528886	0.391672	0.714169	3.23e-05	0.53196	0.393247	0.719601	4.23e-05	0.529398	0.39014	0.718364	4.43e-05	0.517377	0.378927	0.706412	3.36e-05	0.99898	0.97686	Imputed	intronic	RGS12		0.039	intronic	RGS12
5	8496166	8496279	rs57085808	0.3705	0.1219	0.1034	0.1406	G	C	C	0.695694	0.600121	0.806486	1.49e-06	0.657904	0.560877	0.771715	2.7e-07	0.65352	0.555144	0.769331	3.22e-07	0.652047	0.553506	0.768132	3.13e-07	0.665295	0.564322	0.784335	1.22e-06	0.653244	0.552429	0.772457	6.4e-07	0.99952	0.99569	Imputed	intergenic	MIR4458HG-LINC02199	dist=33070-dist=343566	0.11	intergenic	MIR4458HG-LINC02199	dist=33070-dist=343565
5	8499286	8499398	rs77326269	0.3727	0.1223	0.1037	0.141	A	G	G	0.695286	0.599862	0.805888	1.4e-06	0.659279	0.562124	0.773226	3.03e-07	0.655348	0.556777	0.771369	3.75e-07	0.653631	0.554933	0.769882	3.56e-07	0.666982	0.565837	0.786206	1.39e-06	0.654971	0.553977	0.774376	7.32e-07	0.99961	0.9965	Imputed	intergenic	MIR4458HG-LINC02199	dist=36190-dist=340446	0.11	intergenic	MIR4458HG-LINC02199	dist=36189-dist=340446
5	8499479	8499591	rs73740017	0.3727	0.1223	0.1037	0.141	C	T	T	0.695286	0.599862	0.805888	1.4e-06	0.659279	0.562124	0.773226	3.03e-07	0.655348	0.556777	0.771369	3.75e-07	0.653631	0.554933	0.769882	3.56e-07	0.666982	0.565837	0.786206	1.39e-06	0.654971	0.553977	0.774376	7.32e-07	1	0.99999	Genotyped	intergenic	MIR4458HG-LINC02199	dist=36383-dist=340253	0.11	intergenic	MIR4458HG-LINC02199	dist=36382-dist=340253
5	8497556	8497669	rs57033994	0.3715	0.1222	0.1037	0.1408	C	T	T	0.696663	0.601032	0.807509	1.6e-06	0.659578	0.56237	0.77359	3.13e-07	0.655612	0.556994	0.771692	3.85e-07	0.653934	0.555181	0.770253	3.67e-07	0.667282	0.566082	0.786573	1.43e-06	0.655263	0.554216	0.774734	7.54e-07	0.99996	0.99972	Genotyped	intergenic	MIR4458HG-LINC02199	dist=34460-dist=342176	0.11	intergenic	MIR4458HG-LINC02199	dist=34460-dist=342175
5	8499226	8499338	rs143745837	0.3205	0.1218	0.1034	0.1403	G	GA	GA	0.697413	0.601588	0.808501	1.76e-06	0.660187	0.562802	0.774424	3.41e-07	0.656528	0.557693	0.772879	4.31e-07	0.654594	0.555657	0.771146	4.01e-07	0.667795	0.566431	0.787298	1.53e-06	0.655693	0.554485	0.775374	8.05e-07	0.99915	0.99267	Imputed	intergenic	MIR4458HG-LINC02199	dist=36130-dist=340506	0.11	intergenic	MIR4458HG-LINC02199	dist=36129-dist=340506
5	8498499	8498612	rs61196825	0.262	0.1325	0.1138	0.1515	A	G	G	0.713373	0.619299	0.821738	2.85e-06	0.683479	0.586513	0.796475	1.09e-06	0.681414	0.582771	0.796755	1.53e-06	0.680189	0.581283	0.795924	1.53e-06	0.693874	0.592585	0.812475	5.64e-06	0.683724	0.582164	0.803001	3.58e-06	0.99936	0.99491	Imputed	intergenic	MIR4458HG-LINC02199	dist=35403-dist=341233	0.12	intergenic	MIR4458HG-LINC02199	dist=35403-dist=341232
5	8516397	8516509	rs6870322	0.7935	0.1456	0.1266	0.1644	A	G	G	0.722653	0.629431	0.829683	4.03e-06	0.702293	0.604872	0.815404	3.51e-06	0.704187	0.604525	0.82028	6.66e-06	0.699471	0.599958	0.815488	5e-06	0.710504	0.60895	0.828994	1.4e-05	0.704513	0.602251	0.824139	1.2e-05	0.99893	0.99305	Imputed	intergenic	MIR4458HG-LINC02199	dist=53301-dist=323335	0.13	intergenic	MIR4458HG-LINC02199	dist=53300-dist=323335
5	8498764	NA	NA	0.3643	0.1047	0.08923	0.1204	C	G	G	0.70578	0.602784	0.826375	1.49e-05	0.670686	0.566002	0.794732	3.96e-06	0.669578	0.56298	0.796361	5.8e-06	0.666962	0.560329	0.793887	5.19e-06	0.67898	0.569843	0.809019	1.49e-05	0.673542	0.563709	0.804776	1.35e-05	0.99945	0.99456	Imputed	intergenic	MIR4458HG-LINC02199	dist=35668-dist=340968	.	NA	NA	NA
5	8504133	8504245	rs16880714	0.9302	0.145	0.126	0.1637	T	G	G	0.722211	0.628965	0.82928	3.95e-06	0.703664	0.605936	0.817153	4.09e-06	0.705938	0.605891	0.822506	7.97e-06	0.70118	0.601326	0.817616	5.93e-06	0.712224	0.61031	0.831157	1.65e-05	0.705844	0.603288	0.825833	1.37e-05	0.99991	0.9995	Genotyped	intergenic	MIR4458HG-LINC02199	dist=41037-dist=335599	0.12	intergenic	MIR4458HG-LINC02199	dist=41036-dist=335599
5	8496603	8496716	rs79182458	0.3613	0.1043	0.08894	0.1199	C	T	T	0.705972	0.602827	0.826766	1.56e-05	0.670788	0.565965	0.795025	4.11e-06	0.669093	0.56244	0.795971	5.74e-06	0.66651	0.559819	0.793533	5.16e-06	0.678422	0.569235	0.808552	1.47e-05	0.672775	0.562928	0.804058	1.31e-05	0.99934	0.99355	Imputed	intergenic	MIR4458HG-LINC02199	dist=33507-dist=343129	0.088	intergenic	MIR4458HG-LINC02199	dist=33507-dist=343128
5	8502641	8502753	rs76643250	0.5053	0.1069	0.09121	0.1228	T	A	A	0.707031	0.604753	0.826606	1.37e-05	0.675381	0.570841	0.799066	4.78e-06	0.672158	0.565999	0.79823	5.91e-06	0.669062	0.562954	0.795171	5.08e-06	0.681985	0.573256	0.811335	1.56e-05	0.675657	0.566331	0.806087	1.34e-05	0.99964	0.99629	Imputed	intergenic	MIR4458HG-LINC02199	dist=39545-dist=337091	0.092	intergenic	MIR4458HG-LINC02199	dist=39544-dist=337091
5	8497247	8497360	rs80035902	0.5025	0.1067	0.09126	0.1225	A	G	G	0.710005	0.607242	0.830159	1.76e-05	0.675929	0.571273	0.799757	5.03e-06	0.67247	0.566209	0.798673	6.13e-06	0.669511	0.563268	0.795792	5.34e-06	0.682469	0.5736	0.812001	1.64e-05	0.676196	0.566731	0.806804	1.41e-05	0.99953	0.9954	Imputed	intergenic	MIR4458HG-LINC02199	dist=34151-dist=342485	0.093	intergenic	MIR4458HG-LINC02199	dist=34151-dist=342484
5	8505154	8505266	rs16880716	0.5789	0.1073	0.0915	0.1234	T	A	A	0.705365	0.60343	0.824521	1.17e-05	0.676497	0.571878	0.800254	5.13e-06	0.673797	0.567481	0.80003	6.59e-06	0.670332	0.564126	0.796532	5.5e-06	0.683352	0.574512	0.812811	1.7e-05	0.677229	0.567759	0.807806	1.47e-05	0.99966	0.9965	Imputed	intergenic	MIR4458HG-LINC02199	dist=42058-dist=334578	0.094	intergenic	MIR4458HG-LINC02199	dist=42057-dist=334578
5	8506150	8506262	rs74887820	0.5789	0.1073	0.0915	0.1234	T	C	C	0.705365	0.60343	0.824521	1.17e-05	0.676497	0.571878	0.800254	5.13e-06	0.673797	0.567481	0.80003	6.59e-06	0.670332	0.564126	0.796532	5.5e-06	0.683352	0.574512	0.812811	1.7e-05	0.677229	0.567759	0.807806	1.47e-05	1	1	Genotyped	intergenic	MIR4458HG-LINC02199	dist=43054-dist=333582	0.094	intergenic	MIR4458HG-LINC02199	dist=43053-dist=333582
5	8506212	8506324	rs2166872	0.5789	0.1073	0.0915	0.1234	G	T	T	0.705365	0.60343	0.824521	1.17e-05	0.676497	0.571878	0.800254	5.13e-06	0.673797	0.567481	0.80003	6.59e-06	0.670332	0.564126	0.796532	5.5e-06	0.683352	0.574512	0.812811	1.7e-05	0.677229	0.567759	0.807806	1.47e-05	0.99967	0.99664	Imputed	intergenic	MIR4458HG-LINC02199	dist=43116-dist=333520	.	intergenic	MIR4458HG-LINC02199	dist=43115-dist=333520
5	8506456	8506568	rs114956585	0.5789	0.1073	0.0915	0.1234	G	A	A	0.705365	0.60343	0.824521	1.17e-05	0.676497	0.571878	0.800254	5.13e-06	0.673797	0.567481	0.80003	6.59e-06	0.670332	0.564126	0.796532	5.5e-06	0.683352	0.574512	0.812811	1.7e-05	0.677229	0.567759	0.807806	1.47e-05	0.99966	0.99652	Imputed	intergenic	MIR4458HG-LINC02199	dist=43360-dist=333276	0.094	intergenic	MIR4458HG-LINC02199	dist=43359-dist=333276
5	8509448	8509560	rs60932532	0.4208	0.1034	0.08853	0.1185	C	T	T	0.713993	0.609595	0.836269	2.95e-05	0.685567	0.578272	0.81277	1.38e-05	0.687079	0.577404	0.817586	2.34e-05	0.684022	0.574398	0.814567	2.03e-05	0.697715	0.58533	0.831677	5.9e-05	0.689826	0.577068	0.824617	4.55e-05	1	0.99999	Genotyped	intergenic	MIR4458HG-LINC02199	dist=46352-dist=330284	0.089	intergenic	MIR4458HG-LINC02199	dist=46351-dist=330284
5	8509985	8510097	rs16880725	0.4208	0.1034	0.08853	0.1185	G	C	C	0.713993	0.609595	0.836269	2.95e-05	0.685567	0.578272	0.81277	1.38e-05	0.687079	0.577404	0.817586	2.34e-05	0.684022	0.574398	0.814567	2.03e-05	0.697715	0.58533	0.831677	5.9e-05	0.689826	0.577068	0.824617	4.55e-05	0.99968	0.99661	Imputed	intergenic	MIR4458HG-LINC02199	dist=46889-dist=329747	0.088	intergenic	MIR4458HG-LINC02199	dist=46888-dist=329747
5	8504888	8505000	rs1394642	0.5366	0.1177	0.1015	0.1341	G	A	A	0.721943	0.62191	0.838067	1.86e-05	0.700539	0.596381	0.822888	1.47e-05	0.70003	0.59384	0.825208	2.15e-05	0.697099	0.590868	0.822428	1.89e-05	0.71053	0.601739	0.83899	5.57e-05	0.706991	0.597174	0.837002	5.68e-05	0.99949	0.99549	Imputed	intergenic	MIR4458HG-LINC02199	dist=41792-dist=334844	0.11	intergenic	MIR4458HG-LINC02199	dist=41791-dist=334844
5	8514248	8514360	rs7718126	0.7182	0.1404	0.1228	0.1579	C	G	G	0.733437	0.637795	0.843421	1.37e-05	0.716346	0.615812	0.833292	1.53e-05	0.720536	0.617382	0.840924	3.21e-05	0.716216	0.613167	0.836583	2.54e-05	0.72708	0.621997	0.849917	6.29e-05	0.718825	0.613343	0.842447	4.55e-05	0.99914	0.99428	Imputed	intergenic	MIR4458HG-LINC02199	dist=51152-dist=325484	0.12	intergenic	MIR4458HG-LINC02199	dist=51151-dist=325484
5	8511946	8512058	rs112103549	0.7182	0.1403	0.1225	0.1579	C	T	T	0.732239	0.636722	0.842083	1.24e-05	0.716396	0.615803	0.833422	1.56e-05	0.72013	0.616973	0.840534	3.15e-05	0.716002	0.612918	0.836423	2.53e-05	0.726786	0.62168	0.849663	6.23e-05	0.718327	0.612851	0.841955	4.44e-05	0.99916	0.99432	Imputed	intergenic	MIR4458HG-LINC02199	dist=48850-dist=327786	0.12	intergenic	MIR4458HG-LINC02199	dist=48849-dist=327786
5	89221062	88516879	rs4298284	0.3128	0.03511	0.04505	0.02566	C	T	T	1.78721	1.36272	2.34393	2.71e-05	1.94345	1.43589	2.63043	1.69e-05	1.97481	1.45311	2.6838	1.38e-05	2.02273	1.48524	2.75474	7.82e-06	2.03643	1.49474	2.77444	6.56e-06	2.03753	1.48625	2.79327	9.79e-06	0.99934	0.98601	Imputed	ncRNA_intronic	MEF2C-AS1		0.05	ncRNA_intronic	MEF2C-AS1
5	123332464	122668158	rs191419482	0.1596	0.01384	0.007151	0.02048	T	A	A	0.353615	0.222109	0.562982	1.18e-05	0.339128	0.206926	0.555791	1.78e-05	0.36375	0.220577	0.599853	7.42e-05	0.365135	0.220842	0.603705	8.6e-05	0.355592	0.213612	0.591941	6.99e-05	0.35191	0.209279	0.591749	8.19e-05	0.99941	0.96904	Imputed	intergenic	PRDM6-CEP120	dist=138198-dist=12421	0.0098	intergenic	PRDM6-CEP120	dist=138198-dist=12421
5	113823977	113159674	rs150403719	1	0.01278	0.01931	0.006617	C	T	T	2.99761	1.85696	4.83892	7.02e-06	3.10354	1.82086	5.2898	3.14e-05	3.21176	1.87059	5.51451	2.33e-05	3.20428	1.86638	5.50124	2.41e-05	3.14292	1.82685	5.4071	3.52e-05	3.17269	1.83766	5.47759	3.41e-05	0.99994	0.99539	Imputed	intergenic	YTHDC2-KCNN2	dist=228690-dist=538342	0.011	intergenic	YTHDC2-KCNN2	dist=228690-dist=538342
5	20387414	20387523	rs545416640	1	0.01397	0.007747	0.01988	A	AT	AT	0.375744	0.237589	0.594233	2.84e-05	0.358254	0.219571	0.584531	3.96e-05	0.345215	0.209499	0.56885	3e-05	0.345568	0.209011	0.571343	3.44e-05	0.339501	0.204659	0.563184	2.87e-05	0.336769	0.201413	0.563089	3.33e-05	0.99954	0.97589	Imputed	intronic	CDH18		0.013	intronic	CDH18
5	79722713	79018536	rs4703784	0.6292	0.3628	0.3883	0.3378	G	A	A	1.23036	1.11412	1.35872	4.24e-05	1.25369	1.12543	1.39657	4.03e-05	1.25225	1.12186	1.3978	6.08e-05	1.24733	1.11698	1.3929	8.7e-05	1.25292	1.12115	1.40019	6.98e-05	1.27053	1.13553	1.4216	2.95e-05	0.99988	0.99964	Genotyped	intronic	CMYA5		0.59	intronic	CMYA5
5	79734523	79030346	rs16877151	0.6293	0.3625	0.388	0.3375	G	A	A	1.22924	1.11312	1.35747	4.57e-05	1.25291	1.12475	1.39568	4.22e-05	1.25108	1.12082	1.39647	6.51e-05	1.24633	1.11609	1.39175	9.21e-05	1.25181	1.12018	1.39892	7.44e-05	1.2688	1.134	1.41962	3.26e-05	1	1	Genotyped	exonic	CMYA5		0.59	exonic	CMYA5
5	4940138	4940251	rs530045	0.02464	0.1849	0.1632	0.2053	T	C	C	0.754268	0.665272	0.855171	1.07e-05	0.752583	0.656543	0.862673	4.49e-05	0.747952	0.650437	0.860087	4.61e-05	0.75073	0.652244	0.864086	6.44e-05	0.74668	0.648114	0.860236	5.25e-05	0.736982	0.638096	0.851192	3.3e-05	0.99354	0.96896	Imputed	intergenic	LINC02114-LINC01020	dist=165273-dist=94221	0.17	intergenic	LINC02114-LINC01020	dist=165273-dist=94221
5	79729092	79024915	rs16877111	0.9612	0.4726	0.4988	0.4477	C	G	G	1.21408	1.10293	1.33643	7.5e-05	1.23302	1.11113	1.36828	8e-05	1.24596	1.12047	1.38551	4.91e-05	1.23933	1.11397	1.37879	8.03e-05	1.25221	1.12469	1.3942	4.06e-05	1.26952	1.13871	1.41535	1.7e-05	0.99798	0.99231	Imputed	exonic	CMYA5		0.48	exonic	CMYA5
6	46055360	46023097	rs147996143	1	0.02078	0.02925	0.0128	C	T	T	2.42932	1.68725	3.49778	1.82e-06	2.82169	1.87147	4.25436	7.36e-07	2.92423	1.93062	4.42921	4.08e-07	3.00767	1.98641	4.55398	1.96e-07	2.94566	1.94145	4.46929	3.79e-07	2.82249	1.85728	4.28929	1.18e-06	0.99862	0.95212	Imputed	intronic	CLIC5		0.026	intronic	CLIC5
6	28755205	28722982	rs147568599	0.1749	0.06971	0.08348	0.05725	T	C	C	1.51539	1.25451	1.83051	1.62e-05	1.66589	1.35045	2.05503	1.89e-06	1.67937	1.35714	2.0781	1.85e-06	1.64844	1.33117	2.04134	4.59e-06	1.62503	1.31075	2.01468	9.53e-06	1.60308	1.29008	1.99202	2.06e-05	0.99999	0.99983	Imputed	intergenic	LINC00533-LINC01623	dist=100730-dist=104420	0.052	intergenic	LINC00533-LINC01623	dist=100730-dist=104420
6	74477409	75187125	rs73757826	1	0.01496	0.02139	0.008631	A	T	T	2.63178	1.70417	4.06431	1.28e-05	3.37365	2.04432	5.5674	1.96e-06	3.09463	1.87214	5.11541	1.06e-05	3.14557	1.90823	5.18523	6.99e-06	3.1194	1.8887	5.15203	8.83e-06	3.32563	1.97646	5.59577	6.01e-06	0.99999	0.99949	Imputed	ncRNA_intronic	LOC101928516		0.018	ncRNA_intronic	LOC101928516
6	28764901	28732678	rs116449099	0.1772	0.06985	0.08348	0.05754	C	G	G	1.50739	1.24818	1.82043	2.02e-05	1.66249	1.34788	2.05053	2.04e-06	1.67591	1.35455	2.07352	2e-06	1.64449	1.32819	2.03611	5.02e-06	1.62131	1.30795	2.00974	1.03e-05	1.59922	1.28718	1.98691	2.24e-05	0.99997	0.99961	Imputed	intergenic	LINC00533-LINC01623	dist=110426-dist=94724	0.052	intergenic	LINC00533-LINC01623	dist=110426-dist=94724
6	28767321	28735098	rs6900037	0.1772	0.06985	0.08348	0.05754	G	A	A	1.50739	1.24818	1.82043	2.02e-05	1.66249	1.34788	2.05053	2.04e-06	1.67591	1.35455	2.07352	2e-06	1.64449	1.32819	2.03611	5.02e-06	1.62131	1.30795	2.00974	1.03e-05	1.59922	1.28718	1.98691	2.24e-05	1	1	Genotyped	intergenic	LINC00533-LINC01623	dist=112846-dist=92304	0.052	intergenic	LINC00533-LINC01623	dist=112846-dist=92304
6	28767545	28735322	rs6900422	0.1772	0.06985	0.08348	0.05754	G	T	T	1.50739	1.24818	1.82043	2.02e-05	1.66249	1.34788	2.05053	2.04e-06	1.67591	1.35455	2.07352	2e-06	1.64449	1.32819	2.03611	5.02e-06	1.62131	1.30795	2.00974	1.03e-05	1.59922	1.28718	1.98691	2.24e-05	0.99999	0.99982	Imputed	intergenic	LINC00533-LINC01623	dist=113070-dist=92080	0.052	intergenic	LINC00533-LINC01623	dist=113070-dist=92080
6	28728486	28696263	rs188474753	1	0.03544	0.04486	0.02677	A	G	G	1.73404	1.32553	2.26844	5.92e-05	2.08911	1.5407	2.83274	2.12e-06	2.11008	1.54798	2.87628	2.31e-06	2.10262	1.53922	2.87223	3.01e-06	2.11005	1.54063	2.88993	3.27e-06	2.04423	1.48601	2.81216	1.11e-05	0.99997	0.99911	Imputed	intergenic	LINC00533-LINC01623	dist=74011-dist=131139	0.035	intergenic	LINC00533-LINC01623	dist=74011-dist=131139
6	28720575	28688352	rs116031257	1	0.03559	0.04486	0.02706	A	G	G	1.71272	1.3104	2.23856	8.19e-05	2.04877	1.5131	2.77407	3.51e-06	2.07077	1.52133	2.81863	3.71e-06	2.06194	1.51166	2.81252	4.9e-06	2.0697	1.5134	2.83048	5.26e-06	2.00417	1.45907	2.75292	1.77e-05	0.99992	0.99859	Imputed	intergenic	LINC00533-LINC01623	dist=66100-dist=139050	0.035	intergenic	LINC00533-LINC01623	dist=66100-dist=139050
6	28747533	28715310	rs7764322	1	0.03543	0.04456	0.02704	C	A	A	1.70347	1.30301	2.22701	9.79e-05	2.03982	1.50609	2.76271	4.11e-06	2.06716	1.51834	2.81436	3.98e-06	2.05879	1.50902	2.80886	5.22e-06	2.06555	1.50999	2.82553	5.68e-06	2.00083	1.4563	2.74896	1.88e-05	1	1	Genotyped	intergenic	LINC00533-LINC01623	dist=93058-dist=112092	0.035	intergenic	LINC00533-LINC01623	dist=93058-dist=112092
6	28747733	28715510	rs7764909	1	0.03543	0.04456	0.02704	G	T	T	1.70347	1.30301	2.22701	9.79e-05	2.03982	1.50609	2.76271	4.11e-06	2.06716	1.51834	2.81436	3.98e-06	2.05879	1.50902	2.80886	5.22e-06	2.06555	1.50999	2.82553	5.68e-06	2.00083	1.4563	2.74896	1.88e-05	1	1	Genotyped	intergenic	LINC00533-LINC01623	dist=93258-dist=111892	0.034	intergenic	LINC00533-LINC01623	dist=93258-dist=111892
6	28748337	28716114	rs3869044	1	0.03543	0.04456	0.02704	G	C	C	1.70347	1.30301	2.22701	9.79e-05	2.03982	1.50609	2.76271	4.11e-06	2.06716	1.51834	2.81436	3.98e-06	2.05879	1.50902	2.80886	5.22e-06	2.06555	1.50999	2.82553	5.68e-06	2.00083	1.4563	2.74896	1.88e-05	0.99999	0.99979	Imputed	intergenic	LINC00533-LINC01623	dist=93862-dist=111288	0.035	intergenic	LINC00533-LINC01623	dist=93862-dist=111288
6	28749098	28716875	rs141345485	1	0.03543	0.04456	0.02704	A	G	G	1.70347	1.30301	2.22701	9.79e-05	2.03982	1.50609	2.76271	4.11e-06	2.06716	1.51834	2.81436	3.98e-06	2.05879	1.50902	2.80886	5.22e-06	2.06555	1.50999	2.82553	5.68e-06	2.00083	1.4563	2.74896	1.88e-05	0.99999	0.99977	Imputed	intergenic	LINC00533-LINC01623	dist=94623-dist=110527	0.035	intergenic	LINC00533-LINC01623	dist=94623-dist=110527
6	28750920	28718697	rs2394129	1	0.03543	0.04456	0.02704	A	G	G	1.70347	1.30301	2.22701	9.79e-05	2.03982	1.50609	2.76271	4.11e-06	2.06716	1.51834	2.81436	3.98e-06	2.05879	1.50902	2.80886	5.22e-06	2.06555	1.50999	2.82553	5.68e-06	2.00083	1.4563	2.74896	1.88e-05	1	1	Genotyped	intergenic	LINC00533-LINC01623	dist=96445-dist=108705	0.035	intergenic	LINC00533-LINC01623	dist=96445-dist=108705
6	28750934	28718711	rs2893969	1	0.03543	0.04456	0.02704	C	G	G	1.70347	1.30301	2.22701	9.79e-05	2.03982	1.50609	2.76271	4.11e-06	2.06716	1.51834	2.81436	3.98e-06	2.05879	1.50902	2.80886	5.22e-06	2.06555	1.50999	2.82553	5.68e-06	2.00083	1.4563	2.74896	1.88e-05	0.99999	0.99979	Imputed	intergenic	LINC00533-LINC01623	dist=96459-dist=108691	0.035	intergenic	LINC00533-LINC01623	dist=96459-dist=108691
6	28751087	28718864	rs2394128	1	0.03543	0.04456	0.02704	A	C	C	1.70347	1.30301	2.22701	9.79e-05	2.03982	1.50609	2.76271	4.11e-06	2.06716	1.51834	2.81436	3.98e-06	2.05879	1.50902	2.80886	5.22e-06	2.06555	1.50999	2.82553	5.68e-06	2.00083	1.4563	2.74896	1.88e-05	1	1	Genotyped	intergenic	LINC00533-LINC01623	dist=96612-dist=108538	0.035	intergenic	LINC00533-LINC01623	dist=96612-dist=108538
6	28733262	28701039	rs16894249	1	0.0337	0.04278	0.02533	C	T	T	1.74353	1.32412	2.29579	7.5e-05	2.07251	1.51842	2.82879	4.4e-06	2.08712	1.52152	2.86297	5.05e-06	2.06758	1.50419	2.84198	7.63e-06	2.08108	1.51056	2.86707	7.35e-06	2.00302	1.44691	2.77287	2.84e-05	0.9999	0.99772	Imputed	intergenic	LINC00533-LINC01623	dist=78787-dist=126363	0.035	intergenic	LINC00533-LINC01623	dist=78787-dist=126363
6	28755648	28723425	rs145486197	0.2138	0.06245	0.07487	0.05121	C	T	T	1.51453	1.24173	1.84727	4.19e-05	1.66554	1.33585	2.07659	5.82e-06	1.69328	1.35341	2.11849	4.08e-06	1.65885	1.3248	2.07714	1.03e-05	1.64294	1.31056	2.05963	1.67e-05	1.64001	1.30514	2.0608	2.18e-05	0.99997	0.99952	Imputed	intergenic	LINC00533-LINC01623	dist=101173-dist=103977	0.045	intergenic	LINC00533-LINC01623	dist=101173-dist=103977
6	22868878	22869107	rs10440835	0.3586	0.2411	0.2654	0.218	C	T	T	1.31601	1.17495	1.47401	2.07e-06	1.33016	1.17554	1.50512	6.04e-06	1.31872	1.16234	1.49614	1.74e-05	1.31552	1.1589	1.49331	2.23e-05	1.31215	1.15503	1.49063	2.98e-05	1.3092	1.14983	1.49066	4.74e-05	0.99858	0.99354	Imputed	intergenic	LOC105374972-NRSN1	dist=150954-dist=1257308	0.24	intergenic	LOC105374972-NRSN1	dist=150954-dist=1257307
6	22867086	22867315	rs9356841	0.3587	0.2414	0.2657	0.2183	C	T	T	1.31632	1.17521	1.47436	2.03e-06	1.32928	1.17477	1.50412	6.34e-06	1.31861	1.16224	1.49601	1.75e-05	1.31516	1.15859	1.4929	2.28e-05	1.31204	1.15494	1.49052	3e-05	1.3094	1.15	1.49088	4.69e-05	0.99856	0.99344	Imputed	intergenic	LOC105374972-NRSN1	dist=149162-dist=1259100	0.24	intergenic	LOC105374972-NRSN1	dist=149162-dist=1259099
6	106970278	21152971	NA	0.7249	0.06684	0.05129	0.08095	T	C	C	0.613235	0.492655	0.763328	1.2e-05	0.599398	0.474228	0.757605	1.85e-05	0.567324	0.44581	0.72196	4.05e-06	0.565278	0.443483	0.720521	4.08e-06	0.561727	0.439512	0.717926	4.08e-06	0.575855	0.449387	0.737913	1.29e-05	0.97045	0.76072	Imputed	UTR3	CD24	NM_001291739:c.*1383A>G-NM_013230:c.*1383A>G-NM_001291738:c.*1383A>G-NM_001291737:c.*1383A>G		ncRNA_intronic	TTTY14
6	68284996	68994888	rs10945074	0.04459	0.4047	0.381	0.4291	T	C	C	0.823235	0.748031	0.906	6.9e-05	0.806275	0.72647	0.894846	5.14e-05	0.779653	0.700636	0.867582	4.99e-06	0.774329	0.69545	0.862154	3.07e-06	0.769827	0.690873	0.857804	2.16e-06	0.778999	0.698071	0.869309	8.1e-06	0.99926	0.99706	Imputed	ncRNA_intronic	LOC101928280		0.37	ncRNA_intronic	LOC101928280
6	92933096	93642814	rs114397484	1	0.04187	0.05191	0.03152	A	C	C	1.68463	1.31372	2.16026	3.95e-05	1.7598	1.33799	2.3146	5.29e-05	1.77508	1.34434	2.34382	5.2e-05	1.77262	1.34021	2.34453	6.01e-05	1.76686	1.33372	2.34067	7.28e-05	1.844	1.38717	2.45126	2.52e-05	0.99936	0.98801	Imputed	intergenic	CASC6-EPHA7	dist=1242668-dist=306925	0.032	intergenic	CASC6-EPHA7	dist=1242668-dist=306926
6	92934859	93644577	rs115835827	1	0.04187	0.05191	0.03152	G	A	A	1.68463	1.31372	2.16026	3.95e-05	1.7598	1.33799	2.3146	5.29e-05	1.77508	1.34434	2.34382	5.2e-05	1.77262	1.34021	2.34453	6.01e-05	1.76686	1.33372	2.34067	7.28e-05	1.844	1.38717	2.45126	2.52e-05	0.99939	0.98853	Imputed	intergenic	CASC6-EPHA7	dist=1244431-dist=305162	0.032	intergenic	CASC6-EPHA7	dist=1244431-dist=305163
6	68288583	68998475	rs10945079	0.04491	0.4056	0.3817	0.4301	G	A	A	0.822659	0.747614	0.905238	6.34e-05	0.808284	0.728425	0.896897	6.07e-05	0.781114	0.702069	0.869058	5.67e-06	0.775831	0.696931	0.863665	3.51e-06	0.771681	0.692674	0.8597	2.56e-06	0.779867	0.69895	0.870151	8.65e-06	0.99928	0.99708	Imputed	ncRNA_intronic	LOC101928280		0.37	ncRNA_intronic	LOC101928280
6	68294177	69004069	rs10945083	0.056	0.4046	0.381	0.4289	G	A	A	0.823986	0.748725	0.906813	7.44e-05	0.808111	0.728175	0.896823	6.1e-05	0.780086	0.701037	0.868049	5.22e-06	0.774992	0.696039	0.862901	3.32e-06	0.77056	0.691538	0.858613	2.34e-06	0.77945	0.698445	0.86985	8.57e-06	0.99922	0.99693	Imputed	ncRNA_intronic	LOC101928280		0.37	ncRNA_intronic	LOC101928280
6	92940502	93650220	rs6937401	1	0.05123	0.06314	0.03918	T	A	A	1.64661	1.31603	2.06023	1.29e-05	1.65274	1.29247	2.11343	6.2e-05	1.64472	1.28227	2.10962	8.95e-05	1.64474	1.28101	2.11173	9.54e-05	1.66348	1.29409	2.13831	7.12e-05	1.74224	1.35047	2.24767	1.94e-05	0.99885	0.98301	Imputed	intergenic	CASC6-EPHA7	dist=1250074-dist=299519	0.042	intergenic	CASC6-EPHA7	dist=1250074-dist=299520
6	68290086	68999978	rs75835456	0.04427	0.4043	0.3806	0.4287	T	A	A	0.823459	0.748193	0.906296	7.13e-05	0.808553	0.72848	0.897427	6.5e-05	0.780856	0.701653	0.868999	5.81e-06	0.774896	0.695913	0.862843	3.33e-06	0.770467	0.691377	0.858603	2.37e-06	0.779035	0.698009	0.869466	8.34e-06	0.99859	0.99476	Imputed	ncRNA_intronic	LOC101928280		0.37	ncRNA_intronic	LOC101928280
6	68279837	68989729	rs12663790	0.05017	0.4052	0.3815	0.4295	C	T	T	0.823394	0.748241	0.906096	6.91e-05	0.808841	0.728861	0.897597	6.51e-05	0.781192	0.702063	0.86924	5.85e-06	0.775704	0.696729	0.863632	3.55e-06	0.771366	0.692301	0.85946	2.54e-06	0.779547	0.698576	0.869903	8.56e-06	0.99939	0.99752	Imputed	ncRNA_intronic	LOC101928280		0.37	ncRNA_intronic	LOC101928280
6	68280073	68989965	rs10945071	0.05017	0.4052	0.3815	0.4295	A	G	G	0.823394	0.748241	0.906096	6.91e-05	0.808841	0.728861	0.897597	6.51e-05	0.781192	0.702063	0.86924	5.85e-06	0.775704	0.696729	0.863632	3.55e-06	0.771366	0.692301	0.85946	2.54e-06	0.779547	0.698576	0.869903	8.56e-06	0.99998	0.99991	Genotyped	ncRNA_intronic	LOC101928280		0.37	ncRNA_intronic	LOC101928280
6	68290944	69000836	rs10455215	0.05017	0.4052	0.3815	0.4295	C	T	T	0.823879	0.748726	0.906574	7.19e-05	0.809022	0.729077	0.897732	6.55e-05	0.781375	0.702282	0.869375	5.88e-06	0.776134	0.697172	0.864039	3.67e-06	0.771764	0.692717	0.859832	2.61e-06	0.780047	0.699088	0.870382	8.87e-06	0.99939	0.9975	Imputed	ncRNA_intronic	LOC101928280		0.37	ncRNA_intronic	LOC101928280
6	68291001	69000893	rs10455216	0.05017	0.4052	0.3815	0.4295	A	G	G	0.823879	0.748726	0.906574	7.19e-05	0.809022	0.729077	0.897732	6.55e-05	0.781375	0.702282	0.869375	5.88e-06	0.776134	0.697172	0.864039	3.67e-06	0.771764	0.692717	0.859832	2.61e-06	0.780047	0.699088	0.870382	8.87e-06	0.9994	0.99756	Imputed	ncRNA_intronic	LOC101928280		0.37	ncRNA_intronic	LOC101928280
6	68289900	68999792	rs112181178	0.05598	0.4062	0.3826	0.4305	T	G	G	0.824448	0.749122	0.907349	7.85e-05	0.809192	0.729091	0.898093	6.86e-05	0.781575	0.702316	0.869778	6.26e-06	0.776498	0.697356	0.864621	3.99e-06	0.772471	0.693211	0.860795	2.96e-06	0.779877	0.698797	0.870365	9.04e-06	0.99853	0.99412	Imputed	ncRNA_intronic	LOC101928280		0.37	ncRNA_intronic	LOC101928280
6	68303429	69013321	rs60630303	0.03941	0.4037	0.3801	0.428	T	G	G	0.82437	0.749088	0.907217	7.72e-05	0.809566	0.729509	0.89841	7e-05	0.782074	0.702868	0.870206	6.43e-06	0.776236	0.697203	0.864227	3.78e-06	0.771897	0.69277	0.860063	2.71e-06	0.780531	0.699457	0.871003	9.5e-06	0.99894	0.99599	Imputed	ncRNA_intronic	LOC101928280		0.37	ncRNA_intronic	LOC101928280
6	68286872	68996764	rs145395724	0.05017	0.4053	0.3817	0.4295	A	G	G	0.824483	0.749261	0.907257	7.69e-05	0.809809	0.729774	0.898621	7.09e-05	0.782432	0.703225	0.87056	6.62e-06	0.777121	0.69805	0.865148	4.11e-06	0.772818	0.693655	0.861015	2.96e-06	0.781046	0.699973	0.871509	9.89e-06	0.99929	0.99713	Imputed	ncRNA_intronic	LOC101928280		0.37	ncRNA_intronic	LOC101928280
6	68286884	68996776	rs149227627	0.05017	0.4053	0.3817	0.4295	A	G	G	0.824483	0.749261	0.907257	7.69e-05	0.809809	0.729774	0.898621	7.09e-05	0.782432	0.703225	0.87056	6.62e-06	0.777121	0.69805	0.865148	4.11e-06	0.772818	0.693655	0.861015	2.96e-06	0.781046	0.699973	0.871509	9.89e-06	0.99931	0.99721	Imputed	ncRNA_intronic	LOC101928280		0.37	ncRNA_intronic	LOC101928280
6	68299522	69009414	rs79421541	0.03941	0.4038	0.3803	0.428	A	C	C	0.824877	0.749576	0.907743	8.09e-05	0.809753	0.729694	0.898595	7.1e-05	0.782241	0.703039	0.870366	6.51e-06	0.776676	0.697604	0.864711	3.96e-06	0.772363	0.693207	0.860558	2.84e-06	0.780946	0.699839	0.871452	9.9e-06	0.999	0.99659	Imputed	ncRNA_intronic	LOC101928280		0.37	ncRNA_intronic	LOC101928280
6	68299523	69009415	rs77705774	0.03941	0.4038	0.3803	0.428	T	A	A	0.824877	0.749556	0.907768	8.13e-05	0.809753	0.729671	0.898624	7.13e-05	0.782241	0.703014	0.870397	6.56e-06	0.776676	0.697604	0.864711	3.96e-06	0.772363	0.693195	0.860572	2.85e-06	0.780946	0.699839	0.871452	9.9e-06	0.999	0.9966	Imputed	ncRNA_intronic	LOC101928280		0.37	ncRNA_intronic	LOC101928280
6	68299613	69009505	rs73456632	0.03941	0.4038	0.3803	0.428	A	G	G	0.824877	0.749556	0.907768	8.13e-05	0.809753	0.729671	0.898624	7.13e-05	0.782241	0.703014	0.870397	6.56e-06	0.776676	0.697604	0.864711	3.96e-06	0.772363	0.693195	0.860572	2.85e-06	0.780946	0.699839	0.871452	9.9e-06	0.99895	0.99639	Imputed	ncRNA_intronic	LOC101928280		0.37	ncRNA_intronic	LOC101928280
6	68287794	68997686	rs375134438	0.04471	0.4053	0.3817	0.4295	A	C	C	0.824741	0.749496	0.90754	7.89e-05	0.809896	0.729857	0.898713	7.14e-05	0.782515	0.703303	0.870647	6.67e-06	0.777187	0.698113	0.865218	4.14e-06	0.772882	0.693715	0.861083	2.97e-06	0.781095	0.70002	0.871561	9.94e-06	0.99919	0.99674	Imputed	ncRNA_intronic	LOC101928280		0.37	ncRNA_intronic	LOC101928280
6	68296255	69006147	rs546475833	0.03906	0.4038	0.3802	0.428	C	CA	CA	0.824332	0.748955	0.907294	7.87e-05	0.809634	0.729498	0.898572	7.15e-05	0.781983	0.702686	0.870229	6.55e-06	0.776492	0.697342	0.864624	3.99e-06	0.771873	0.692657	0.860149	2.78e-06	0.780598	0.699423	0.871193	9.81e-06	0.99798	0.99235	Imputed	ncRNA_intronic	LOC101928280		.	ncRNA_intronic	LOC101928280
6	68282358	68992250	rs12202282	0.05017	0.4053	0.3818	0.4295	C	T	T	0.824633	0.749398	0.907421	7.81e-05	0.809909	0.72986	0.898738	7.17e-05	0.782449	0.703234	0.870587	6.65e-06	0.777132	0.698054	0.865169	4.12e-06	0.772831	0.69366	0.861039	2.97e-06	0.781062	0.69998	0.871536	9.93e-06	0.9994	0.99754	Imputed	ncRNA_intronic	LOC101928280		0.37	ncRNA_intronic	LOC101928280
6	68283036	68992928	rs10945072	0.05017	0.4053	0.3818	0.4295	T	C	C	0.824633	0.749398	0.907421	7.81e-05	0.809909	0.72986	0.898738	7.17e-05	0.782449	0.703234	0.870587	6.65e-06	0.777132	0.698054	0.865169	4.12e-06	0.772831	0.69366	0.861039	2.97e-06	0.781062	0.69998	0.871536	9.93e-06	0.99938	0.99747	Imputed	ncRNA_intronic	LOC101928280		0.37	ncRNA_intronic	LOC101928280
6	68283265	68993157	rs11520603	0.05017	0.4053	0.3818	0.4295	A	C	C	0.824633	0.749398	0.907421	7.81e-05	0.809909	0.72986	0.898738	7.17e-05	0.782449	0.703234	0.870587	6.65e-06	0.777132	0.698054	0.865169	4.12e-06	0.772831	0.69366	0.861039	2.97e-06	0.781062	0.69998	0.871536	9.93e-06	1	1	Genotyped	ncRNA_intronic	LOC101928280		0.37	ncRNA_intronic	LOC101928280
6	68284007	68993899	rs73454760	0.05017	0.4053	0.3818	0.4295	A	G	G	0.824633	0.749398	0.907421	7.81e-05	0.809909	0.72986	0.898738	7.17e-05	0.782449	0.703234	0.870587	6.65e-06	0.777132	0.698054	0.865169	4.12e-06	0.772831	0.69366	0.861039	2.97e-06	0.781062	0.69998	0.871536	9.93e-06	0.99938	0.99745	Imputed	ncRNA_intronic	LOC101928280		0.37	ncRNA_intronic	LOC101928280
6	68284374	68994266	rs113462966	0.05017	0.4053	0.3818	0.4295	A	G	G	0.824633	0.749398	0.907421	7.81e-05	0.809909	0.72986	0.898738	7.17e-05	0.782449	0.703234	0.870587	6.65e-06	0.777132	0.698054	0.865169	4.12e-06	0.772831	0.69366	0.861039	2.97e-06	0.781062	0.69998	0.871536	9.93e-06	0.99935	0.99736	Imputed	ncRNA_intronic	LOC101928280		0.37	ncRNA_intronic	LOC101928280
6	68284802	68994694	rs10945073	0.05017	0.4053	0.3818	0.4295	C	G	G	0.824633	0.749398	0.907421	7.81e-05	0.809909	0.72986	0.898738	7.17e-05	0.782449	0.703234	0.870587	6.65e-06	0.777132	0.698054	0.865169	4.12e-06	0.772831	0.69366	0.861039	2.97e-06	0.781062	0.69998	0.871536	9.93e-06	0.9994	0.99754	Imputed	ncRNA_intronic	LOC101928280		0.37	ncRNA_intronic	LOC101928280
6	68285012	68994904	rs10945075	0.05017	0.4053	0.3818	0.4295	G	A	A	0.824633	0.749398	0.907421	7.81e-05	0.809909	0.72986	0.898738	7.17e-05	0.782449	0.703234	0.870587	6.65e-06	0.777132	0.698054	0.865169	4.12e-06	0.772831	0.69366	0.861039	2.97e-06	0.781062	0.69998	0.871536	9.93e-06	0.99931	0.99718	Imputed	ncRNA_intronic	LOC101928280		0.37	ncRNA_intronic	LOC101928280
6	68290032	68999924	rs61413523	0.05017	0.4053	0.3818	0.4295	C	G	G	0.824633	0.749398	0.907421	7.81e-05	0.809909	0.72986	0.898738	7.17e-05	0.782449	0.703234	0.870587	6.65e-06	0.777132	0.698054	0.865169	4.12e-06	0.772831	0.69366	0.861039	2.97e-06	0.781062	0.69998	0.871536	9.93e-06	0.99941	0.99757	Imputed	ncRNA_intronic	LOC101928280		0.37	ncRNA_intronic	LOC101928280
6	68290403	69000295	rs10455212	0.05017	0.4053	0.3818	0.4295	G	A	A	0.824633	0.749398	0.907421	7.81e-05	0.809909	0.72986	0.898738	7.17e-05	0.782449	0.703234	0.870587	6.65e-06	0.777132	0.698054	0.865169	4.12e-06	0.772831	0.69366	0.861039	2.97e-06	0.781062	0.69998	0.871536	9.93e-06	1	1	Genotyped	ncRNA_intronic	LOC101928280		0.37	ncRNA_intronic	LOC101928280
6	68290482	69000374	rs10455213	0.05017	0.4053	0.3818	0.4295	T	A	A	0.824633	0.749398	0.907421	7.81e-05	0.809909	0.72986	0.898738	7.17e-05	0.782449	0.703234	0.870587	6.65e-06	0.777132	0.698054	0.865169	4.12e-06	0.772831	0.69366	0.861039	2.97e-06	0.781062	0.69998	0.871536	9.93e-06	0.9994	0.99756	Imputed	ncRNA_intronic	LOC101928280		0.37	ncRNA_intronic	LOC101928280
6	68290526	69000418	rs10455214	0.05017	0.4053	0.3818	0.4295	C	A	A	0.824633	0.749398	0.907421	7.81e-05	0.809909	0.72986	0.898738	7.17e-05	0.782449	0.703234	0.870587	6.65e-06	0.777132	0.698054	0.865169	4.12e-06	0.772831	0.69366	0.861039	2.97e-06	0.781062	0.69998	0.871536	9.93e-06	0.99938	0.99748	Imputed	ncRNA_intronic	LOC101928280		0.37	ncRNA_intronic	LOC101928280
6	68291173	69001065	rs73454799	0.05017	0.4053	0.3818	0.4295	G	A	A	0.824633	0.749398	0.907421	7.81e-05	0.809909	0.72986	0.898738	7.17e-05	0.782449	0.703234	0.870587	6.65e-06	0.777132	0.698054	0.865169	4.12e-06	0.772831	0.69366	0.861039	2.97e-06	0.781062	0.69998	0.871536	9.93e-06	0.99928	0.99706	Imputed	ncRNA_intronic	LOC101928280		0.37	ncRNA_intronic	LOC101928280
6	68291249	69001141	rs57456695	0.05017	0.4053	0.3818	0.4295	T	C	C	0.824633	0.749398	0.907421	7.81e-05	0.809909	0.72986	0.898738	7.17e-05	0.782449	0.703234	0.870587	6.65e-06	0.777132	0.698054	0.865169	4.12e-06	0.772831	0.69366	0.861039	2.97e-06	0.781062	0.69998	0.871536	9.93e-06	0.99938	0.99748	Imputed	ncRNA_intronic	LOC101928280		0.37	ncRNA_intronic	LOC101928280
6	68291259	69001151	rs12190810	0.05017	0.4053	0.3818	0.4295	T	C	C	0.824633	0.749398	0.907421	7.81e-05	0.809909	0.72986	0.898738	7.17e-05	0.782449	0.703234	0.870587	6.65e-06	0.777132	0.698054	0.865169	4.12e-06	0.772831	0.69366	0.861039	2.97e-06	0.781062	0.69998	0.871536	9.93e-06	0.9994	0.99755	Imputed	ncRNA_intronic	LOC101928280		0.37	ncRNA_intronic	LOC101928280
6	68291317	69001209	rs59405152	0.05017	0.4053	0.3818	0.4295	T	C	C	0.824633	0.749398	0.907421	7.81e-05	0.809909	0.72986	0.898738	7.17e-05	0.782449	0.703234	0.870587	6.65e-06	0.777132	0.698054	0.865169	4.12e-06	0.772831	0.69366	0.861039	2.97e-06	0.781062	0.69998	0.871536	9.93e-06	0.9994	0.99756	Imputed	ncRNA_intronic	LOC101928280		0.37	ncRNA_intronic	LOC101928280
6	68291721	69001613	rs12209521	0.05017	0.4053	0.3818	0.4295	C	T	T	0.824633	0.749398	0.907421	7.81e-05	0.809909	0.72986	0.898738	7.17e-05	0.782449	0.703234	0.870587	6.65e-06	0.777132	0.698054	0.865169	4.12e-06	0.772831	0.69366	0.861039	2.97e-06	0.781062	0.69998	0.871536	9.93e-06	0.99941	0.99757	Imputed	ncRNA_intronic	LOC101928280		0.37	ncRNA_intronic	LOC101928280
6	68292239	69002131	rs11753631	0.05017	0.4053	0.3818	0.4295	G	A	A	0.824633	0.749398	0.907421	7.81e-05	0.809909	0.72986	0.898738	7.17e-05	0.782449	0.703234	0.870587	6.65e-06	0.777132	0.698054	0.865169	4.12e-06	0.772831	0.69366	0.861039	2.97e-06	0.781062	0.69998	0.871536	9.93e-06	0.99939	0.99752	Imputed	ncRNA_intronic	LOC101928280		0.37	ncRNA_intronic	LOC101928280
6	68292717	69002609	rs11751612	0.05017	0.4053	0.3818	0.4295	A	G	G	0.824633	0.749398	0.907421	7.81e-05	0.809909	0.72986	0.898738	7.17e-05	0.782449	0.703234	0.870587	6.65e-06	0.777132	0.698054	0.865169	4.12e-06	0.772831	0.69366	0.861039	2.97e-06	0.781062	0.69998	0.871536	9.93e-06	1	1	Genotyped	ncRNA_intronic	LOC101928280		0.37	ncRNA_intronic	LOC101928280
6	68293468	69003360	rs6910998	0.05017	0.4053	0.3818	0.4295	A	G	G	0.824633	0.749398	0.907421	7.81e-05	0.809909	0.72986	0.898738	7.17e-05	0.782449	0.703234	0.870587	6.65e-06	0.777132	0.698054	0.865169	4.12e-06	0.772831	0.69366	0.861039	2.97e-06	0.781062	0.69998	0.871536	9.93e-06	0.99941	0.99758	Imputed	ncRNA_intronic	LOC101928280		0.37	ncRNA_intronic	LOC101928280
6	68293495	69003387	rs6930579	0.05017	0.4053	0.3818	0.4295	G	C	C	0.824633	0.749398	0.907421	7.81e-05	0.809909	0.72986	0.898738	7.17e-05	0.782449	0.703234	0.870587	6.65e-06	0.777132	0.698054	0.865169	4.12e-06	0.772831	0.69366	0.861039	2.97e-06	0.781062	0.69998	0.871536	9.93e-06	0.9994	0.99755	Imputed	ncRNA_intronic	LOC101928280		0.37	ncRNA_intronic	LOC101928280
6	68293670	69003562	rs79393838	0.05017	0.4053	0.3818	0.4295	C	G	G	0.824633	0.749398	0.907421	7.81e-05	0.809909	0.72986	0.898738	7.17e-05	0.782449	0.703234	0.870587	6.65e-06	0.777132	0.698054	0.865169	4.12e-06	0.772831	0.69366	0.861039	2.97e-06	0.781062	0.69998	0.871536	9.93e-06	0.9994	0.99755	Imputed	ncRNA_intronic	LOC101928280		0.37	ncRNA_intronic	LOC101928280
6	68294882	69004774	rs11752995	0.05017	0.4053	0.3818	0.4295	A	G	G	0.824633	0.749398	0.907421	7.81e-05	0.809909	0.72986	0.898738	7.17e-05	0.782449	0.703234	0.870587	6.65e-06	0.777132	0.698054	0.865169	4.12e-06	0.772831	0.69366	0.861039	2.97e-06	0.781062	0.69998	0.871536	9.93e-06	0.9994	0.99756	Imputed	ncRNA_intronic	LOC101928280		0.37	ncRNA_intronic	LOC101928280
6	68295542	69005434	rs12660186	0.05017	0.4053	0.3818	0.4295	C	G	G	0.824633	0.749398	0.907421	7.81e-05	0.809909	0.72986	0.898738	7.17e-05	0.782449	0.703234	0.870587	6.65e-06	0.777132	0.698054	0.865169	4.12e-06	0.772831	0.69366	0.861039	2.97e-06	0.781062	0.69998	0.871536	9.93e-06	0.9994	0.99754	Imputed	ncRNA_intronic	LOC101928280		0.37	ncRNA_intronic	LOC101928280
6	68295546	69005438	rs12660189	0.05017	0.4053	0.3818	0.4295	C	A	A	0.824633	0.749398	0.907421	7.81e-05	0.809909	0.72986	0.898738	7.17e-05	0.782449	0.703234	0.870587	6.65e-06	0.777132	0.698054	0.865169	4.12e-06	0.772831	0.69366	0.861039	2.97e-06	0.781062	0.69998	0.871536	9.93e-06	0.9994	0.99754	Imputed	ncRNA_intronic	LOC101928280		0.37	ncRNA_intronic	LOC101928280
6	68295664	69005556	rs10945084	0.05017	0.4053	0.3818	0.4295	G	T	T	0.824633	0.749398	0.907421	7.81e-05	0.809909	0.72986	0.898738	7.17e-05	0.782449	0.703234	0.870587	6.65e-06	0.777132	0.698054	0.865169	4.12e-06	0.772831	0.69366	0.861039	2.97e-06	0.781062	0.69998	0.871536	9.93e-06	0.99941	0.99757	Imputed	ncRNA_intronic	LOC101928280		0.37	ncRNA_intronic	LOC101928280
6	68295727	69005619	rs10945085	0.05017	0.4053	0.3818	0.4295	T	C	C	0.824633	0.749398	0.907421	7.81e-05	0.809909	0.72986	0.898738	7.17e-05	0.782449	0.703234	0.870587	6.65e-06	0.777132	0.698054	0.865169	4.12e-06	0.772831	0.69366	0.861039	2.97e-06	0.781062	0.69998	0.871536	9.93e-06	0.9994	0.99755	Imputed	ncRNA_intronic	LOC101928280		0.37	ncRNA_intronic	LOC101928280
6	68296993	69006885	rs73456621	0.05017	0.4053	0.3818	0.4295	T	G	G	0.824633	0.749398	0.907421	7.81e-05	0.809909	0.72986	0.898738	7.17e-05	0.782449	0.703234	0.870587	6.65e-06	0.777132	0.698054	0.865169	4.12e-06	0.772831	0.69366	0.861039	2.97e-06	0.781062	0.69998	0.871536	9.93e-06	0.99941	0.99757	Imputed	ncRNA_intronic	LOC101928280		0.37	ncRNA_intronic	LOC101928280
6	68297417	69007309	rs56149734	0.05017	0.4053	0.3818	0.4295	T	C	C	0.824633	0.749398	0.907421	7.81e-05	0.809909	0.72986	0.898738	7.17e-05	0.782449	0.703234	0.870587	6.65e-06	0.777132	0.698054	0.865169	4.12e-06	0.772831	0.69366	0.861039	2.97e-06	0.781062	0.69998	0.871536	9.93e-06	0.99941	0.99757	Imputed	ncRNA_intronic	LOC101928280		0.37	ncRNA_intronic	LOC101928280
6	68297534	69007426	rs56244334	0.05017	0.4053	0.3818	0.4295	C	G	G	0.824633	0.749398	0.907421	7.81e-05	0.809909	0.72986	0.898738	7.17e-05	0.782449	0.703234	0.870587	6.65e-06	0.777132	0.698054	0.865169	4.12e-06	0.772831	0.69366	0.861039	2.97e-06	0.781062	0.69998	0.871536	9.93e-06	0.99939	0.99752	Imputed	ncRNA_intronic	LOC101928280		0.37	ncRNA_intronic	LOC101928280
6	68298120	69008012	rs60273507	0.05017	0.4053	0.3818	0.4295	A	G	G	0.824633	0.749398	0.907421	7.81e-05	0.809909	0.72986	0.898738	7.17e-05	0.782449	0.703234	0.870587	6.65e-06	0.777132	0.698054	0.865169	4.12e-06	0.772831	0.69366	0.861039	2.97e-06	0.781062	0.69998	0.871536	9.93e-06	1	0.99999	Genotyped	ncRNA_intronic	LOC101928280		0.37	ncRNA_intronic	LOC101928280
6	68298133	69008025	rs56920127	0.05017	0.4053	0.3818	0.4295	A	G	G	0.824633	0.749398	0.907421	7.81e-05	0.809909	0.72986	0.898738	7.17e-05	0.782449	0.703234	0.870587	6.65e-06	0.777132	0.698054	0.865169	4.12e-06	0.772831	0.69366	0.861039	2.97e-06	0.781062	0.69998	0.871536	9.93e-06	0.9994	0.99756	Imputed	ncRNA_intronic	LOC101928280		0.37	ncRNA_intronic	LOC101928280
6	68295757	69005649	rs10945086	0.04467	0.405	0.3814	0.4292	T	C	C	0.824134	0.74892	0.906901	7.45e-05	0.809875	0.729806	0.898728	7.18e-05	0.782029	0.702825	0.870159	6.4e-06	0.776772	0.697701	0.864804	3.99e-06	0.772266	0.693119	0.860452	2.81e-06	0.780767	0.699687	0.871241	9.69e-06	0.99937	0.99743	Imputed	ncRNA_intronic	LOC101928280		0.37	ncRNA_intronic	LOC101928280
6	68291134	69001026	rs28716997	0.04471	0.4053	0.3818	0.4295	G	C	C	0.824811	0.749562	0.907615	7.95e-05	0.809978	0.729926	0.898809	7.21e-05	0.782518	0.703301	0.870659	6.69e-06	0.777212	0.69813	0.865251	4.15e-06	0.77291	0.693735	0.86112	2.99e-06	0.78114	0.700056	0.871616	9.99e-06	0.99935	0.99739	Imputed	ncRNA_intronic	LOC101928280		0.37	ncRNA_intronic	LOC101928280
6	68296407	69006299	rs7743813	0.05019	0.4051	0.3818	0.4292	G	C	C	0.825696	0.750336	0.908624	8.77e-05	0.810161	0.730077	0.89903	7.36e-05	0.78266	0.703415	0.870832	6.82e-06	0.777288	0.6982	0.865335	4.19e-06	0.772976	0.693796	0.861192	3.01e-06	0.781233	0.700131	0.87173	1.01e-05	0.99939	0.99751	Imputed	ncRNA_intronic	LOC101928280		0.37	ncRNA_intronic	LOC101928280
6	129225454	129546599	rs571991637	1	0.0221	0.01457	0.0288	T	G	G	0.492434	0.347077	0.698666	7.22e-05	0.474718	0.328447	0.68613	7.36e-05	0.456846	0.312794	0.66724	5.05e-05	0.445939	0.304854	0.652317	3.16e-05	0.445168	0.303296	0.653405	3.57e-05	0.441443	0.297964	0.654011	4.56e-05	0.99979	0.99215	Imputed	intronic	LAMA2		0.011	intronic	LAMA2
6	68293972	69003864	rs73456611	0.04457	0.4053	0.3818	0.4294	C	A	A	0.825369	0.750049	0.908252	8.46e-05	0.810109	0.730001	0.899008	7.37e-05	0.782703	0.703417	0.870926	6.92e-06	0.777402	0.698259	0.865515	4.3e-06	0.773243	0.694008	0.861523	3.13e-06	0.781483	0.700331	0.87204	1.05e-05	0.99889	0.99565	Imputed	ncRNA_intronic	LOC101928280		0.37	ncRNA_intronic	LOC101928280
6	68285438	68995330	rs12216509	0.06982	0.4044	0.3811	0.4283	T	G	G	0.82634	0.750859	0.909409	9.5e-05	0.810216	0.730086	0.89914	7.47e-05	0.782332	0.703066	0.870536	6.68e-06	0.777013	0.697889	0.865107	4.14e-06	0.772484	0.69329	0.860723	2.9e-06	0.780337	0.699294	0.870774	9.28e-06	0.999	0.99601	Imputed	ncRNA_intronic	LOC101928280		0.35	ncRNA_intronic	LOC101928280
6	68303982	69013874	rs9363885	0.04447	0.4041	0.3807	0.428	T	C	C	0.826062	0.750688	0.909004	9.07e-05	0.811181	0.731019	0.900133	8.09e-05	0.78304	0.703774	0.871234	7.08e-06	0.777718	0.698567	0.865838	4.42e-06	0.773851	0.694585	0.862164	3.32e-06	0.782455	0.701234	0.873084	1.15e-05	0.99929	0.99719	Imputed	ncRNA_intronic	LOC101928280		0.37	ncRNA_intronic	LOC101928280
6	68285847	68995739	rs12215275	0.04452	0.4047	0.3812	0.4289	A	C	C	0.82519	0.749855	0.908094	8.36e-05	0.811304	0.731065	0.90035	8.3e-05	0.783754	0.704338	0.872123	7.82e-06	0.777792	0.698565	0.866006	4.55e-06	0.773934	0.694581	0.862354	3.43e-06	0.782102	0.700837	0.872791	1.13e-05	0.99889	0.99581	Imputed	ncRNA_intronic	LOC101928280		.	ncRNA_intronic	LOC101928280
6	68296784	69006676	rs7745623	0.05	0.4051	0.3818	0.4291	C	T	T	0.825863	0.750502	0.90879	8.89e-05	0.811666	0.731417	0.900721	8.55e-05	0.784018	0.704607	0.872379	7.98e-06	0.778522	0.699277	0.866749	4.86e-06	0.774206	0.694846	0.862629	3.52e-06	0.782519	0.701246	0.873211	1.17e-05	0.99929	0.99718	Imputed	ncRNA_intronic	LOC101928280		0.37	ncRNA_intronic	LOC101928280
6	68302736	69012628	rs11752356	0.04447	0.4042	0.381	0.428	C	T	T	0.826977	0.751557	0.909965	9.87e-05	0.812095	0.731893	0.901086	8.74e-05	0.783707	0.704419	0.871919	7.52e-06	0.778326	0.699157	0.86646	4.67e-06	0.774155	0.694889	0.862462	3.41e-06	0.782789	0.70156	0.873424	1.18e-05	0.99924	0.997	Imputed	ncRNA_intronic	LOC101928280		0.37	ncRNA_intronic	LOC101928280
6	68292273	69002165	rs11751542	0.05578	0.403	0.3795	0.4271	A	G	G	0.82484	0.749435	0.907832	8.26e-05	0.811794	0.73141	0.901012	8.88e-05	0.782694	0.70327	0.871087	7.19e-06	0.777388	0.698121	0.865654	4.45e-06	0.773298	0.693873	0.861813	3.33e-06	0.781895	0.700537	0.872702	1.14e-05	0.99909	0.9966	Imputed	ncRNA_intronic	LOC101928280		0.37	ncRNA_intronic	LOC101928280
7	53526642	53594335	rs2194650	0.6802	0.3122	0.3396	0.285	C	T	T	1.31644	1.18582	1.46146	2.52e-07	1.32897	1.18593	1.48928	9.84e-07	1.33707	1.19048	1.50171	9.45e-07	1.33451	1.1876	1.4996	1.24e-06	1.33694	1.18876	1.50358	1.27e-06	1.33845	1.18804	1.5079	1.64e-06	0.99995	0.99984	Genotyped	intergenic	POM121L12-LINC01446	dist=489717-dist=128867	0.69	intergenic	POM121L12-LINC01446	dist=489717-dist=128867
7	53527922	53595615	rs4541851	0.638	0.3123	0.3396	0.2853	A	G	G	1.31463	1.18417	1.45945	2.89e-07	1.32643	1.18366	1.48643	1.16e-06	1.33483	1.18849	1.4992	1.09e-06	1.33216	1.18554	1.49692	1.43e-06	1.33469	1.18679	1.50102	1.45e-06	1.33584	1.18576	1.50491	1.92e-06	0.99901	0.99559	Imputed	intergenic	POM121L12-LINC01446	dist=490997-dist=127587	0.68	intergenic	POM121L12-LINC01446	dist=490997-dist=127587
7	53520258	53587951	rs10250977	0.638	0.3124	0.3395	0.2855	C	T	T	1.31264	1.1823	1.45735	3.42e-07	1.32256	1.18019	1.48209	1.5e-06	1.32997	1.18415	1.49376	1.49e-06	1.32711	1.181	1.4913	1.98e-06	1.3296	1.18221	1.49536	2.01e-06	1.33052	1.18098	1.499	2.67e-06	0.9989	0.99512	Imputed	intergenic	POM121L12-LINC01446	dist=483333-dist=135251	0.69	intergenic	POM121L12-LINC01446	dist=483333-dist=135251
7	53515752	53583445	rs11238270	0.638	0.3122	0.3392	0.2854	T	C	C	1.31137	1.18121	1.45588	3.73e-07	1.32096	1.17881	1.48026	1.65e-06	1.32837	1.18277	1.49189	1.64e-06	1.32568	1.17981	1.48959	2.14e-06	1.328	1.18088	1.49346	2.19e-06	1.3289	1.17964	1.49705	2.9e-06	0.9989	0.99502	Imputed	intergenic	POM121L12-LINC01446	dist=478827-dist=139757	0.69	intergenic	POM121L12-LINC01446	dist=478827-dist=139757
7	53532401	53600094	rs10230418	0.6363	0.3109	0.338	0.2839	A	G	G	1.31369	1.18301	1.4588	3.33e-07	1.32184	1.17927	1.48165	1.65e-06	1.3277	1.18186	1.49153	1.8e-06	1.32503	1.17887	1.48932	2.37e-06	1.32859	1.18107	1.49453	2.23e-06	1.33213	1.18211	1.50119	2.55e-06	0.99857	0.99438	Imputed	intergenic	POM121L12-LINC01446	dist=495476-dist=123108	0.68	intergenic	POM121L12-LINC01446	dist=495476-dist=123108
7	53516754	53584447	rs4947814	0.638	0.3121	0.339	0.2854	A	C	C	1.31012	1.1801	1.45446	4.08e-07	1.31985	1.17784	1.47899	1.77e-06	1.3277	1.18218	1.49114	1.7e-06	1.32508	1.17925	1.48895	2.23e-06	1.32735	1.18028	1.49276	2.29e-06	1.32836	1.17912	1.49649	3.02e-06	1	1	Genotyped	intergenic	POM121L12-LINC01446	dist=479829-dist=138755	0.69	intergenic	POM121L12-LINC01446	dist=479829-dist=138755
7	53514627	53582320	rs2008025	0.638	0.3119	0.3388	0.2853	A	G	G	1.30991	1.17986	1.45429	4.19e-07	1.31905	1.1771	1.47813	1.87e-06	1.3272	1.18175	1.49057	1.76e-06	1.32458	1.17876	1.48846	2.32e-06	1.32744	1.18035	1.49285	2.28e-06	1.32826	1.17899	1.49641	3.05e-06	0.99875	0.99438	Imputed	intergenic	POM121L12-LINC01446	dist=477702-dist=140882	0.69	intergenic	POM121L12-LINC01446	dist=477702-dist=140882
7	53535000	53602693	rs11769940	0.6802	0.3115	0.3381	0.285	G	A	A	1.30748	1.17762	1.45166	5.08e-07	1.31552	1.17385	1.47429	2.39e-06	1.32183	1.17684	1.48468	2.51e-06	1.32037	1.17487	1.48389	3.08e-06	1.32409	1.17722	1.48929	2.87e-06	1.32856	1.17905	1.49704	3.1e-06	0.99904	0.99571	Imputed	intergenic	POM121L12-LINC01446	dist=498075-dist=120509	0.68	intergenic	POM121L12-LINC01446	dist=498075-dist=120509
7	53539245	53606938	rs10224028	0.6382	0.3115	0.3381	0.2851	G	A	A	1.30707	1.17724	1.45123	5.25e-07	1.31503	1.17343	1.47373	2.46e-06	1.32158	1.1766	1.48441	2.56e-06	1.32032	1.17487	1.48376	3.07e-06	1.32414	1.17728	1.48932	2.86e-06	1.32846	1.17901	1.49686	3.1e-06	0.99915	0.9961	Imputed	intergenic	POM121L12-LINC01446	dist=502320-dist=116264	0.68	intergenic	POM121L12-LINC01446	dist=502320-dist=116264
7	53539321	53607014	rs11238272	0.6382	0.3115	0.3381	0.2851	A	G	G	1.30707	1.17724	1.45123	5.25e-07	1.31503	1.17343	1.47373	2.46e-06	1.32158	1.1766	1.48441	2.56e-06	1.32032	1.17487	1.48376	3.07e-06	1.32414	1.17728	1.48932	2.86e-06	1.32846	1.17901	1.49686	3.1e-06	1	0.99999	Genotyped	intergenic	POM121L12-LINC01446	dist=502396-dist=116188	0.68	intergenic	POM121L12-LINC01446	dist=502396-dist=116188
7	53534088	53601781	rs1559587	0.6802	0.3115	0.3381	0.2851	T	A	A	1.30688	1.17705	1.45104	5.35e-07	1.31454	1.17295	1.47324	2.56e-06	1.32091	1.17599	1.48371	2.68e-06	1.31955	1.17416	1.48295	3.23e-06	1.32328	1.17648	1.48841	3.03e-06	1.32773	1.17832	1.49609	3.26e-06	0.99908	0.99586	Imputed	intergenic	POM121L12-LINC01446	dist=497163-dist=121421	0.68	intergenic	POM121L12-LINC01446	dist=497163-dist=121421
7	53535591	53603284	rs6593085	0.638	0.3117	0.3383	0.2854	C	G	G	1.30629	1.17652	1.45038	5.59e-07	1.31351	1.17206	1.47202	2.72e-06	1.32047	1.1756	1.48319	2.75e-06	1.31889	1.17362	1.48213	3.34e-06	1.32283	1.17613	1.48782	3.09e-06	1.32718	1.1779	1.49537	3.33e-06	0.99909	0.99588	Imputed	intergenic	POM121L12-LINC01446	dist=498666-dist=119918	0.68	intergenic	POM121L12-LINC01446	dist=498666-dist=119918
7	53495904	53563597	rs2081396	0.8022	0.2823	0.307	0.2575	C	G	G	1.29851	1.16655	1.44541	1.78e-06	1.31612	1.17091	1.47933	4.12e-06	1.3241	1.17511	1.49199	4.04e-06	1.31987	1.1708	1.48792	5.66e-06	1.32014	1.17012	1.48939	6.41e-06	1.31314	1.16216	1.48372	1.23e-05	0.9987	0.9938	Imputed	intergenic	POM121L12-LINC01446	dist=458979-dist=159605	0.71	intergenic	POM121L12-LINC01446	dist=458979-dist=159605
7	53495113	53562806	rs11238268	0.8022	0.2823	0.307	0.2575	G	A	A	1.29851	1.16653	1.44543	1.78e-06	1.31612	1.17089	1.47936	4.13e-06	1.3241	1.17508	1.49202	4.06e-06	1.31987	1.17074	1.48798	5.71e-06	1.32014	1.17012	1.48939	6.41e-06	1.31314	1.16211	1.4838	1.24e-05	0.99872	0.99389	Imputed	intergenic	POM121L12-LINC01446	dist=458188-dist=160396	0.71	intergenic	POM121L12-LINC01446	dist=458188-dist=160396
7	53496084	53563777	rs12718795	0.8022	0.2823	0.307	0.2575	G	T	T	1.29851	1.16653	1.44543	1.78e-06	1.31612	1.17089	1.47936	4.13e-06	1.3241	1.17508	1.49202	4.06e-06	1.31987	1.17074	1.48798	5.71e-06	1.32014	1.17012	1.48939	6.41e-06	1.31314	1.16211	1.4838	1.24e-05	0.99871	0.99381	Imputed	intergenic	POM121L12-LINC01446	dist=459159-dist=159425	0.71	intergenic	POM121L12-LINC01446	dist=459159-dist=159425
7	53497360	53565053	rs2194648	0.8022	0.2823	0.307	0.2575	T	C	C	1.29851	1.16653	1.44543	1.78e-06	1.31612	1.17089	1.47936	4.13e-06	1.3241	1.17508	1.49202	4.06e-06	1.31987	1.17074	1.48798	5.71e-06	1.32014	1.17012	1.48939	6.41e-06	1.31314	1.16216	1.48372	1.23e-05	0.99873	0.9939	Imputed	intergenic	POM121L12-LINC01446	dist=460435-dist=158149	0.71	intergenic	POM121L12-LINC01446	dist=460435-dist=158149
7	53513097	53580790	rs2042537	0.8036	0.2861	0.3108	0.2612	T	G	G	1.29599	1.16485	1.44191	1.91e-06	1.3129	1.16879	1.47476	4.45e-06	1.32162	1.17375	1.48812	4.1e-06	1.31779	1.16981	1.48449	5.61e-06	1.31875	1.16965	1.48685	6.19e-06	1.31319	1.16304	1.48272	1.09e-05	0.99857	0.99333	Imputed	intergenic	POM121L12-LINC01446	dist=476172-dist=142412	0.7	intergenic	POM121L12-LINC01446	dist=476172-dist=142412
7	75578452	75207768	rs145305723	0.5967	0.01656	0.009804	0.02275	C	CA	CA	0.42673	0.28235	0.644938	5.31e-05	0.367621	0.239366	0.564595	4.85e-06	0.366092	0.235977	0.56795	7.3e-06	0.358996	0.231266	0.557274	4.97e-06	0.362834	0.233139	0.564679	7.04e-06	0.373334	0.238082	0.585422	1.77e-05	0.99985	0.99201	Imputed	intronic	HIP1		0.013	intronic	HIP1
7	53504565	53572258	rs4947810	0.954	0.3217	0.3483	0.2952	T	A	A	1.29814	1.17077	1.43937	7.34e-07	1.29627	1.15859	1.45031	5.91e-06	1.30069	1.16003	1.4584	6.73e-06	1.29825	1.1573	1.45636	8.53e-06	1.30216	1.15977	1.46204	7.88e-06	1.30613	1.16138	1.46893	8.33e-06	0.99879	0.99462	Imputed	intergenic	POM121L12-LINC01446	dist=467640-dist=150944	0.67	intergenic	POM121L12-LINC01446	dist=467640-dist=150944
7	53504289	53571982	rs10275678	0.9082	0.3216	0.3482	0.2951	A	G	G	1.29737	1.17003	1.43857	7.85e-07	1.29492	1.15733	1.44886	6.5e-06	1.29869	1.15819	1.45624	7.69e-06	1.29634	1.1555	1.45435	9.73e-06	1.30081	1.15849	1.46061	8.65e-06	1.30538	1.16055	1.46829	8.93e-06	0.99864	0.99411	Imputed	intergenic	POM121L12-LINC01446	dist=467364-dist=151220	0.67	intergenic	POM121L12-LINC01446	dist=467364-dist=151220
7	53507474	53575167	rs7786543	0.954	0.3216	0.348	0.2952	C	T	T	1.29657	1.16929	1.4377	8.36e-07	1.29491	1.15731	1.44888	6.52e-06	1.29987	1.15925	1.45756	7.14e-06	1.29752	1.1566	1.45561	8.99e-06	1.30138	1.15902	1.46124	8.33e-06	1.30557	1.16084	1.46835	8.68e-06	0.99878	0.99456	Imputed	intergenic	POM121L12-LINC01446	dist=470549-dist=148035	0.67	intergenic	POM121L12-LINC01446	dist=470549-dist=148035
7	53480825	53548518	rs2194647	0.7127	0.2926	0.3172	0.2677	T	C	C	1.29051	1.16077	1.43475	2.39e-06	1.29729	1.1559	1.45598	9.84e-06	1.30088	1.15651	1.46327	1.17e-05	1.29784	1.15321	1.46061	1.53e-05	1.29872	1.15305	1.4628	1.66e-05	1.30723	1.1584	1.47518	1.4e-05	0.99813	0.99184	Imputed	intergenic	POM121L12-LINC01446	dist=443900-dist=174684	0.68	intergenic	POM121L12-LINC01446	dist=443900-dist=174684
7	53494713	53562406	rs4947809	0.9033	0.2951	0.3195	0.2704	T	A	A	1.28448	1.15602	1.42722	3.21e-06	1.29162	1.15168	1.44856	1.22e-05	1.29798	1.15472	1.45903	1.24e-05	1.29492	1.15142	1.45631	1.61e-05	1.29673	1.15219	1.4594	1.64e-05	1.29483	1.14877	1.45947	2.33e-05	0.99848	0.99297	Imputed	intergenic	POM121L12-LINC01446	dist=457788-dist=160796	0.69	intergenic	POM121L12-LINC01446	dist=457788-dist=160796
7	53504888	53572581	rs4947811	0.9033	0.2951	0.3195	0.2704	G	A	A	1.28405	1.15566	1.4267	3.3e-06	1.29115	1.15128	1.44802	1.25e-05	1.29806	1.15478	1.45911	1.23e-05	1.29477	1.15128	1.45613	1.63e-05	1.29657	1.15205	1.45921	1.65e-05	1.29445	1.14844	1.45902	2.37e-05	0.99877	0.99423	Imputed	intergenic	POM121L12-LINC01446	dist=467963-dist=150621	0.69	intergenic	POM121L12-LINC01446	dist=467963-dist=150621
7	53509335	53577028	rs4947813	0.9032	0.295	0.3192	0.2704	G	A	A	1.28217	1.15388	1.42473	3.82e-06	1.29063	1.1507	1.44757	1.32e-05	1.29803	1.15467	1.45918	1.25e-05	1.29467	1.15113	1.45612	1.65e-05	1.29642	1.15184	1.45914	1.68e-05	1.29447	1.14839	1.45912	2.39e-05	0.99871	0.99409	Imputed	intergenic	POM121L12-LINC01446	dist=472410-dist=146174	0.69	intergenic	POM121L12-LINC01446	dist=472410-dist=146174
7	53500669	53568362	rs2113762	0.9033	0.2949	0.3191	0.2704	G	T	T	1.28175	1.15362	1.4241	3.85e-06	1.28921	1.14957	1.44582	1.41e-05	1.29692	1.15378	1.45783	1.32e-05	1.29373	1.15036	1.45496	1.73e-05	1.29546	1.15108	1.45796	1.76e-05	1.29346	1.14756	1.4579	2.51e-05	1	1	Genotyped	intergenic	POM121L12-LINC01446	dist=463744-dist=154840	0.69	intergenic	POM121L12-LINC01446	dist=463744-dist=154840
7	53504051	53571744	rs2194649	0.9033	0.2949	0.3191	0.2704	G	A	A	1.28175	1.15362	1.4241	3.85e-06	1.28921	1.14957	1.44582	1.41e-05	1.29692	1.15378	1.45783	1.32e-05	1.29373	1.15036	1.45496	1.73e-05	1.29546	1.15108	1.45796	1.76e-05	1.29346	1.14756	1.4579	2.51e-05	1	1	Genotyped	intergenic	POM121L12-LINC01446	dist=467126-dist=151458	0.69	intergenic	POM121L12-LINC01446	dist=467126-dist=151458
7	137879934	137564680	rs372335517	0.03397	0.1976	0.1755	0.2196	G	GGAGAC	GGAGAC	0.754911	0.667464	0.853815	7.61e-06	0.746151	0.653731	0.851638	1.42e-05	0.722057	0.630407	0.82703	2.57e-06	0.733009	0.639465	0.840237	8.24e-06	0.722296	0.629337	0.828986	3.69e-06	0.720285	0.62601	0.828757	4.56e-06	0.99577	0.97814	Imputed	UTR3	CREB3L2	NM_001318246:c.*542C>GTCTCC-NM_194071:c.*542C>GTCTCC	.	UTR3	CREB3L2	NM_001318246:c.*542C>GTCTCC-NM_194071:c.*542C>GTCTCC
7	53495480	53563173	rs112317500	0.9516	0.2953	0.3195	0.2707	C	G	G	1.28202	1.15384	1.42443	3.79e-06	1.28846	1.1489	1.44497	1.47e-05	1.2955	1.15253	1.45621	1.43e-05	1.29244	1.14924	1.4535	1.86e-05	1.29437	1.15012	1.45672	1.87e-05	1.29269	1.14689	1.45703	2.61e-05	0.99874	0.99412	Imputed	intergenic	POM121L12-LINC01446	dist=458555-dist=160029	0.69	intergenic	POM121L12-LINC01446	dist=458555-dist=160029
7	53490270	53557963	rs890045	0.9501	0.282	0.3051	0.2587	G	A	A	1.27382	1.14467	1.41754	9.11e-06	1.29247	1.15008	1.45249	1.65e-05	1.30413	1.15757	1.46925	1.27e-05	1.30125	1.15447	1.46669	1.62e-05	1.30016	1.15264	1.46656	1.94e-05	1.29336	1.14481	1.4612	3.59e-05	0.99822	0.99207	Imputed	intergenic	POM121L12-LINC01446	dist=453345-dist=165239	0.71	intergenic	POM121L12-LINC01446	dist=453345-dist=165239
7	53502578	53570271	rs4289755	0.9516	0.2951	0.3191	0.2707	A	G	G	1.27993	1.15199	1.42208	4.36e-06	1.28648	1.14715	1.44274	1.65e-05	1.29432	1.15147	1.4549	1.53e-05	1.29138	1.14828	1.45231	1.98e-05	1.29315	1.14903	1.45536	2.01e-05	1.29137	1.14571	1.45555	2.82e-05	1	0.99999	Genotyped	intergenic	POM121L12-LINC01446	dist=465653-dist=152931	0.69	intergenic	POM121L12-LINC01446	dist=465653-dist=152931
7	53512205	53579898	rs4472463	0.9516	0.2949	0.3188	0.2707	A	G	G	1.27827	1.15043	1.42031	4.96e-06	1.28542	1.14612	1.44164	1.78e-05	1.29395	1.15108	1.45456	1.58e-05	1.29116	1.14802	1.45214	2.02e-05	1.29291	1.14875	1.45517	2.05e-05	1.29105	1.14537	1.45525	2.89e-05	1	0.99999	Genotyped	intergenic	POM121L12-LINC01446	dist=475280-dist=143304	0.69	intergenic	POM121L12-LINC01446	dist=475280-dist=143304
7	53490322	53558015	rs4078760	0.5806	0.2901	0.314	0.2658	T	G	G	1.27809	1.15	1.42046	5.27e-06	1.28539	1.14574	1.44206	1.88e-05	1.29584	1.15243	1.4571	1.49e-05	1.29241	1.14883	1.45393	1.96e-05	1.2941	1.1495	1.45689	2e-05	1.2934	1.1471	1.45834	2.66e-05	0.99848	0.99302	Imputed	intergenic	POM121L12-LINC01446	dist=453397-dist=165187	0.69	intergenic	POM121L12-LINC01446	dist=453397-dist=165187
7	16286943	16326568	rs76515675	1	0.0133	0.007463	0.01854	C	A	A	0.36522	0.227547	0.586188	3.01e-05	0.338804	0.206144	0.556833	1.96e-05	0.320134	0.192176	0.53329	1.22e-05	0.325384	0.194889	0.543258	1.76e-05	0.319871	0.190057	0.538351	1.78e-05	0.304889	0.177416	0.52395	1.71e-05	0.99911	0.95712	Imputed	intronic	ISPD		0.011	intronic	ISPD
7	53488895	53556588	rs3919595	0.623	0.2902	0.314	0.266	C	T	T	1.27754	1.1495	1.41983	5.47e-06	1.28451	1.14498	1.44104	1.98e-05	1.29507	1.15176	1.45622	1.55e-05	1.29176	1.14827	1.45319	2.03e-05	1.29308	1.14861	1.45571	2.12e-05	1.29245	1.14628	1.45726	2.8e-05	0.99854	0.99328	Imputed	intergenic	POM121L12-LINC01446	dist=451970-dist=166614	0.69	intergenic	POM121L12-LINC01446	dist=451970-dist=166614
7	16363770	16403395	rs192635603	1	0.02675	0.01786	0.03483	A	G	G	0.484223	0.352483	0.6652	7.6e-06	0.479694	0.341635	0.673546	2.21e-05	0.452409	0.319062	0.641485	8.51e-06	0.459231	0.32321	0.652494	1.41e-05	0.444155	0.310836	0.634655	8.32e-06	0.438233	0.303714	0.632332	1.03e-05	0.99973	0.99324	Imputed	intronic	ISPD		0.029	intronic	ISPD
7	68580807	68045794	rs11773082	0.7447	0.2249	0.2036	0.2436	G	T	T	0.790763	0.704417	0.887692	6.91e-05	0.764545	0.674655	0.866412	2.59e-05	0.761873	0.670373	0.865861	3.1e-05	0.763938	0.671798	0.868715	4.02e-05	0.751577	0.660161	0.855652	1.59e-05	0.758139	0.664627	0.864809	3.75e-05	0.99885	0.99469	Imputed	intergenic	LOC102723427-LOC100507468	dist=548117-dist=1015331	0.24	intergenic	LOC102723427-LOC100507468	dist=548117-dist=1015330
7	16329856	16369481	rs116683655	1	0.02731	0.01873	0.0351	G	A	A	0.502348	0.367588	0.686512	1.56e-05	0.494961	0.354384	0.691303	3.7e-05	0.464754	0.329436	0.655654	1.28e-05	0.471083	0.333204	0.666015	2.04e-05	0.4573	0.321755	0.649946	1.29e-05	0.450647	0.314134	0.646484	1.5e-05	0.9999	0.99766	Imputed	intronic	ISPD		0.029	intronic	ISPD
7	75798202	75427520	rs6973147	0.9111	0.1388	0.1557	0.1223	G	A	A	1.33263	1.15968	1.53137	5.15e-05	1.37056	1.17717	1.59571	4.87e-05	1.43071	1.22484	1.67119	6.23e-06	1.4122	1.20789	1.65108	1.5e-05	1.42204	1.21469	1.66479	1.19e-05	1.42004	1.2102	1.66626	1.72e-05	0.99999	0.99989	Genotyped	intergenic	CCL26-CCL24	dist=8456-dist=13594	0.15	intergenic	CCL26-CCL24	dist=8456-dist=13594
7	16342910	16382535	rs191450576	1	0.01286	0.007467	0.01768	C	T	T	0.386563	0.240137	0.622272	9.12e-05	0.35961	0.218073	0.59301	6.14e-05	0.338428	0.202329	0.566074	3.66e-05	0.343908	0.205104	0.576649	5.18e-05	0.33772	0.199742	0.571013	5.1e-05	0.319531	0.185093	0.551614	4.21e-05	0.99908	0.95494	Imputed	intronic	ISPD		0.0098	intronic	ISPD
7	16296349	16335974	rs75409525	1	0.02745	0.01901	0.0351	A	T	T	0.510707	0.374263	0.696895	2.27e-05	0.506081	0.362673	0.706196	6.17e-05	0.475555	0.337459	0.670164	2.17e-05	0.481705	0.341081	0.680308	3.37e-05	0.46793	0.329629	0.664257	2.15e-05	0.453696	0.316089	0.65121	1.82e-05	0.99996	0.99855	Imputed	intronic	ISPD		0.025	intronic	ISPD
7	16323917	16363542	rs76250200	1	0.02703	0.01873	0.03456	G	A	A	0.510131	0.373002	0.697674	2.51e-05	0.503608	0.36004	0.704423	6.17e-05	0.473845	0.335475	0.669286	2.25e-05	0.479292	0.338603	0.678436	3.35e-05	0.464397	0.326371	0.660796	2.02e-05	0.448181	0.31144	0.64496	1.55e-05	0.99982	0.99537	Imputed	intronic	ISPD		0.029	intronic	ISPD
7	16302513	16342138	rs79887765	1	0.02703	0.01873	0.03456	A	C	C	0.511258	0.373807	0.69925	2.68e-05	0.508527	0.363369	0.711673	8.03e-05	0.477378	0.337788	0.674653	2.79e-05	0.483063	0.341078	0.684154	4.18e-05	0.467626	0.328458	0.665758	2.47e-05	0.451238	0.313386	0.64973	1.88e-05	0.99979	0.99503	Imputed	intronic	ISPD		0.026	intronic	ISPD
7	16306440	16346065	rs74381802	1	0.02701	0.01872	0.03452	A	C	C	0.511605	0.374055	0.699736	2.73e-05	0.509018	0.363715	0.71237	8.23e-05	0.477643	0.33794	0.675097	2.84e-05	0.483272	0.341185	0.684532	4.25e-05	0.467721	0.32847	0.666005	2.51e-05	0.451274	0.313356	0.649894	1.91e-05	0.99998	0.99922	Genotyped	intronic	ISPD		0.026	intronic	ISPD
7	16282357	16321982	rs114669021	1	0.02731	0.01901	0.03483	G	A	A	0.514169	0.376641	0.701915	2.81e-05	0.51161	0.366353	0.714462	8.38e-05	0.479953	0.340308	0.6769	2.86e-05	0.48669	0.344315	0.687938	4.53e-05	0.472518	0.332577	0.671344	2.87e-05	0.457326	0.318374	0.656923	2.3e-05	0.99992	0.99774	Imputed	intronic	ISPD		0.026	intronic	ISPD
7	16284142	16323767	rs114822038	1	0.02731	0.01901	0.03483	G	A	A	0.514169	0.376641	0.701915	2.81e-05	0.51161	0.366353	0.714462	8.38e-05	0.479953	0.340308	0.6769	2.86e-05	0.48669	0.344315	0.687937	4.53e-05	0.472518	0.332578	0.671343	2.87e-05	0.457326	0.318376	0.65692	2.3e-05	0.99994	0.99802	Imputed	intronic	ISPD		0.029	intronic	ISPD
7	16284143	16323768	rs115661658	1	0.02731	0.01901	0.03483	G	A	A	0.514169	0.376641	0.701915	2.81e-05	0.51161	0.366353	0.714462	8.38e-05	0.479953	0.340308	0.6769	2.86e-05	0.48669	0.344315	0.687938	4.53e-05	0.472518	0.332577	0.671344	2.87e-05	0.457326	0.318374	0.656923	2.3e-05	0.99994	0.99802	Imputed	intronic	ISPD		0.029	intronic	ISPD
7	16284256	16323881	rs149431515	1	0.02731	0.01901	0.03483	T	C	C	0.514169	0.376641	0.701915	2.81e-05	0.51161	0.366353	0.714462	8.38e-05	0.479953	0.340308	0.6769	2.86e-05	0.48669	0.344315	0.687938	4.53e-05	0.472518	0.332577	0.671344	2.87e-05	0.457326	0.318374	0.656923	2.3e-05	0.99993	0.99778	Imputed	intronic	ISPD		0.029	intronic	ISPD
7	16309431	16349056	rs76372488	1	0.02687	0.01872	0.03425	C	G	G	0.514825	0.376269	0.704402	3.32e-05	0.510038	0.36436	0.713962	8.73e-05	0.478562	0.338512	0.676554	3.02e-05	0.484384	0.341874	0.686298	4.55e-05	0.468816	0.329145	0.667754	2.7e-05	0.452281	0.313971	0.651518	2.04e-05	0.99993	0.9977	Imputed	intronic	ISPD		0.026	intronic	ISPD
8	129978416	130990662	rs17279655	0.3163	0.06217	0.07457	0.05009	T	C	C	1.54774	1.26275	1.89703	2.59e-05	1.70109	1.35536	2.13502	4.58e-06	1.69451	1.34554	2.13398	7.37e-06	1.64986	1.30848	2.08032	2.31e-05	1.64188	1.29962	2.07427	3.22e-05	1.63663	1.2906	2.07544	4.81e-05	0.99991	0.99904	Genotyped	intergenic	FAM49B-MIR5194	dist=38511-dist=29918	0.051	intergenic	FAM49B-MIR5194	dist=38511-dist=29918
8	129978367	130990613	rs17194571	0.3163	0.06205	0.07432	0.05009	C	T	T	1.54256	1.25837	1.89092	3.02e-05	1.69573	1.35091	2.12856	5.28e-06	1.69146	1.343	2.13034	7.99e-06	1.64707	1.30615	2.07698	2.47e-05	1.6389	1.29714	2.07071	3.47e-05	1.63346	1.28795	2.07165	5.19e-05	0.99977	0.99681	Imputed	intergenic	FAM49B-MIR5194	dist=38462-dist=29967	0.051	intergenic	FAM49B-MIR5194	dist=38462-dist=29967
8	129981410	130993656	rs75648156	0.4369	0.06117	0.07313	0.04951	C	T	T	1.53719	1.2525	1.88659	3.88e-05	1.70218	1.35382	2.14018	5.29e-06	1.69532	1.34378	2.13881	8.5e-06	1.65099	1.30702	2.08549	2.6e-05	1.64491	1.29974	2.08173	3.45e-05	1.63442	1.28647	2.07646	5.76e-05	0.99974	0.99571	Imputed	intergenic	FAM49B-MIR5194	dist=41505-dist=26924	0.05	intergenic	FAM49B-MIR5194	dist=41505-dist=26924
8	129980610	130992856	rs7837729	0.3163	0.0619	0.07402	0.05009	G	A	A	1.53413	1.25136	1.8808	3.84e-05	1.68743	1.34413	2.11841	6.53e-06	1.68132	1.33475	2.11787	1.03e-05	1.63748	1.29834	2.06519	3.11e-05	1.62884	1.28898	2.05831	4.39e-05	1.62299	1.27949	2.05872	6.57e-05	0.99969	0.99493	Imputed	intergenic	FAM49B-MIR5194	dist=40705-dist=27724	0.051	intergenic	FAM49B-MIR5194	dist=40705-dist=27724
8	129984523	130996769	rs116362781	0.4369	0.06103	0.07283	0.04951	T	A	A	1.52875	1.2455	1.87643	4.91e-05	1.69379	1.34699	2.12988	6.54e-06	1.68514	1.33554	2.12626	1.09e-05	1.64139	1.29925	2.07362	3.25e-05	1.6348	1.29156	2.06925	4.35e-05	1.62393	1.27804	2.06342	7.26e-05	0.99974	0.99578	Imputed	intergenic	FAM49B-MIR5194	dist=44618-dist=23811	0.049	intergenic	FAM49B-MIR5194	dist=44618-dist=23811
8	68977184	69889419	rs11991361	0.578	0.03669	0.02796	0.04506	C	A	A	0.590982	0.453596	0.76998	9.77e-05	0.527589	0.399193	0.697282	6.99e-06	0.515218	0.387046	0.685835	5.52e-06	0.507516	0.381013	0.67602	3.54e-06	0.493928	0.369652	0.659987	1.84e-06	0.493815	0.367857	0.662902	2.65e-06	0.99959	0.9908	Imputed	ncRNA_intronic	LINC01592		0.05	ncRNA_intronic	LINC01592
8	68979499	69891734	rs28429961	0.578	0.03668	0.02796	0.04503	A	C	C	0.591329	0.453861	0.770433	9.94e-05	0.527636	0.399225	0.697351	7.01e-06	0.515259	0.387073	0.685897	5.54e-06	0.507567	0.381047	0.676095	3.56e-06	0.493974	0.369682	0.660056	1.85e-06	0.493863	0.367889	0.662974	2.66e-06	0.99965	0.99237	Imputed	ncRNA_intronic	LINC01592		0.05	ncRNA_intronic	LINC01592
8	129984765	130997011	rs115767069	0.3168	0.06255	0.07466	0.05075	G	T	T	1.52754	1.24706	1.87111	4.26e-05	1.67872	1.33856	2.10531	7.33e-06	1.67608	1.332	2.10903	1.06e-05	1.63517	1.29794	2.06002	3.01e-05	1.62761	1.28946	2.05444	4.14e-05	1.62018	1.27879	2.0527	6.42e-05	0.99938	0.99123	Imputed	intergenic	FAM49B-MIR5194	dist=44860-dist=23569	0.056	intergenic	FAM49B-MIR5194	dist=44860-dist=23569
8	129983217	130995463	rs144875037	0.3163	0.06176	0.07372	0.05009	G	A	A	1.5285	1.24659	1.87417	4.52e-05	1.67925	1.33742	2.10845	8.06e-06	1.67116	1.32648	2.10541	1.32e-05	1.62851	1.29102	2.05421	3.86e-05	1.61876	1.28078	2.04592	5.55e-05	1.6112	1.26997	2.04411	8.56e-05	0.99974	0.99575	Imputed	intergenic	FAM49B-MIR5194	dist=43312-dist=25117	0.05	intergenic	FAM49B-MIR5194	dist=43312-dist=25117
8	139849876	140862119	rs2054313	1	0.08307	0.09834	0.06847	A	C	C	1.48926	1.24902	1.7757	9.11e-06	1.52805	1.25995	1.85321	1.65e-05	1.50517	1.23609	1.83282	4.72e-05	1.5162	1.24386	1.84816	3.78e-05	1.50644	1.23425	1.83867	5.58e-05	1.50745	1.23244	1.84383	6.51e-05	0.99998	0.9998	Genotyped	intronic	TRAPPC9		0.11	intronic	TRAPPC9
8	139849397	140861640	rs58662159	0.6936	0.07945	0.09459	0.06492	C	T	T	1.5056	1.25819	1.80167	7.91e-06	1.5398	1.26461	1.87487	1.73e-05	1.51525	1.23947	1.85239	5.03e-05	1.52575	1.24681	1.8671	4.11e-05	1.51174	1.23373	1.85241	6.73e-05	1.51998	1.23815	1.86596	6.29e-05	0.99964	0.99607	Imputed	intronic	TRAPPC9		0.1	intronic	TRAPPC9
8	122524395	123536634	rs6470093	0.5817	0.3716	0.3463	0.3967	C	T	T	0.806581	0.731015	0.889958	1.85e-05	0.79232	0.712148	0.881516	1.89e-05	0.791728	0.710071	0.882775	2.61e-05	0.794643	0.712354	0.886438	3.77e-05	0.788443	0.706187	0.88028	2.35e-05	0.794839	0.710894	0.888696	5.53e-05	0.99988	0.9996	Genotyped	ncRNA_intronic	SMILR		0.6	ncRNA_intronic	SMILR
8	14277633	14135142	rs6530745	0.946	0.2105	0.1904	0.2308	G	A	A	0.785831	0.697781	0.884992	7.04e-05	0.755127	0.663718	0.859125	1.99e-05	0.749643	0.657015	0.855329	1.85e-05	0.7443	0.651777	0.849957	1.3e-05	0.743947	0.650904	0.85029	1.43e-05	0.745184	0.650468	0.853691	2.23e-05	0.99859	0.99196	Imputed	intronic	SGCZ		0.79	intronic	SGCZ
8	122524404	123536643	rs6470094	0.6877	0.3756	0.3503	0.4008	C	T	T	0.805854	0.729826	0.889801	1.96e-05	0.791455	0.710771	0.881298	2.01e-05	0.79036	0.708219	0.882027	2.64e-05	0.793316	0.710559	0.885713	3.8e-05	0.787071	0.704376	0.879474	2.36e-05	0.793044	0.708688	0.887441	5.32e-05	0.99322	0.97261	Imputed	ncRNA_intronic	SMILR		0.6	ncRNA_intronic	SMILR
8	11047233	10904743	rs75289142	0.3021	0.02189	0.02952	0.01447	T	A	A	2.1023	1.48943	2.96736	2.38e-05	2.27738	1.55019	3.3457	2.74e-05	2.31486	1.56404	3.42612	2.72e-05	2.34269	1.57902	3.47571	2.34e-05	2.3428	1.57758	3.47919	2.45e-05	2.33815	1.55947	3.50563	3.95e-05	0.99913	0.97253	Imputed	intronic	XKR6		0.026	intronic	XKR6
8	125754588	126766832	rs76185687	0.7212	0.1003	0.08637	0.1142	A	G	G	0.724497	0.616245	0.851764	9.5e-05	0.692683	0.582874	0.823179	3.05e-05	0.689208	0.577734	0.822191	3.55e-05	0.688519	0.576666	0.822068	3.69e-05	0.692841	0.579478	0.828381	5.69e-05	0.691525	0.576431	0.829598	7.15e-05	0.99882	0.98946	Imputed	intergenic	TRIB1-LINC00861	dist=316183-dist=167935	0.095	intergenic	TRIB1-LINC00861	dist=316185-dist=167935
9	132522369	135397756	rs397958829	0.8658	0.2846	0.2606	0.3094	A	AT	AT	0.779302	0.699587	0.8681	5.92e-06	0.749574	0.666606	0.842868	1.46e-06	0.752001	0.667138	0.847659	3.08e-06	0.750595	0.665499	0.846572	2.97e-06	0.758422	0.67191	0.856073	7.65e-06	0.75679	0.669386	0.855607	8.57e-06	0.99708	0.98696	Imputed	intronic	CFAP77		0.27	intronic	CFAP77
9	132520930	135396317	rs7024484	0.8098	0.4596	0.4347	0.485	C	T	T	0.809774	0.734894	0.892285	2.03e-05	0.778619	0.70043	0.865537	3.58e-06	0.783905	0.703635	0.873333	1e-05	0.785904	0.705058	0.87602	1.36e-05	0.793818	0.711683	0.885432	3.42e-05	0.783389	0.700989	0.875476	1.67e-05	0.99749	0.99054	Imputed	intronic	CFAP77		0.55	intronic	CFAP77
9	132518044	135393431	rs78337122	0.908	0.2735	0.2509	0.2969	G	C	C	0.786822	0.705438	0.877595	1.68e-05	0.757254	0.672718	0.852414	4.15e-06	0.757507	0.671212	0.854896	6.78e-06	0.757197	0.67059	0.85499	7.19e-06	0.764397	0.676442	0.863788	1.65e-05	0.767068	0.677904	0.86796	2.6e-05	0.99664	0.98583	Imputed	intronic	CFAP77		0.25	intronic	CFAP77
9	31444830	31444828	rs141490919	1	0.08345	0.09821	0.06932	A	G	G	1.49144	1.25057	1.7787	8.67e-06	1.56151	1.28595	1.89611	6.83e-06	1.54106	1.26276	1.88069	2.08e-05	1.551	1.2694	1.89507	1.76e-05	1.52243	1.24529	1.86124	4.14e-05	1.54072	1.25633	1.88948	3.3e-05	0.99934	0.9938	Imputed	intergenic	LINC01243-ACO1	dist=63340-dist=939773	0.08	intergenic	LINC01243-ACO1	dist=63340-dist=939773
9	134229494	137121340	rs74989857	1	0.02775	0.03703	0.01857	C	G	G	2.08765	1.5286	2.85116	3.69e-06	2.20729	1.56111	3.12094	7.45e-06	2.27027	1.59498	3.23148	5.32e-06	2.29061	1.6069	3.26524	4.6e-06	2.35657	1.64961	3.36651	2.47e-06	2.24584	1.568	3.2167	1.02e-05	0.99805	0.95183	Imputed	intergenic	RNU6ATAC-LINC02247	dist=64930-dist=64437	0.024	intergenic	RNU6ATAC-LINC02247	dist=91654-dist=64437
9	132520172	135395559	rs10901181	0.8852	0.4639	0.4398	0.4884	G	A	A	0.815592	0.740224	0.898635	3.78e-05	0.78758	0.708601	0.875363	9.47e-06	0.793742	0.712579	0.88415	2.7e-05	0.795827	0.714034	0.886989	3.67e-05	0.804606	0.721445	0.897353	9.39e-05	0.792797	0.709479	0.885899	4.16e-05	0.99752	0.99066	Imputed	intronic	CFAP77		0.54	intronic	CFAP77
9	132520911	135396298	rs7036218	0.8473	0.4628	0.4389	0.4873	G	C	C	0.816086	0.740649	0.899208	4.01e-05	0.787741	0.708692	0.875607	9.78e-06	0.794281	0.713025	0.884796	2.88e-05	0.796151	0.714327	0.887346	3.79e-05	0.805215	0.721967	0.898063	9.99e-05	0.793526	0.710086	0.886771	4.51e-05	0.99747	0.99049	Imputed	intronic	CFAP77		0.55	intronic	CFAP77
9	132520918	135396305	rs7024475	0.8473	0.4628	0.4389	0.4873	C	T	T	0.816086	0.740649	0.899208	4.01e-05	0.787741	0.708692	0.875607	9.78e-06	0.794281	0.713025	0.884796	2.88e-05	0.796151	0.714327	0.887346	3.79e-05	0.805215	0.721967	0.898063	9.99e-05	0.793526	0.710086	0.886771	4.51e-05	0.99747	0.99049	Imputed	intronic	CFAP77		0.55	intronic	CFAP77
9	132517037	135392424	rs17149233	0.7671	0.2654	0.2449	0.2867	G	A	A	0.802142	0.718001	0.896143	9.64e-05	0.763916	0.677426	0.861449	1.12e-05	0.762298	0.674186	0.861926	1.49e-05	0.764846	0.676054	0.8653	2.06e-05	0.772324	0.682121	0.874455	4.56e-05	0.774423	0.683057	0.87801	6.58e-05	0.99564	0.98183	Imputed	intronic	CFAP77		0.24	intronic	CFAP77
9	111958258	114720538	rs10739329	0.2476	0.4447	0.4195	0.4686	G	A	A	0.814034	0.738594	0.89718	3.38e-05	0.790639	0.71119	0.878963	1.38e-05	0.790348	0.709256	0.880711	2.05e-05	0.790097	0.708648	0.880908	2.19e-05	0.781149	0.699956	0.87176	1.03e-05	0.780657	0.698011	0.873089	1.44e-05	0.9999	0.99972	Genotyped	intergenic	UGCG-SUSD1	dist=22884-dist=82523	0.55	intergenic	UGCG-SUSD1	dist=22884-dist=82523
9	16286143	16286141	rs140609200	0.4985	0.01382	0.007733	0.0199	G	A	A	0.374641	0.237576	0.590786	2.39e-05	0.34596	0.212816	0.562402	1.86e-05	0.335748	0.203991	0.552606	1.76e-05	0.324552	0.196495	0.536067	1.11e-05	0.319462	0.192923	0.528999	9.23e-06	0.343601	0.207584	0.568743	3.26e-05	0.99972	0.98434	Imputed	intergenic	C9orf92-BNC2	dist=33036-dist=123360	0.011	intergenic	C9orf92-BNC2	dist=33036-dist=123360
9	78961974	81576890	rs115123114	1	0.00727	0.0119	0.002016	T	G	G	5.75596	2.56545	12.9143	2.19e-05	6.87892	2.81137	16.8315	2.4e-05	6.34816	2.52768	15.9431	8.37e-05	6.52913	2.58881	16.4668	7.03e-05	6.47124	2.531	16.5456	9.67e-05	6.93741	2.70113	17.8176	5.71e-05	0.99975	0.97759	Imputed	intergenic	PSAT1-LOC101927450	dist=631881-dist=173449	0.0061	intergenic	PSAT1-LOC101927450	dist=631881-dist=173448
9	16289026	16289024	rs115085497	0.4784	0.01354	0.007733	0.01934	G	A	A	0.385952	0.244381	0.609535	4.44e-05	0.353812	0.217314	0.576048	2.94e-05	0.347349	0.210818	0.572303	3.32e-05	0.336713	0.203671	0.556661	2.2e-05	0.326706	0.196662	0.542741	1.56e-05	0.350042	0.210707	0.581515	5.05e-05	0.99972	0.98361	Imputed	intergenic	C9orf92-BNC2	dist=35919-dist=120477	0.0083	intergenic	C9orf92-BNC2	dist=35919-dist=120477
9	16283175	16283173	rs185802738	0.4985	0.01396	0.008026	0.0199	C	G	G	0.390433	0.249136	0.611868	4.08e-05	0.360799	0.223386	0.582742	3.08e-05	0.351738	0.215145	0.575054	3.1e-05	0.339352	0.206855	0.556718	1.88e-05	0.330439	0.200842	0.543662	1.31e-05	0.356251	0.216638	0.585835	4.76e-05	0.99969	0.9836	Imputed	intergenic	C9orf92-BNC2	dist=30068-dist=126328	0.0083	intergenic	C9orf92-BNC2	dist=30068-dist=126328
9	38318619	38318616	rs77372841	0.1023	0.1226	0.1071	0.1374	T	C	C	0.737946	0.634533	0.858212	7.98e-05	0.711864	0.605746	0.836571	3.68e-05	0.707231	0.599659	0.834101	3.88e-05	0.707457	0.599403	0.83499	4.27e-05	0.696151	0.588886	0.822954	2.21e-05	0.693535	0.585163	0.821978	2.43e-05	0.99704	0.98025	Imputed	intergenic	SHB-ALDH1B1	dist=249406-dist=74045	0.15	intergenic	SHB-ALDH1B1	dist=249406-dist=74045
9	16286089	16286087	rs182640572	0.2482	0.01702	0.01041	0.02364	G	C	C	0.42906	0.287815	0.639619	3.27e-05	0.413791	0.269457	0.635438	5.53e-05	0.397556	0.256007	0.617369	4e-05	0.38862	0.249628	0.605001	2.85e-05	0.383245	0.245707	0.597772	2.35e-05	0.412424	0.264611	0.642805	9.17e-05	0.99968	0.98531	Imputed	intergenic	C9orf92-BNC2	dist=32982-dist=123414	0.017	intergenic	C9orf92-BNC2	dist=32982-dist=123414
9	99399516	102161798	rs1031111	0.661	0.3541	0.3779	0.3311	T	C	C	1.23583	1.11743	1.36678	3.78e-05	1.24866	1.11928	1.393	6.92e-05	1.26246	1.12933	1.41129	4.15e-05	1.26385	1.12997	1.41358	4.15e-05	1.26866	1.13368	1.41971	3.38e-05	1.27965	1.14114	1.43498	2.46e-05	0.99543	0.98441	Imputed	intergenic	NAMA-LOC101928438	dist=24259-dist=186270	0.37	intergenic	NAMA-LOC101928438	dist=24259-dist=186270
9	99400023	102162305	rs10988803	0.661	0.3541	0.3779	0.3311	A	T	T	1.23583	1.11743	1.36678	3.78e-05	1.24866	1.11928	1.393	6.92e-05	1.26246	1.12933	1.41129	4.15e-05	1.26385	1.12997	1.41358	4.15e-05	1.26866	1.13368	1.41971	3.38e-05	1.27965	1.14114	1.43498	2.46e-05	0.99543	0.9844	Imputed	intergenic	NAMA-LOC101928438	dist=24766-dist=185763	0.37	intergenic	NAMA-LOC101928438	dist=24766-dist=185763
9	99397922	102160204	rs2004476	0.6635	0.356	0.3791	0.3338	C	T	T	1.22687	1.10971	1.35641	6.54e-05	1.24294	1.11442	1.38627	9.4e-05	1.2553	1.12323	1.40291	6.11e-05	1.25736	1.12452	1.40589	5.82e-05	1.2618	1.12789	1.4116	4.85e-05	1.27311	1.13574	1.42709	3.4e-05	0.99626	0.98679	Imputed	intergenic	NAMA-LOC101928438	dist=22665-dist=187864	0.37	intergenic	NAMA-LOC101928438	dist=22665-dist=187864
10	79254932	81014689	rs55906531	0.09744	0.1085	0.09244	0.1241	C	A	A	0.710713	0.606735	0.83251	2.32e-05	0.685331	0.57788	0.81276	1.41e-05	0.703286	0.590965	0.836955	7.35e-05	0.702805	0.590207	0.836882	7.53e-05	0.698148	0.5854	0.832611	6.38e-05	0.691392	0.577786	0.827337	5.59e-05	0.99837	0.98639	Imputed	intronic	ZMIZ1		0.13	intronic	ZMIZ1
10	17600607	17642606	rs112688991	1	0.04403	0.0547	0.03425	T	C	C	1.65905	1.30801	2.1043	3e-05	1.79383	1.37631	2.338	1.54e-05	1.89153	1.44428	2.47729	3.64e-06	1.9045	1.45295	2.49637	3.07e-06	1.86338	1.41822	2.44826	7.87e-06	1.95288	1.48336	2.57102	1.84e-06	0.99987	0.99724	Imputed	intronic	HACD1		0.04	intronic	HACD1
10	24569127	24858056	rs34896325	0.6491	0.445	0.4736	0.4172	T	C	C	1.24902	1.1317	1.37852	9.96e-06	1.26555	1.13701	1.40862	1.64e-05	1.27086	1.13917	1.41777	1.75e-05	1.26568	1.13403	1.41262	2.62e-05	1.27443	1.14089	1.4236	1.76e-05	1.28894	1.15168	1.44256	9.96e-06	0.99068	0.97086	Imputed	intergenic	KIAA1217-ARHGAP21	dist=21279-dist=14482	0.5	intergenic	KIAA1217-ARHGAP21	dist=21279-dist=14482
10	96609919	98369676	rs115609921	0.5772	0.01583	0.00921	0.02215	G	T	T	0.404365	0.265031	0.616952	2.66e-05	0.380168	0.244457	0.591219	1.76e-05	0.374422	0.238232	0.588468	2.06e-05	0.374432	0.237502	0.590309	2.34e-05	0.384633	0.243282	0.608112	4.35e-05	0.36113	0.225718	0.577779	2.16e-05	0.99998	0.99875	Imputed	intronic	PIK3AP1		0.024	intronic	PIK3AP1
10	96588082	98347839	rs115589033	1	0.01714	0.0104	0.02359	G	A	A	0.431263	0.288587	0.644478	4.07e-05	0.399969	0.262762	0.608823	1.91e-05	0.399935	0.260247	0.614601	2.91e-05	0.398333	0.258499	0.613812	3.02e-05	0.409062	0.264829	0.631849	5.59e-05	0.390028	0.250046	0.608375	3.31e-05	0.99998	0.9991	Imputed	intergenic	TM9SF3-PIK3AP1	dist=1030-dist=5230	0.024	intergenic	TM9SF3-PIK3AP1	dist=1030-dist=5230
10	43325042	43820490	rs2493654	0.2492	0.4587	0.4345	0.4839	A	C	C	0.816402	0.742163	0.898067	3.04e-05	0.799169	0.720269	0.886712	2.37e-05	0.805131	0.724166	0.895149	6.12e-05	0.797587	0.716978	0.887259	3.18e-05	0.802789	0.721105	0.893726	6.02e-05	0.798799	0.716253	0.890858	5.42e-05	0.99927	0.99716	Imputed	intergenic	RASGEF1A-FXYD4	dist=58123-dist=46602	0.5	intergenic	RASGEF1A-FXYD4	dist=58123-dist=46602
10	43325178	43820626	rs2493655	0.2492	0.4588	0.4346	0.4839	C	T	T	0.816498	0.742219	0.89821	3.1e-05	0.79917	0.720227	0.886767	2.39e-05	0.805116	0.724105	0.895191	6.17e-05	0.797583	0.716958	0.887276	3.19e-05	0.802778	0.721063	0.893752	6.05e-05	0.798783	0.716223	0.890859	5.43e-05	1	0.99999	Genotyped	intergenic	RASGEF1A-FXYD4	dist=58259-dist=46466	0.5	intergenic	RASGEF1A-FXYD4	dist=58259-dist=46466
10	106202234	107961992	rs10736188	1	0.3809	0.3578	0.4055	C	G	G	0.81883	0.741681	0.904004	7.53e-05	0.793481	0.71245	0.883728	2.57e-05	0.799645	0.716368	0.892604	6.76e-05	0.789211	0.706545	0.88155	2.75e-05	0.784426	0.701663	0.876951	1.97e-05	0.790219	0.705688	0.884875	4.53e-05	0.9973	0.99057	Imputed	intergenic	LOC105378470-SORCS1	dist=13512-dist=371429	0.4	intergenic	LOC105378470-SORCS1	dist=13512-dist=371429
10	96569625	98329382	rs115125514	0.6151	0.017	0.0104	0.02332	C	A	A	0.43786	0.292817	0.654749	5.75e-05	0.406128	0.266518	0.618868	2.76e-05	0.404759	0.263097	0.622696	3.87e-05	0.403486	0.261538	0.622475	4.08e-05	0.413972	0.267702	0.64016	7.33e-05	0.393318	0.251914	0.614096	4.04e-05	0.99997	0.99819	Imputed	intronic	TM9SF3		0.024	intronic	TM9SF3
10	96550486	98310243	rs116443169	0.6149	0.01699	0.0104	0.0233	T	C	C	0.438021	0.292923	0.654991	5.79e-05	0.406167	0.266542	0.618933	2.76e-05	0.404795	0.263117	0.622759	3.88e-05	0.403535	0.261568	0.622556	4.09e-05	0.414023	0.267733	0.640245	7.35e-05	0.393365	0.251939	0.61418	4.06e-05	0.99998	0.99858	Imputed	intronic	TM9SF3		0.024	intronic	TM9SF3
10	96556937	98316694	rs80279794	1	0.01773	0.01101	0.02417	C	A	A	0.445936	0.301084	0.660478	5.58e-05	0.417078	0.276446	0.629252	3.08e-05	0.417423	0.274039	0.635828	4.72e-05	0.414542	0.271404	0.633171	4.61e-05	0.426962	0.278902	0.653623	8.96e-05	0.409253	0.264991	0.632054	5.61e-05	0.99992	0.99577	Imputed	intronic	TM9SF3		0.025	intronic	TM9SF3
10	14032698	14074697	rs7907857	0.1447	0.05567	0.06768	0.04417	C	G	G	1.52565	1.23772	1.88056	7.54e-05	1.60976	1.27838	2.02703	5.16e-05	1.59417	1.26212	2.01359	9.1e-05	1.59806	1.26387	2.02061	8.99e-05	1.60241	1.2654	2.02917	9.08e-05	1.63281	1.28494	2.07488	6.05e-05	0.99918	0.98705	Imputed	intronic	FRMD4A		0.067	intronic	FRMD4A
10	12915902	12957902	rs1757078	0.6614	0.3561	0.3802	0.3329	C	T	T	1.23222	1.11392	1.36309	5.02e-05	1.25089	1.12033	1.39666	6.88e-05	1.26616	1.13175	1.41654	3.77e-05	1.26175	1.12719	1.41238	5.33e-05	1.26677	1.13076	1.41914	4.49e-05	1.30029	1.1584	1.45956	8.42e-06	0.99351	0.9778	Imputed	intronic	CCDC3		0.64	intronic	CCDC3
11	21470442	21491988	rs4572136	0.688	0.2012	0.2207	0.1829	G	C	C	1.27425	1.12882	1.43843	8.87e-05	1.35099	1.18234	1.54371	9.79e-06	1.33859	1.16829	1.53371	2.67e-05	1.35169	1.17882	1.54991	1.59e-05	1.3704	1.19416	1.57265	7.24e-06	1.36047	1.18326	1.56421	1.54e-05	0.99895	0.99379	Imputed	intronic	NELL1		0.8	intronic	NELL1
11	102622538	102493269	rs11225344	0.5702	0.1051	0.09091	0.1197	G	A	A	0.725753	0.619256	0.850564	7.53e-05	0.701589	0.591351	0.832378	4.83e-05	0.705849	0.592565	0.840789	9.51e-05	0.702319	0.589093	0.837308	8.16e-05	0.69481	0.582005	0.829479	5.62e-05	0.685424	0.572255	0.820973	4.09e-05	1	0.99995	Genotyped	intronic	MMP20		0.12	intronic	MMP20
11	25077775	25099321	rs11028405	0.2887	0.1349	0.1526	0.1181	C	T	T	1.36044	1.17919	1.56956	2.45e-05	1.37376	1.17501	1.60611	6.81e-05	1.38324	1.17978	1.62179	6.43e-05	1.37627	1.1729	1.6149	9.05e-05	1.3916	1.18522	1.63392	5.47e-05	1.40434	1.19328	1.65274	4.38e-05	0.99372	0.96015	Imputed	intronic	LUZP2		0.18	intronic	LUZP2
12	132290333	132866919	rs76534667	0.9062	0.1344	0.1526	0.1169	G	A	A	1.37353	1.18866	1.58714	1.68e-05	1.50516	1.28238	1.76665	5.64e-07	1.47937	1.25651	1.74176	2.59e-06	1.48071	1.25612	1.74546	2.91e-06	1.47902	1.2537	1.74484	3.47e-06	1.4912	1.2608	1.76369	3.07e-06	0.99527	0.96943	Imputed	intronic	GALNT9		0.14	intronic	GALNT9
12	14455138	14608072	rs114279499	1	0.07155	0.05893	0.0841	G	A	A	0.680308	0.564564	0.819782	5.16e-05	0.628034	0.515451	0.765206	3.93e-06	0.636479	0.520384	0.778474	1.1e-05	0.648939	0.530138	0.794362	2.77e-05	0.65209	0.531951	0.799362	3.86e-05	0.648892	0.527899	0.797616	4e-05	0.99972	0.99689	Imputed	intronic	ATF7IP		0.072	intronic	ATF7IP
12	14456410	14609344	rs60987336	0.8751	0.07026	0.05777	0.08266	A	T	T	0.67899	0.562702	0.819311	5.36e-05	0.627191	0.513997	0.765313	4.35e-06	0.634461	0.517925	0.777219	1.11e-05	0.647303	0.527979	0.793594	2.87e-05	0.651192	0.530385	0.799515	4.18e-05	0.646454	0.525048	0.795934	3.95e-05	0.99966	0.99576	Imputed	intronic	ATF7IP		0.07	intronic	ATF7IP
12	14356764	14509698	rs151077436	1	0.07083	0.0583	0.08329	C	T	T	0.679147	0.563198	0.818967	5.1e-05	0.628325	0.5153	0.766139	4.37e-06	0.638034	0.521265	0.780961	1.32e-05	0.650527	0.531029	0.796915	3.29e-05	0.653897	0.532978	0.80225	4.66e-05	0.649923	0.528244	0.799629	4.62e-05	0.99965	0.99511	Imputed	intergenic	GRIN2B-ATF7IP	dist=376676-dist=8868	0.069	intergenic	GRIN2B-ATF7IP	dist=376676-dist=8868
12	14361190	14514124	rs148769865	1	0.07074	0.05823	0.08319	C	T	T	0.679325	0.563354	0.819169	5.16e-05	0.628391	0.51536	0.766212	4.39e-06	0.63849	0.52167	0.78147	1.35e-05	0.651011	0.531459	0.797458	3.38e-05	0.654199	0.533256	0.802571	4.73e-05	0.650303	0.528605	0.800018	4.69e-05	0.9999	0.99851	Imputed	intergenic	GRIN2B-ATF7IP	dist=381102-dist=4442	0.07	intergenic	GRIN2B-ATF7IP	dist=381102-dist=4442
12	14357780	14510714	rs116302642	1	0.07072	0.05823	0.08314	A	G	G	0.679916	0.563853	0.81987	5.35e-05	0.628499	0.515445	0.766349	4.43e-06	0.638593	0.52175	0.781601	1.36e-05	0.651125	0.531546	0.797606	3.41e-05	0.654434	0.533446	0.802864	4.8e-05	0.650502	0.528764	0.800268	4.75e-05	0.99999	0.9998	Genotyped	intergenic	GRIN2B-ATF7IP	dist=377692-dist=7852	0.069	intergenic	GRIN2B-ATF7IP	dist=377692-dist=7852
12	14348779	14501713	rs115992756	1	0.0706	0.05823	0.0829	C	G	G	0.681997	0.56553	0.822449	6.18e-05	0.628836	0.515705	0.766786	4.56e-06	0.638888	0.521976	0.781986	1.39e-05	0.651468	0.531807	0.798054	3.5e-05	0.654747	0.533684	0.803273	4.91e-05	0.650846	0.529025	0.800719	4.87e-05	0.99984	0.99812	Imputed	intergenic	GRIN2B-ATF7IP	dist=368691-dist=16853	0.069	intergenic	GRIN2B-ATF7IP	dist=368691-dist=16853
12	14374154	14527088	rs115865832	1	0.07087	0.05853	0.08314	G	C	C	0.68304	0.566563	0.823463	6.44e-05	0.63171	0.518193	0.770093	5.5e-06	0.640724	0.523581	0.784076	1.55e-05	0.653438	0.533543	0.800275	3.89e-05	0.656236	0.535053	0.804865	5.25e-05	0.652584	0.530606	0.802602	5.28e-05	0.99993	0.99895	Imputed	intronic	ATF7IP		0.069	intronic	ATF7IP
12	14380839	14533773	rs149070299	1	0.07087	0.05853	0.08314	C	T	T	0.68304	0.566563	0.823463	6.44e-05	0.63171	0.518193	0.770093	5.5e-06	0.640724	0.523581	0.784076	1.55e-05	0.653438	0.533543	0.800275	3.89e-05	0.656236	0.535053	0.804865	5.25e-05	0.652584	0.530606	0.802602	5.28e-05	0.99993	0.99889	Imputed	intronic	ATF7IP		0.069	intronic	ATF7IP
12	14388104	14541038	rs142691697	1	0.07087	0.05853	0.08314	C	T	T	0.68304	0.566563	0.823463	6.44e-05	0.63171	0.518193	0.770093	5.5e-06	0.640724	0.523581	0.784076	1.55e-05	0.653438	0.533543	0.800275	3.89e-05	0.656236	0.535053	0.804865	5.25e-05	0.652584	0.530606	0.802602	5.28e-05	0.99992	0.99878	Imputed	intronic	ATF7IP		0.069	intronic	ATF7IP
12	14388589	14541523	rs142074265	1	0.07087	0.05853	0.08314	C	T	T	0.68304	0.566563	0.823463	6.44e-05	0.63171	0.518193	0.770093	5.5e-06	0.640724	0.523581	0.784076	1.55e-05	0.653438	0.533543	0.800275	3.89e-05	0.656236	0.535053	0.804865	5.25e-05	0.652584	0.530606	0.802602	5.28e-05	0.99992	0.99882	Imputed	intronic	ATF7IP		0.069	intronic	ATF7IP
12	14406256	14559190	rs138963337	1	0.07087	0.05853	0.08314	G	A	A	0.68304	0.566563	0.823463	6.44e-05	0.63171	0.518193	0.770093	5.5e-06	0.640724	0.523581	0.784076	1.55e-05	0.653438	0.533543	0.800275	3.89e-05	0.656236	0.535053	0.804865	5.25e-05	0.652584	0.530606	0.802602	5.28e-05	0.99993	0.99898	Imputed	intronic	ATF7IP		0.069	intronic	ATF7IP
12	14410715	14563649	rs115685886	1	0.07087	0.05853	0.08314	A	G	G	0.68304	0.566563	0.823463	6.44e-05	0.63171	0.518193	0.770093	5.5e-06	0.640724	0.523581	0.784076	1.55e-05	0.653438	0.533543	0.800275	3.89e-05	0.656236	0.535053	0.804865	5.25e-05	0.652584	0.530606	0.802602	5.28e-05	0.99993	0.999	Imputed	intronic	ATF7IP		0.07	intronic	ATF7IP
12	14411976	14564910	rs114226993	1	0.07087	0.05853	0.08314	G	A	A	0.68304	0.566563	0.823463	6.44e-05	0.63171	0.518193	0.770093	5.5e-06	0.640724	0.523581	0.784076	1.55e-05	0.653438	0.533543	0.800275	3.89e-05	0.656236	0.535053	0.804865	5.25e-05	0.652584	0.530606	0.802602	5.28e-05	0.99992	0.99876	Imputed	intronic	ATF7IP		0.07	intronic	ATF7IP
12	14414580	14567514	rs116777667	1	0.07087	0.05853	0.08314	T	C	C	0.68304	0.566563	0.823463	6.44e-05	0.63171	0.518193	0.770093	5.5e-06	0.640724	0.523581	0.784076	1.55e-05	0.653438	0.533543	0.800275	3.89e-05	0.656236	0.535053	0.804865	5.25e-05	0.652584	0.530606	0.802602	5.28e-05	0.99992	0.99885	Imputed	intronic	ATF7IP		0.07	intronic	ATF7IP
12	14423788	14576722	rs75357875	1	0.07087	0.05853	0.08314	A	G	G	0.68304	0.566563	0.823463	6.44e-05	0.63171	0.518193	0.770093	5.5e-06	0.640724	0.523581	0.784076	1.55e-05	0.653438	0.533543	0.800275	3.89e-05	0.656236	0.535053	0.804865	5.25e-05	0.652584	0.530606	0.802602	5.28e-05	0.99999	0.99988	Genotyped	intronic	ATF7IP		0.07	intronic	ATF7IP
12	14349720	14502654	rs115737243	1	0.07103	0.05882	0.08319	T	C	C	0.68794	0.57099	0.828843	8.33e-05	0.63306	0.519715	0.771125	5.57e-06	0.642602	0.525621	0.785619	1.61e-05	0.655029	0.535341	0.801477	3.96e-05	0.65876	0.537605	0.807219	5.69e-05	0.654146	0.532366	0.803782	5.39e-05	0.99979	0.99743	Imputed	intergenic	GRIN2B-ATF7IP	dist=369632-dist=15912	0.07	intergenic	GRIN2B-ATF7IP	dist=369632-dist=15912
12	14459020	14611954	rs116208542	1	0.07091	0.0586	0.08314	A	G	G	0.684008	0.567364	0.824633	6.86e-05	0.632477	0.518827	0.771023	5.81e-06	0.641658	0.524342	0.785221	1.65e-05	0.654447	0.534365	0.801513	4.15e-05	0.657295	0.535911	0.806171	5.62e-05	0.653715	0.531521	0.804	5.67e-05	0.99985	0.99816	Imputed	intronic	ATF7IP		0.07	intronic	ATF7IP
12	14347397	14500331	rs192703149	1	0.07074	0.05853	0.0829	G	A	A	0.686886	0.569927	0.827848	8.02e-05	0.633561	0.519951	0.771994	6e-06	0.64244	0.525294	0.785711	1.65e-05	0.655479	0.535512	0.802322	4.21e-05	0.65896	0.537563	0.807773	5.95e-05	0.655061	0.532915	0.805203	5.88e-05	0.99982	0.99787	Imputed	intergenic	GRIN2B-ATF7IP	dist=367309-dist=18235	0.068	intergenic	GRIN2B-ATF7IP	dist=367309-dist=18235
12	128005528	128490073	rs78464528	1	0.0307	0.02173	0.03922	G	A	A	0.536195	0.400249	0.718317	2.95e-05	0.490699	0.360484	0.667952	6.05e-06	0.476057	0.34657	0.653925	4.6e-06	0.498584	0.36232	0.686097	1.93e-05	0.484959	0.351032	0.669981	1.14e-05	0.489254	0.35206	0.67991	2.07e-05	0.99958	0.98972	Imputed	intergenic	LINC00508-LINC02441	dist=21637-dist=18260	0.031	intergenic	LINC00508-LINC02441	dist=21637-dist=18260
12	14506299	14659233	rs113022440	1	0.06804	0.05589	0.08012	T	G	G	0.678299	0.560584	0.820732	6.57e-05	0.628286	0.513437	0.768825	6.41e-06	0.638149	0.519521	0.783865	1.86e-05	0.652031	0.530384	0.80158	4.92e-05	0.652697	0.530092	0.803661	5.85e-05	0.653043	0.529126	0.805981	7.21e-05	0.99941	0.99209	Imputed	intronic	PLBD1		0.068	intronic	PLBD1
12	115928009	116365814	rs11067842	0.7279	0.1494	0.132	0.1664	C	A	A	0.759431	0.662569	0.870454	7.72e-05	0.712266	0.61464	0.825398	6.44e-06	0.715651	0.615526	0.832064	1.36e-05	0.719676	0.618536	0.837355	2.07e-05	0.717875	0.616396	0.83606	2.02e-05	0.722316	0.618474	0.843594	3.99e-05	0.99693	0.98429	Imputed	intergenic	TBX3-MED13L	dist=1243845-dist=30567	0.15	intergenic	TBX3-MED13L	dist=1243845-dist=30567
12	14372993	14525927	rs114689495	1	0.07074	0.05853	0.0829	G	A	A	0.685231	0.568338	0.826166	7.46e-05	0.634678	0.52057	0.773799	6.93e-06	0.643569	0.525843	0.787652	1.91e-05	0.655946	0.53553	0.803439	4.6e-05	0.658741	0.537035	0.80803	6.2e-05	0.655644	0.533036	0.806455	6.43e-05	0.99986	0.99807	Imputed	intronic	ATF7IP		0.068	intronic	ATF7IP
12	14359055	14511989	rs147212756	1	0.07076	0.05853	0.08295	C	T	T	0.687085	0.570311	0.82777	7.85e-05	0.637337	0.523266	0.776276	7.58e-06	0.646067	0.52846	0.789846	2.03e-05	0.658747	0.538401	0.805994	5e-05	0.663673	0.541638	0.813202	7.67e-05	0.659404	0.536668	0.81021	7.41e-05	0.99985	0.99784	Imputed	intergenic	GRIN2B-ATF7IP	dist=378967-dist=6577	0.07	intergenic	GRIN2B-ATF7IP	dist=378967-dist=6577
12	14498814	14651748	rs114131205	1	0.06782	0.05585	0.07969	C	T	T	0.681873	0.563526	0.825075	8.25e-05	0.632293	0.516681	0.773774	8.61e-06	0.641739	0.522402	0.788337	2.38e-05	0.655869	0.533461	0.806364	6.28e-05	0.656389	0.533043	0.808278	7.37e-05	0.652145	0.528178	0.805208	7.07e-05	1	1	Genotyped	UTR3	ATF7IP	NM_001286514:c.*741C>T-NM_018179:c.*741C>T-NM_181352:c.*741C>T	0.067	UTR3	ATF7IP	NM_018179:c.*741C>T-NM_001286514:c.*741C>T-NM_181352:c.*741C>T
12	14491012	14643946	rs111832316	1	0.06771	0.05589	0.07945	G	A	A	0.684731	0.565844	0.828597	9.93e-05	0.635376	0.519141	0.777635	1.08e-05	0.644677	0.524727	0.792047	2.92e-05	0.658575	0.535597	0.80979	7.48e-05	0.659036	0.535126	0.811639	8.71e-05	0.654992	0.530412	0.808832	8.46e-05	0.99982	0.99794	Imputed	intronic	ATF7IP		0.067	intronic	ATF7IP
12	14500922	14653856	rs115558392	1	0.06767	0.05585	0.0794	C	T	T	0.684502	0.565658	0.828315	9.78e-05	0.635845	0.519534	0.778193	1.12e-05	0.645097	0.525077	0.792551	3e-05	0.659691	0.536505	0.81116	8e-05	0.660142	0.536024	0.812999	9.3e-05	0.655773	0.531048	0.809791	8.85e-05	0.99988	0.99807	Imputed	UTR3	ATF7IP	NM_001286514:c.*2849C>T-NM_018179:c.*2849C>T-NM_181352:c.*2849C>T	0.067	UTR3	ATF7IP	NM_018179:c.*2849C>T-NM_001286514:c.*2849C>T-NM_181352:c.*2849C>T
12	131687861	132172406	rs34126747	0.4098	0.2223	0.2461	0.2001	G	C	C	1.30881	1.16563	1.46956	5.29e-06	1.32477	1.16707	1.50377	1.37e-05	1.32695	1.16634	1.50967	1.73e-05	1.3487	1.18438	1.53581	6.39e-06	1.34401	1.17927	1.53176	9.35e-06	1.33856	1.17224	1.52848	1.65e-05	0.99952	0.99741	Imputed	intergenic	LINC02414-SFSWAP	dist=39740-dist=23226	0.21	intergenic	LINC02414-SFSWAP	dist=39740-dist=23226
12	5921576	6030742	rs11612136	1	0.04326	0.05376	0.03301	G	A	A	1.67109	1.30793	2.13508	4e-05	1.82808	1.39128	2.402	1.49e-05	1.90758	1.44567	2.51709	4.99e-06	1.91107	1.44567	2.5263	5.41e-06	1.85618	1.39962	2.46167	1.76e-05	1.7909	1.34262	2.38886	7.36e-05	0.99886	0.98127	Genotyped	intronic	ANO2		0.036	intronic	ANO2
12	64990905	65384685	rs116167698	0.5579	0.1084	0.1252	0.09112	A	G	G	1.44174	1.23355	1.68507	4.27e-06	1.45633	1.22676	1.72885	1.75e-05	1.50332	1.26238	1.79025	4.78e-06	1.50384	1.26189	1.79218	5.14e-06	1.47762	1.2381	1.76348	1.51e-05	1.44358	1.20633	1.7275	6.13e-05	0.99682	0.97672	Imputed	ncRNA_intronic	LINC02231		0.14	ncRNA_intronic	LINC02231
12	131276284	131760829	rs117483966	0.373	0.01119	0.005949	0.0164	A	G	G	0.343445	0.205281	0.5746	4.7e-05	0.310821	0.182109	0.530507	1.84e-05	0.325463	0.188841	0.560926	5.31e-05	0.318128	0.184065	0.549838	4.09e-05	0.318963	0.184702	0.550821	4.14e-05	0.29464	0.167134	0.51942	2.4e-05	0.99984	0.99089	Imputed	intergenic	LINC01257-LINC02415	dist=63353-dist=19829	0.014	intergenic	LINC01257-LINC02415	dist=63353-dist=19829
12	131278953	131763498	rs71448236	0.373	0.01119	0.005949	0.0164	T	C	C	0.343445	0.205281	0.574601	4.7e-05	0.310821	0.182108	0.530507	1.84e-05	0.325463	0.188841	0.560927	5.31e-05	0.318128	0.184064	0.549838	4.09e-05	0.318963	0.184702	0.550821	4.14e-05	0.29464	0.167133	0.519421	2.4e-05	0.99988	0.99166	Imputed	intergenic	LINC01257-LINC02415	dist=66022-dist=17160	0.014	intergenic	LINC01257-LINC02415	dist=66022-dist=17160
12	127998528	128483073	rs75922256	0.7633	0.03228	0.02321	0.04088	G	GA	GA	0.560861	0.423134	0.743416	5.76e-05	0.522542	0.388241	0.703299	1.85e-05	0.511163	0.376342	0.694283	1.74e-05	0.535175	0.393265	0.728292	6.98e-05	0.517725	0.379461	0.706368	3.28e-05	0.522401	0.381162	0.715976	5.4e-05	0.99981	0.99458	Imputed	intergenic	LINC00508-LINC02441	dist=14637-dist=25260	0.037	intergenic	LINC00508-LINC02441	dist=14637-dist=25260
12	131690727	132175272	rs12821118	0.4934	0.2173	0.24	0.196	A	G	G	1.29607	1.15321	1.45663	1.35e-05	1.31404	1.15648	1.49307	2.78e-05	1.31651	1.15599	1.49933	3.4e-05	1.33813	1.17384	1.52542	1.31e-05	1.33226	1.16769	1.52003	2e-05	1.3262	1.16008	1.51612	3.56e-05	0.99953	0.99737	Imputed	intergenic	LINC02414-SFSWAP	dist=42606-dist=20360	0.2	intergenic	LINC02414-SFSWAP	dist=42606-dist=20360
12	131687920	132172465	rs36108582	0.299	0.2237	0.2464	0.2025	A	G	G	1.28768	1.14731	1.44522	1.76e-05	1.30972	1.1543	1.48607	2.83e-05	1.31127	1.15312	1.49112	3.59e-05	1.33374	1.17175	1.51812	1.31e-05	1.32674	1.16459	1.51147	2.13e-05	1.3234	1.15939	1.5106	3.31e-05	0.99951	0.99734	Imputed	intergenic	LINC02414-SFSWAP	dist=39799-dist=23167	0.21	intergenic	LINC02414-SFSWAP	dist=39799-dist=23167
12	131693521	132178066	rs141414797	1	0.409	0.435	0.3843	C	CCA	CCA	1.22855	1.11299	1.35611	4.43e-05	1.25598	1.12781	1.39871	3.32e-05	1.25302	1.12296	1.39815	5.48e-05	1.26464	1.13263	1.41203	2.99e-05	1.26104	1.12872	1.40887	4.12e-05	1.25053	1.11788	1.39892	9.31e-05	0.99477	0.98252	Imputed	intergenic	LINC02414-SFSWAP	dist=45400-dist=17566	0.42	intergenic	LINC02414-SFSWAP	dist=45400-dist=17566
12	131689685	132174230	rs61934958	0.5429	0.2173	0.2398	0.1963	G	A	A	1.29118	1.14889	1.45109	1.79e-05	1.3094	1.15242	1.48777	3.52e-05	1.3106	1.15084	1.49254	4.54e-05	1.33199	1.16856	1.51828	1.77e-05	1.32604	1.16232	1.51283	2.7e-05	1.31977	1.15454	1.50865	4.79e-05	0.99959	0.99768	Imputed	intergenic	LINC02414-SFSWAP	dist=41564-dist=21402	0.2	intergenic	LINC02414-SFSWAP	dist=41564-dist=21402
12	131689729	132174274	rs7973765	0.5429	0.2173	0.2398	0.1963	T	A	A	1.29118	1.14889	1.45109	1.79e-05	1.3094	1.15242	1.48777	3.52e-05	1.3106	1.15084	1.49254	4.54e-05	1.33199	1.16854	1.51831	1.77e-05	1.32604	1.16229	1.51286	2.71e-05	1.31977	1.15453	1.50866	4.79e-05	0.99959	0.99768	Imputed	intergenic	LINC02414-SFSWAP	dist=41608-dist=21358	0.2	intergenic	LINC02414-SFSWAP	dist=41608-dist=21358
12	131689858	132174403	rs7970346	0.5429	0.2173	0.2398	0.1963	A	G	G	1.29118	1.14889	1.45109	1.79e-05	1.3094	1.15242	1.48777	3.52e-05	1.3106	1.15084	1.49254	4.54e-05	1.33199	1.16854	1.51831	1.77e-05	1.32604	1.16229	1.51286	2.71e-05	1.31977	1.15453	1.50866	4.79e-05	0.99959	0.99766	Imputed	intergenic	LINC02414-SFSWAP	dist=41737-dist=21229	0.2	intergenic	LINC02414-SFSWAP	dist=41737-dist=21229
12	131690106	132174651	rs7974277	0.5429	0.2173	0.2398	0.1963	T	C	C	1.29118	1.14889	1.45109	1.79e-05	1.3094	1.15242	1.48777	3.52e-05	1.3106	1.15084	1.49254	4.54e-05	1.33199	1.16856	1.51828	1.77e-05	1.32604	1.16232	1.51283	2.7e-05	1.31977	1.15454	1.50866	4.79e-05	0.99959	0.99767	Imputed	intergenic	LINC02414-SFSWAP	dist=41985-dist=20981	0.2	intergenic	LINC02414-SFSWAP	dist=41985-dist=20981
12	5126704	5235870	rs114122099	1	0.01077	0.01607	0.00577	A	G	G	2.9389	1.74661	4.94508	4.9e-05	3.36813	1.86651	6.07782	5.53e-05	3.74387	2.06644	6.78293	1.34e-05	3.74908	2.07706	6.76706	1.16e-05	3.71668	2.06699	6.68299	1.16e-05	3.62678	1.96991	6.67723	3.52e-05	0.99971	0.9805	Imputed	intergenic	KCNA5-LINC02443	dist=79916-dist=107292	0.012	intergenic	KCNA5-LINC02443	dist=79916-dist=107292
13	106950078	107602426	rs7326843	0.2005	0.2278	0.2039	0.2497	G	T	T	0.769938	0.685678	0.864553	9.82e-06	0.734334	0.647267	0.833113	1.62e-06	0.72163	0.634163	0.821161	7.47e-07	0.727488	0.638938	0.828309	1.55e-06	0.731005	0.641493	0.833009	2.58e-06	0.732068	0.64101	0.83606	4.18e-06	0.99955	0.99752	Imputed	intergenic	LINC00443-FAM155A	dist=277898-dist=218453	0.23	intergenic	LINC00443-FAM155A	dist=277898-dist=218453
13	106949531	107601879	rs16969434	0.2005	0.228	0.2044	0.2497	T	A	A	0.772333	0.687838	0.867207	1.24e-05	0.737687	0.650249	0.836882	2.29e-06	0.724793	0.636962	0.824736	1.04e-06	0.730743	0.641815	0.831992	2.16e-06	0.734334	0.644431	0.836779	3.58e-06	0.735493	0.644029	0.839945	5.78e-06	0.99999	0.99994	Genotyped	intergenic	LINC00443-FAM155A	dist=277351-dist=219000	0.23	intergenic	LINC00443-FAM155A	dist=277351-dist=219000
13	83724604	84298739	rs398099032	0.3868	0.4638	0.4386	0.4887	CA	C	C	0.811305	0.736752	0.893403	2.12e-05	0.780201	0.702335	0.866699	3.71e-06	0.778755	0.6996	0.866867	4.82e-06	0.785913	0.705717	0.875222	1.15e-05	0.784863	0.7042	0.874767	1.2e-05	0.78792	0.705677	0.879748	2.26e-05	0.99816	0.99319	Imputed	intergenic	NONE-SLITRK1	dist=NONE-dist=152601	0.49	intergenic	NONE-SLITRK1	dist=NONE-dist=152601
13	83724578	84298713	rs7987744	0.4424	0.4628	0.4379	0.4873	C	A	A	0.813662	0.739033	0.895828	2.66e-05	0.781677	0.703785	0.868189	4.24e-06	0.779384	0.700289	0.867414	4.99e-06	0.786375	0.70622	0.875627	1.18e-05	0.78552	0.704919	0.875337	1.24e-05	0.788394	0.706191	0.880167	2.32e-05	0.99923	0.99698	Imputed	intergenic	NONE-SLITRK1	dist=NONE-dist=152627	0.49	intergenic	NONE-SLITRK1	dist=NONE-dist=152627
13	83724584	84298719	rs7987927	0.4424	0.4628	0.4379	0.4873	T	C	C	0.813662	0.739033	0.895828	2.66e-05	0.781677	0.703785	0.868189	4.24e-06	0.779384	0.700289	0.867414	4.99e-06	0.786375	0.70622	0.875627	1.18e-05	0.78552	0.704919	0.875337	1.24e-05	0.788394	0.706191	0.880167	2.32e-05	0.99926	0.99708	Imputed	intergenic	NONE-SLITRK1	dist=NONE-dist=152621	0.49	intergenic	NONE-SLITRK1	dist=NONE-dist=152621
13	83724585	84298720	rs7987754	0.4426	0.4627	0.4379	0.4871	G	A	A	0.814341	0.739664	0.896558	2.85e-05	0.782865	0.704889	0.869466	4.81e-06	0.780498	0.701318	0.868617	5.61e-06	0.787595	0.707344	0.876951	1.33e-05	0.786733	0.706034	0.876655	1.4e-05	0.789616	0.707313	0.881497	2.6e-05	0.99999	0.99997	Genotyped	intergenic	NONE-SLITRK1	dist=NONE-dist=152620	0.49	intergenic	NONE-SLITRK1	dist=NONE-dist=152620
13	83723385	84297520	rs17077158	1	0.3362	0.3591	0.3135	G	C	C	1.2465	1.12666	1.37908	1.93e-05	1.29085	1.15558	1.44197	6.18e-06	1.3026	1.16316	1.45875	4.73e-06	1.29471	1.15558	1.45058	8.46e-06	1.29068	1.15115	1.44712	1.23e-05	1.29427	1.15207	1.45403	1.4e-05	0.99992	0.99972	Genotyped	intergenic	NONE-SLITRK1	dist=NONE-dist=153820	0.3	intergenic	NONE-SLITRK1	dist=NONE-dist=153820
13	95241599	95893853	rs143223131	0.3627	0.01032	0.004162	0.01612	G	A	A	0.258355	0.143331	0.465684	6.72e-06	0.267255	0.14472	0.493538	2.48e-05	0.278715	0.149066	0.521125	6.3e-05	0.275763	0.147481	0.515625	5.48e-05	0.277702	0.147743	0.521975	6.92e-05	0.258079	0.13195	0.504775	7.58e-05	0.99991	0.99339	Imputed	intronic	ABCC4		0.0083	intronic	ABCC4
13	23393551	23967690	rs8001909	0.1165	0.2563	0.2346	0.2757	G	A	A	0.798965	0.715891	0.89168	6.16e-05	0.776769	0.689743	0.874775	3.09e-05	0.772635	0.684425	0.872215	3.04e-05	0.776058	0.687076	0.876564	4.5e-05	0.761083	0.672954	0.860753	1.37e-05	0.759127	0.670338	0.859676	1.41e-05	0.99842	0.99367	Genotyped	intronic	SACS		0.75	intronic	SACS
14	48482299	48951502	rs10220708	0.8431	0.1583	0.1755	0.1413	A	T	T	1.29917	1.13958	1.4811	9.08e-05	1.34653	1.16624	1.55469	4.97e-05	1.34659	1.16266	1.55962	7.15e-05	1.34722	1.16273	1.56098	7.29e-05	1.34789	1.16245	1.56292	7.71e-05	1.37785	1.18458	1.60265	3.23e-05	0.9989	0.99202	Imputed	intergenic	LINC00648-RPS29	dist=687285-dist=1088685	0.85	intergenic	LINC00648-RPS29	dist=687285-dist=1086200
15	81096090	81388431	rs73495577	0.09084	0.2802	0.3033	0.2579	G	A	A	1.23624	1.11138	1.37512	9.46e-05	1.29775	1.15462	1.45862	1.23e-05	1.30242	1.15586	1.46755	1.44e-05	1.29254	1.14661	1.45704	2.69e-05	1.28222	1.13654	1.44658	5.35e-05	1.27848	1.13089	1.44533	8.66e-05	0.99989	0.99954	Genotyped	intergenic	TLNRD1-CFAP161	dist=92086-dist=38213	0.68	intergenic	TLNRD1-CFAP161	dist=92086-dist=38213
15	26152051	26397198	rs115848550	0.3768	0.0376	0.04807	0.0277	G	T	T	1.80746	1.39059	2.3493	9.65e-06	1.85416	1.38852	2.47595	2.86e-05	1.82262	1.35796	2.44629	6.39e-05	1.82736	1.35925	2.45666	6.53e-05	1.83413	1.36309	2.46796	6.19e-05	1.82337	1.34989	2.46293	9.01e-05	0.99755	0.9516	Imputed	intergenic	LINC00929-GABRB3	dist=19014-dist=391495	0.031	intergenic	LINC00929-GABRB3	dist=19014-dist=391496
15	88618089	89161320	rs12437773	0.5486	0.3501	0.3731	0.3267	G	A	A	1.22598	1.10813	1.35635	7.78e-05	1.26071	1.12897	1.40782	3.88e-05	1.25378	1.12045	1.40298	8.07e-05	1.26372	1.12868	1.41492	4.92e-05	1.2888	1.15013	1.4442	1.25e-05	1.28061	1.14065	1.43775	2.81e-05	0.99995	0.9998	Genotyped	intergenic	MIR7-2-AEN	dist=6155-dist=3207	0.42	intergenic	MIR7-2-AEN	dist=6155-dist=3207
16	9200394	9294251	rs200824980	0.8185	0.1053	0.08994	0.1208	C	CA	CA	0.709635	0.604787	0.832659	2.61e-05	0.671407	0.565766	0.796772	5.09e-06	0.66798	0.560673	0.795826	6.3e-06	0.670366	0.56231	0.799188	8.22e-06	0.673292	0.564176	0.803514	1.16e-05	0.664783	0.554791	0.796582	9.67e-06	0.99469	0.95924	Imputed	intergenic	C16orf72-LINC02177	dist=80696-dist=155194	0.1	intergenic	C16orf72-LINC02177	dist=80696-dist=155194
16	89809067	89875475	rs143104083	0.8371	0.05083	0.03871	0.06236	G	A	A	0.599717	0.478374	0.751841	9.3e-06	0.59204	0.462796	0.757376	3.03e-05	0.581696	0.45171	0.749089	2.68e-05	0.572605	0.443936	0.738567	1.76e-05	0.565995	0.437878	0.731598	1.38e-05	0.564018	0.433997	0.732991	1.84e-05	0.99943	0.99	Imputed	intronic	FANCA		0.03	intronic	FANCA
17	54876053	52953414	rs57082680	0.6381	0.03827	0.0494	0.02749	T	A	A	1.87958	1.44473	2.44533	2.6e-06	2.03178	1.51407	2.72652	2.31e-06	1.96484	1.45719	2.64935	9.48e-06	1.96435	1.45533	2.65139	1.02e-05	1.9635	1.45265	2.654	1.14e-05	1.90479	1.40159	2.58865	3.84e-05	0.99861	0.9709	Imputed	intergenic	KIF2B-TOM1L1	dist=1050841-dist=24638	0.054	intergenic	KIF2B-TOM1L1	dist=1050841-dist=24638
17	54876437	52953798	rs80007658	0.6381	0.03827	0.0494	0.02749	C	T	T	1.87958	1.44473	2.44533	2.6e-06	2.03178	1.51407	2.72652	2.31e-06	1.96484	1.45719	2.64935	9.48e-06	1.96435	1.45533	2.65139	1.02e-05	1.9635	1.45265	2.654	1.14e-05	1.90479	1.40159	2.58865	3.84e-05	0.99855	0.97046	Imputed	intergenic	KIF2B-TOM1L1	dist=1051225-dist=24254	0.054	intergenic	KIF2B-TOM1L1	dist=1051225-dist=24254
17	62144642	60222003	rs115743927	1	0.06071	0.07446	0.04756	G	A	A	1.59889	1.30516	1.95873	5.86e-06	1.66616	1.33027	2.08686	8.81e-06	1.68264	1.33938	2.11388	7.82e-06	1.68407	1.33911	2.1179	8.31e-06	1.67199	1.32867	2.10401	1.17e-05	1.65864	1.31402	2.09363	2.06e-05	0.99847	0.98206	Imputed	intergenic	MED13-TBC1D3P2	dist=79360-dist=120064	0.079	intergenic	MED13-TBC1D3P2	dist=79360-dist=120064
17	62143654	60221015	rs116327199	1	0.06058	0.07421	0.04756	G	A	A	1.59238	1.2997	1.95096	7.13e-06	1.66029	1.32543	2.07975	1.03e-05	1.67569	1.33367	2.10542	9.34e-06	1.67781	1.33394	2.11034	9.77e-06	1.66549	1.32329	2.09619	1.38e-05	1.65282	1.30922	2.0866	2.38e-05	0.99848	0.98238	Imputed	intergenic	MED13-TBC1D3P2	dist=78372-dist=121052	0.078	intergenic	MED13-TBC1D3P2	dist=78372-dist=121052
17	42002759	40154777	rs4239268	0.3519	0.2093	0.2282	0.1913	A	G	G	1.27037	1.1279	1.43083	8.04e-05	1.3249	1.16289	1.50949	2.36e-05	1.33173	1.16565	1.52148	2.49e-05	1.33673	1.16945	1.52794	2.09e-05	1.33572	1.16773	1.52787	2.43e-05	1.32774	1.15892	1.52115	4.4e-05	0.99998	0.99991	Genotyped	intronic	DNAJC7		0.81	intronic	DNAJC7
17	34608751	32935770	rs77959688	0.3111	0.009736	0.004456	0.01469	G	A	A	0.305942	0.17133	0.546319	6.24e-05	0.275017	0.150091	0.503922	2.94e-05	0.24256	0.130043	0.452428	8.44e-06	0.228635	0.120362	0.434303	6.56e-06	0.235959	0.124114	0.448592	1.06e-05	0.249119	0.130684	0.474889	2.42e-05	0.99988	0.9901	Imputed	intronic	TMEM132E		0.013	intronic	TMEM132E
17	34599123	32926142	rs78062280	0.2907	0.0093	0.004159	0.01411	G	A	A	0.299251	0.164574	0.544138	7.66e-05	0.275755	0.147592	0.515209	5.36e-05	0.23746	0.124585	0.4526	1.25e-05	0.223425	0.114874	0.434552	1.01e-05	0.230235	0.118273	0.448187	1.55e-05	0.242987	0.124466	0.47437	3.4e-05	0.99988	0.98992	Imputed	intronic	TMEM132E		0.0091	intronic	TMEM132E
17	80907542	78881342	rs12950583	0.2435	0.1658	0.1858	0.1472	G	A	A	1.31925	1.15707	1.50416	3.48e-05	1.33242	1.15446	1.53781	8.73e-05	1.37966	1.19193	1.59697	1.61e-05	1.37513	1.18731	1.59266	2.12e-05	1.36753	1.18009	1.58474	3.16e-05	1.36158	1.17308	1.58036	4.91e-05	0.9951	0.97298	Imputed	intronic	RPTOR		0.17	intronic	RPTOR
18	75791508	73503463	rs7239115	1	0.2661	0.2401	0.2912	T	C	C	0.760543	0.681261	0.849052	1.1e-06	0.750422	0.666006	0.845538	2.41e-06	0.740051	0.654972	0.83618	1.36e-06	0.738823	0.65343	0.835377	1.36e-06	0.738026	0.652132	0.835234	1.49e-06	0.739844	0.6523	0.839136	2.74e-06	0.9959	0.98165	Imputed	intergenic	LINC01898-LOC339298	dist=79105-dist=331490	0.7	intergenic	LINC01898-LOC339298	dist=79105-dist=331490
18	75787931	73499886	rs898487	0.8941	0.2132	0.1904	0.2355	A	G	G	0.751203	0.667524	0.845372	2.06e-06	0.752037	0.661972	0.854356	1.2e-05	0.745432	0.654217	0.849365	1.03e-05	0.74203	0.650677	0.846208	8.54e-06	0.739541	0.647836	0.844227	7.94e-06	0.745939	0.65228	0.853047	1.85e-05	0.99996	0.99977	Genotyped	intergenic	LINC01898-LOC339298	dist=75528-dist=335067	0.74	intergenic	LINC01898-LOC339298	dist=75528-dist=335067
18	75788278	73500233	rs7228334	0.5127	0.2189	0.1959	0.2414	T	C	C	0.755956	0.672856	0.84932	2.49e-06	0.759011	0.669161	0.860925	1.79e-05	0.751384	0.660493	0.854784	1.39e-05	0.748177	0.657128	0.851842	1.18e-05	0.747295	0.655701	0.851683	1.26e-05	0.753064	0.659484	0.859923	2.8e-05	0.99991	0.99952	Genotyped	intergenic	LINC01898-LOC339298	dist=75875-dist=334720	0.74	intergenic	LINC01898-LOC339298	dist=75875-dist=334720
18	78577948	76337948	rs12373459	1	0.03297	0.04192	0.02446	G	A	A	1.77727	1.34836	2.34262	4.48e-05	1.95791	1.43738	2.66694	2.04e-05	1.96606	1.43336	2.69674	2.75e-05	1.94965	1.42088	2.67518	3.53e-05	1.99685	1.45199	2.74616	2.1e-05	2.01732	1.46269	2.78225	1.88e-05	0.99774	0.95569	Imputed	intergenic	LINC01029-SALL3	dist=584221-dist=402327	0.053	intergenic	LINC01029-SALL3	dist=632265-dist=402327
18	75797787	73509742	rs8093513	0.5629	0.2262	0.2038	0.2481	C	T	T	0.765274	0.681696	0.859099	5.79e-06	0.763288	0.673608	0.864907	2.28e-05	0.759856	0.668707	0.863428	2.53e-05	0.756486	0.665218	0.860276	2.1e-05	0.752875	0.661398	0.857004	1.75e-05	0.754312	0.661442	0.860221	2.6e-05	0.99993	0.99969	Genotyped	intergenic	LINC01898-LOC339298	dist=85384-dist=325211	0.73	intergenic	LINC01898-LOC339298	dist=85384-dist=325211
18	78544691	76304691	rs7237315	1	0.0352	0.04423	0.02662	G	A	A	1.70813	1.3115	2.22471	7.14e-05	1.89261	1.4072	2.54545	2.45e-05	1.90768	1.40853	2.58373	3e-05	1.90252	1.40369	2.57862	3.39e-05	1.9318	1.42233	2.62376	2.49e-05	1.94716	1.42939	2.65249	2.39e-05	0.99894	0.97669	Imputed	intergenic	LINC01029-SALL3	dist=550964-dist=435584	0.054	intergenic	LINC01029-SALL3	dist=599008-dist=435584
18	47476666	45003037	rs73431580	0.2914	0.06316	0.05101	0.07433	G	A	A	0.6564	0.535583	0.804469	4.98e-05	0.627313	0.504868	0.779453	2.57e-05	0.6101	0.488582	0.761842	1.3e-05	0.619008	0.495141	0.773862	2.55e-05	0.627375	0.501052	0.785547	4.82e-05	0.623593	0.49573	0.784436	5.49e-05	0.99887	0.98527	Imputed	ncRNA_intronic	MIR4527HG		0.071	ncRNA_intronic	MIR4527HG
19	21451153	21633955	rs2650824	0.07856	0.1169	0.09893	0.1343	G	C	C	0.708285	0.609989	0.822422	6.05e-06	0.689773	0.58688	0.810705	6.6e-06	0.67645	0.573303	0.798154	3.64e-06	0.669907	0.567313	0.791055	2.32e-06	0.680863	0.576119	0.80465	6.48e-06	0.658412	0.554562	0.781709	1.82e-06	0.99974	0.99789	Imputed	intergenic	ZNF493-LINC00664	dist=23659-dist=32562	0.12	intergenic	ZNF493-LINC00664	dist=23659-dist=32562
19	21444224	21627026	rs2650763	0.04146	0.09808	0.08229	0.1132	G	A	A	0.702925	0.598274	0.825882	1.82e-05	0.68103	0.571996	0.810848	1.59e-05	0.67297	0.562859	0.804623	1.4e-05	0.667501	0.55779	0.79879	1.02e-05	0.676737	0.564983	0.810595	2.23e-05	0.645759	0.536265	0.77761	3.96e-06	0.99982	0.99831	Imputed	intergenic	ZNF493-LINC00664	dist=16730-dist=39491	0.11	intergenic	ZNF493-LINC00664	dist=16730-dist=39491
19	21444519	21627321	rs2562422	0.04146	0.09808	0.08229	0.1132	T	G	G	0.702925	0.598276	0.82588	1.82e-05	0.68103	0.571998	0.810846	1.59e-05	0.67297	0.56286	0.80462	1.4e-05	0.667501	0.557793	0.798786	1.02e-05	0.676737	0.564983	0.810595	2.23e-05	0.645759	0.536267	0.777607	3.96e-06	0.99982	0.99831	Imputed	intergenic	ZNF493-LINC00664	dist=17025-dist=39196	0.11	intergenic	ZNF493-LINC00664	dist=17025-dist=39196
19	43665586	44169738	rs4251831	0.1208	0.03025	0.03987	0.02086	C	G	G	1.93795	1.40557	2.67197	5.4e-05	2.20566	1.53887	3.16138	1.66e-05	2.19092	1.51747	3.16327	2.85e-05	2.23413	1.54463	3.23143	1.96e-05	2.21582	1.52689	3.21558	2.82e-05	2.24238	1.53039	3.28561	3.43e-05	0.97348	0.57297	Imputed	intronic	PLAUR		0.95	intronic	PLAUR
19	21438595	21621397	rs1827224	0.04137	0.09834	0.08289	0.1131	C	G	G	0.708293	0.60301	0.831957	2.66e-05	0.686429	0.576691	0.817048	2.3e-05	0.678244	0.567435	0.810691	1.99e-05	0.673782	0.563223	0.806045	1.58e-05	0.68237	0.56988	0.817064	3.21e-05	0.652133	0.541776	0.78497	6.2e-06	0.99988	0.9987	Imputed	intergenic	ZNF493-LINC00664	dist=11101-dist=45120	0.11	intergenic	ZNF493-LINC00664	dist=11101-dist=45120
19	21441026	21623828	rs2047608	0.04137	0.09834	0.08289	0.1131	T	C	C	0.708293	0.60301	0.831957	2.66e-05	0.686429	0.576691	0.817048	2.3e-05	0.678244	0.567435	0.810691	1.99e-05	0.673782	0.563222	0.806046	1.58e-05	0.68237	0.569879	0.817066	3.21e-05	0.652133	0.541775	0.784971	6.2e-06	0.99984	0.99829	Imputed	intergenic	ZNF493-LINC00664	dist=13532-dist=42689	0.11	intergenic	ZNF493-LINC00664	dist=13532-dist=42689
19	21434583	21617385	rs2562461	0.05383	0.09762	0.08234	0.1122	C	T	T	0.708915	0.603193	0.833168	2.98e-05	0.690407	0.579605	0.822391	3.31e-05	0.681721	0.569909	0.815469	2.77e-05	0.677721	0.566084	0.811374	2.27e-05	0.686172	0.572611	0.822254	4.5e-05	0.655647	0.544261	0.789829	8.85e-06	0.99984	0.99836	Imputed	intergenic	ZNF493-LINC00664	dist=7089-dist=49132	0.1	intergenic	ZNF493-LINC00664	dist=7089-dist=49132
19	21443575	21626377	rs8101904	0.04099	0.1356	0.1169	0.1529	G	A	A	0.738819	0.642346	0.849782	2.24e-05	0.726995	0.624508	0.846301	3.92e-05	0.711891	0.609384	0.831642	1.84e-05	0.703831	0.601975	0.822921	1.06e-05	0.708404	0.605308	0.829059	1.74e-05	0.698741	0.59501	0.820556	1.23e-05	0.99734	0.97864	Imputed	intergenic	ZNF493-LINC00664	dist=16081-dist=40140	0.84	intergenic	ZNF493-LINC00664	dist=16081-dist=40140
19	21438509	21621311	rs1392561	0.03953	0.09794	0.08289	0.1123	A	G	G	0.714525	0.608254	0.839362	4.29e-05	0.695005	0.583794	0.827401	4.32e-05	0.689818	0.577071	0.824593	4.54e-05	0.684732	0.572308	0.819239	3.49e-05	0.693323	0.578958	0.830278	6.83e-05	0.664886	0.55238	0.800306	1.59e-05	0.99985	0.99845	Imputed	intergenic	ZNF493-LINC00664	dist=11015-dist=45206	0.11	intergenic	ZNF493-LINC00664	dist=11015-dist=45206
19	21439335	21622137	rs1500399	0.02496	0.1349	0.1172	0.1514	G	A	A	0.750111	0.652465	0.862371	5.33e-05	0.737625	0.634006	0.858179	8.14e-05	0.724695	0.620738	0.846061	4.58e-05	0.717461	0.614071	0.838258	2.89e-05	0.721719	0.617147	0.844011	4.44e-05	0.709882	0.6049	0.833085	2.71e-05	0.99975	0.99801	Imputed	intergenic	ZNF493-LINC00664	dist=11841-dist=44380	0.14	intergenic	ZNF493-LINC00664	dist=11841-dist=44380
19	21443217	21626019	rs2562426	0.02496	0.1349	0.1173	0.1514	C	A	A	0.750607	0.652897	0.862939	5.54e-05	0.73794	0.63428	0.858542	8.33e-05	0.725062	0.621054	0.846489	4.71e-05	0.717814	0.614375	0.838667	2.97e-05	0.722075	0.617452	0.844425	4.56e-05	0.710444	0.605385	0.833735	2.83e-05	0.99961	0.99711	Imputed	intergenic	ZNF493-LINC00664	dist=15723-dist=40498	0.14	intergenic	ZNF493-LINC00664	dist=15723-dist=40498
19	21440349	21623151	rs2650765	0.02496	0.135	0.1174	0.1514	G	A	A	0.751722	0.653916	0.864158	6e-05	0.738983	0.635213	0.859707	8.93e-05	0.72552	0.621468	0.846993	4.86e-05	0.718194	0.614718	0.839088	3.04e-05	0.722482	0.61782	0.844875	4.68e-05	0.710865	0.605766	0.834198	2.9e-05	0.99977	0.99811	Imputed	intergenic	ZNF493-LINC00664	dist=12855-dist=43366	0.14	intergenic	ZNF493-LINC00664	dist=12855-dist=43366
19	21447606	21630408	rs111839781	0.0385	0.1345	0.117	0.1508	C	CT	CT	0.752554	0.654378	0.86546	6.72e-05	0.738858	0.634952	0.859768	9.08e-05	0.724614	0.620521	0.846168	4.68e-05	0.717552	0.614013	0.83855	2.98e-05	0.721664	0.616963	0.844134	4.53e-05	0.709924	0.604791	0.833332	2.79e-05	0.99941	0.99611	Imputed	intergenic	ZNF493-LINC00664	dist=20112-dist=36109	0.14	intergenic	ZNF493-LINC00664	dist=20112-dist=36109
20	53589003	52205542	rs73911561	0.1898	0.1829	0.2017	0.1644	T	C	C	1.29516	1.14267	1.46799	5.19e-05	1.36764	1.19168	1.5696	8.37e-06	1.35889	1.18075	1.56391	1.89e-05	1.36487	1.18506	1.57196	1.59e-05	1.34815	1.16906	1.55466	3.99e-05	1.33789	1.15746	1.54646	8.21e-05	0.9999	0.99954	Genotyped	intergenic	ZNF217-LOC105372672	dist=5906-dist=19351	0.15	intergenic	ZNF217-LOC105372672	dist=5906-dist=19351
20	49824234	48440771	rs16994928	0.036	0.06988	0.05752	0.0813	G	A	A	0.67377	0.5555	0.81722	6.08e-05	0.635202	0.517078	0.780312	1.54e-05	0.628504	0.509058	0.775977	1.57e-05	0.626629	0.507237	0.774123	1.46e-05	0.621879	0.502528	0.769577	1.25e-05	0.637502	0.512846	0.792459	5.01e-05	0.99866	0.98387	Imputed	intronic	SLC9A8		0.067	intronic	SLC9A8
20	49820069	48436606	rs571838380	0.02023	0.06822	0.05635	0.07916	C	T	T	0.676528	0.556486	0.822464	8.81e-05	0.631984	0.513253	0.778181	1.55e-05	0.624089	0.504259	0.772394	1.46e-05	0.622944	0.503041	0.771428	1.43e-05	0.620915	0.50049	0.770317	1.48e-05	0.635549	0.509885	0.792185	5.52e-05	0.99836	0.97969	Imputed	intronic	SLC9A8		0.064	intronic	SLC9A8
20	19532297	19512941	rs3790249	0.376	0.4483	0.4767	0.4232	T	C	C	1.25079	1.13527	1.37806	6.01e-06	1.24666	1.1224	1.38466	3.86e-05	1.25658	1.12887	1.39874	2.96e-05	1.25893	1.13039	1.4021	2.79e-05	1.25366	1.1247	1.3974	4.47e-05	1.24791	1.11752	1.3935	8.37e-05	0.99747	0.99126	Imputed	intronic	SLC24A3		0.53	intronic	SLC24A3
21	17050106	18422424	rs1554965	0.9162	0.3764	0.4029	0.351	T	C	C	1.25385	1.1357	1.3843	7.47e-06	1.26356	1.13426	1.4076	2.17e-05	1.25771	1.12667	1.40398	4.41e-05	1.25335	1.12224	1.39977	6.18e-05	1.25297	1.12113	1.40031	7.02e-05	1.26367	1.12878	1.41467	4.84e-05	0.99924	0.99682	Imputed	intergenic	MIR99AHG-LINC01549	dist=418379-dist=388784	0.39	intergenic	MIR99AHG-LINC01549	dist=418378-dist=388784
22	17782508	18265274	rs57886662	0.4479	0.07513	0.06109	0.0886	G	A	A	0.66169	0.547498	0.799699	1.93e-05	0.643367	0.524464	0.789228	2.33e-05	0.645292	0.524011	0.794644	3.72e-05	0.653008	0.529702	0.805017	6.57e-05	0.638982	0.517077	0.789627	3.37e-05	0.643952	0.51928	0.798555	6.1e-05	0.99534	0.95418	Imputed	intergenic	LINC00528-MICAL3	dist=3027-dist=5142	0.08	intergenic	LINC00528-MICAL3	dist=3027-dist=5142
22	48280341	48676153	rs4394	0.8996	0.09269	0.07907	0.1065	C	T	T	0.717974	0.607975	0.847876	9.43e-05	0.683378	0.571335	0.817393	3.09e-05	0.69495	0.578726	0.834514	9.72e-05	0.690004	0.574131	0.829262	7.62e-05	0.688729	0.572197	0.828995	8.05e-05	0.676634	0.56049	0.816844	4.79e-05	0.99968	0.99699	Genotyped	intergenic	MIR3201-FAM19A5	dist=5926-dist=209119	0.9	intergenic	MIR3201-FAM19A5	dist=5926-dist=209119
22	37353290	37749330	rs1024335	1	0.01555	0.02201	0.009206	G	T	T	2.39163	1.56947	3.64449	4.97e-05	2.60425	1.62131	4.18309	7.54e-05	2.68211	1.65485	4.34705	6.22e-05	2.69119	1.66242	4.35658	5.62e-05	2.78177	1.7159	4.50972	3.32e-05	2.70614	1.663	4.40361	6.14e-05	0.99985	0.99136	Imputed	ncRNA_exonic	LOC100506271		0.019	ncRNA_exonic	LOC100506271

## Sheet: ST3a
Additional File 1; Table S3a: Replication Look-up in COMPASS and MEGASTROKE based on Supplementary Table 1 (Corresponding COMPASS P-values and MEGASTORKE P-values are given in BM and BI, respectively)
SIREN																																						HG Annotation							COMPASS
Chr	Pos (Hg38)	Pos (Hg19)	dbSNP	HWE P-Value	Overall MAF	Controls MAF	Cases MAF	Reference Allele	Alternate Allele	Effect Allele	model 0 OR	model 0 L95	model 0 U95	model 0 P-Value	model 1 OR	model 1 L95	model 1 U95	model 1 P-value	model 2 OR	model 2 L95	model 2 U95	model 2 P-value	model 3 OR	model 3 L95	model 3 U95	model 3 P-Value	model 4 OR	model 4 L95	model 4 U95	model 4 P-Value	model 5 OR	model 5 L95	model 5 U95	model 5 P-value	Average Call Rate	Imputation Rsq	Genotyped	Func refGene hg38	Gene refGene hg38	GeneDetail refGene hg38	1000G AFR hg38	Func refGene hg19	Gene refGene hg19	GeneDetail refGene hg19	Allele1	Allele2	Freq1	FreqSE	MinFreq
2	129359443	130117016	rs111452560	0.05418	0.06121	0.07548	0.04761	C	T	T	1.62657	1.33012	1.9891	2.15e-06	1.78198	1.42525	2.22799	4e-07	1.73753	1.38625	2.17781	1.63e-06	1.73083	1.37899	2.17243	2.23e-06	1.76112	1.40214	2.21202	1.14e-06	1.72761	1.37037	2.17799	3.73e-06	0.99947	0.99264	Imputed	intergenic	LINC01854-PLAC9P1	dist=85552-dist=563419	0.056	intergenic	LINC01854-PLAC9P1	dist=85552-dist=563419	t	c	0.0603	0.0034	0.0517
2	129361214	130118787	rs112549349	0.05411	0.06172	0.07653	0.04758	A	G	G	1.65279	1.35205	2.02042	9.42e-07	1.8082	1.44692	2.25968	1.9e-07	1.75789	1.4031	2.20241	9.37e-07	1.75482	1.39877	2.2015	1.17e-06	1.78405	1.42102	2.23983	6.13e-07	1.75205	1.39042	2.20773	1.99e-06	0.99971	0.99574	Imputed	intergenic	LINC01854-PLAC9P1	dist=87323-dist=561648	0.056	intergenic	LINC01854-PLAC9P1	dist=87323-dist=561648	a	g	0.9369	0.0044	0.929
3	151678293	151396081	rs6440776	0.1327	0.3692	0.3394	0.3984	C	T	T	0.767112	0.694239	0.847633	1.93e-07	0.737006	0.661115	0.821609	3.71e-08	0.732355	0.655407	0.818338	3.81e-08	0.73404	0.656543	0.820684	5.59e-08	0.73793	0.659588	0.825577	1.11e-07	0.739549	0.660017	0.828665	2.02e-07	0.99871	0.99505	Imputed	intergenic	MIR5186-AADACL2	dist=112298-dist=55623	0.37	ncRNA_intronic	MIR548H2		t	c	0.367	0.0112	0.325
3	151681716	151399504	rs2410883	0.1205	0.3697	0.3403	0.3985	A	G	G	0.768907	0.695886	0.849589	2.45e-07	0.738255	0.662256	0.822976	4.38e-08	0.733475	0.656425	0.81957	4.4e-08	0.735259	0.657679	0.82199	6.46e-08	0.739242	0.660768	0.827035	1.32e-07	0.74094	0.661285	0.830191	2.38e-07	0.99898	0.99592	Imputed	intergenic	MIR5186-AADACL2	dist=115721-dist=52200	0.37	ncRNA_intronic	MIR548H2		a	g	0.6317	0.014	0.608
3	151685214	151403002	rs28848632	0.2325	0.3809	0.3527	0.4084	C	G	G	0.77822	0.70454	0.859606	7.77e-07	0.747496	0.670776	0.832991	1.39e-07	0.744892	0.666897	0.832009	1.8e-07	0.745953	0.667501	0.833626	2.35e-07	0.749765	0.670439	0.838476	4.47e-07	0.752581	0.671885	0.842968	9.02e-07	0.99859	0.99477	Imputed	intergenic	MIR5186-AADACL2	dist=119219-dist=48702	0.39	ncRNA_intronic	MIR548H2		c	g	0.6134	0.0191	0.5756
3	151685242	151403030	rs28824245	0.2325	0.3809	0.3527	0.4084	G	T	T	0.778407	0.704711	0.85981	7.96e-07	0.747639	0.670902	0.833153	1.41e-07	0.74497	0.666961	0.832103	1.82e-07	0.74603	0.667542	0.833746	2.39e-07	0.749849	0.670475	0.83862	4.58e-07	0.752671	0.671937	0.843105	9.2e-07	0.99862	0.99485	Imputed	intergenic	MIR5186-AADACL2	dist=119247-dist=48674	0.39	ncRNA_intronic	MIR548H2		t	g	0.3866	0.0191	0.343
3	151686995	151404783	rs1550967	0.2325	0.3812	0.3533	0.4084	T	C	C	0.780575	0.706708	0.862163	1.04e-06	0.749777	0.672859	0.835488	1.84e-07	0.747556	0.669319	0.834939	2.49e-07	0.748529	0.669821	0.836485	3.22e-07	0.75252	0.672907	0.841553	6.24e-07	0.755436	0.674453	0.846143	1.25e-06	0.9986	0.99478	Imputed	intergenic	MIR5186-AADACL2	dist=121000-dist=46921	0.39	ncRNA_intronic	MIR548H2		t	c	0.6118	0.0201	0.5709
3	186449423	186167212	rs142793076	0.1147	0.07745	0.06157	0.09326	T	G	G	0.625199	0.519132	0.752938	7.36e-07	0.64233	0.525453	0.785204	1.56e-05	0.645243	0.525348	0.792499	2.95e-05	0.650873	0.529483	0.800093	4.55e-05	0.630067	0.511111	0.776709	1.51e-05	0.639229	0.517104	0.790197	3.52e-05	0.99854	0.98575	Imputed	intergenic	DGKG-LINC02052	dist=87189-dist=5558	0.079	intergenic	DGKG-LINC02052	dist=87189-dist=5558	t	g	0.9313	0.0125	0.9152
3	186456343	186174132	rs114000556	0.132	0.07238	0.05711	0.08722	T	C	C	0.619199	0.511647	0.749359	8.48e-07	0.634746	0.516627	0.779872	1.51e-05	0.626665	0.507475	0.77385	1.41e-05	0.630217	0.509839	0.779018	1.96e-05	0.613852	0.495275	0.760819	8.35e-06	0.612391	0.492421	0.761589	1.04e-05	0.99971	0.99639	Imputed	ncRNA_exonic	LINC02052		0.069	ncRNA_exonic	LINC02052		t	c	0.9369	0.0077	0.9284
5	8496166	8496279	rs57085808	0.3705	0.1219	0.1034	0.1406	G	C	C	0.695694	0.600121	0.806486	1.49e-06	0.657904	0.560877	0.771715	2.7e-07	0.65352	0.555144	0.769331	3.22e-07	0.652047	0.553506	0.768132	3.13e-07	0.665295	0.564322	0.784335	1.22e-06	0.653244	0.552429	0.772457	6.4e-07	0.99952	0.99569	Imputed	intergenic	MIR4458HG-LINC02199	dist=33070-dist=343566	0.11	intergenic	MIR4458HG-LINC02199	dist=33070-dist=343565	c	g	0.1465	0.0553	0.0872
5	8497556	8497669	rs57033994	0.3715	0.1222	0.1037	0.1408	C	T	T	0.696663	0.601032	0.807509	1.6e-06	0.659578	0.56237	0.77359	3.13e-07	0.655612	0.556994	0.771692	3.85e-07	0.653934	0.555181	0.770253	3.67e-07	0.667282	0.566082	0.786573	1.43e-06	0.655263	0.554216	0.774734	7.54e-07	0.99996	0.99972	Genotyped	intergenic	MIR4458HG-LINC02199	dist=34460-dist=342176	0.11	intergenic	MIR4458HG-LINC02199	dist=34460-dist=342175	t	c	0.1464	0.0554	0.0873
5	8499226	8499338	rs143745837	0.3205	0.1218	0.1034	0.1403	G	GA	GA	0.697413	0.601588	0.808501	1.76e-06	0.660187	0.562802	0.774424	3.41e-07	0.656528	0.557693	0.772879	4.31e-07	0.654594	0.555657	0.771146	4.01e-07	0.667795	0.566431	0.787298	1.53e-06	0.655693	0.554485	0.775374	8.05e-07	0.99915	0.99267	Imputed	intergenic	MIR4458HG-LINC02199	dist=36130-dist=340506	0.11	intergenic	MIR4458HG-LINC02199	dist=36129-dist=340506	NA	NA	NA	NA	NA
5	8499286	8499398	rs77326269	0.3727	0.1223	0.1037	0.141	A	G	G	0.695286	0.599862	0.805888	1.4e-06	0.659279	0.562124	0.773226	3.03e-07	0.655348	0.556777	0.771369	3.75e-07	0.653631	0.554933	0.769882	3.56e-07	0.666982	0.565837	0.786206	1.39e-06	0.654971	0.553977	0.774376	7.32e-07	0.99961	0.9965	Imputed	intergenic	MIR4458HG-LINC02199	dist=36190-dist=340446	0.11	intergenic	MIR4458HG-LINC02199	dist=36189-dist=340446	a	g	0.8543	0.0538	0.7785
5	8499479	8499591	rs73740017	0.3727	0.1223	0.1037	0.141	C	T	T	0.695286	0.599862	0.805888	1.4e-06	0.659279	0.562124	0.773226	3.03e-07	0.655348	0.556777	0.771369	3.75e-07	0.653631	0.554933	0.769882	3.56e-07	0.666982	0.565837	0.786206	1.39e-06	0.654971	0.553977	0.774376	7.32e-07	1	0.99999	Genotyped	intergenic	MIR4458HG-LINC02199	dist=36383-dist=340253	0.11	intergenic	MIR4458HG-LINC02199	dist=36382-dist=340253	t	c	0.1456	0.0537	0.0915
6	46055360	46023097	rs147996143	1	0.02078	0.02925	0.0128	C	T	T	2.42932	1.68725	3.49778	1.82e-06	2.82169	1.87147	4.25436	7.36e-07	2.92423	1.93062	4.42921	4.08e-07	3.00767	1.98641	4.55398	1.96e-07	2.94566	1.94145	4.46929	3.79e-07	2.82249	1.85728	4.28929	1.18e-06	0.99862	0.95212	Imputed	intronic	CLIC5		0.026	intronic	CLIC5		t	c	0.0379	0.0084	0.0226
7	53504289	53571982	rs10275678	0.9082	0.3216	0.3482	0.2951	A	G	G	1.29737	1.17003	1.43857	7.85e-07	1.29492	1.15733	1.44886	6.5e-06	1.29869	1.15819	1.45624	7.69e-06	1.29634	1.1555	1.45435	9.73e-06	1.30081	1.15849	1.46061	8.65e-06	1.30538	1.16055	1.46829	8.93e-06	0.99864	0.99411	Imputed	intergenic	POM121L12-LINC01446	dist=467364-dist=151220	0.67	intergenic	POM121L12-LINC01446	dist=467364-dist=151220	a	g	0.6868	0.0127	0.6683
7	53504565	53572258	rs4947810	0.954	0.3217	0.3483	0.2952	T	A	A	1.29814	1.17077	1.43937	7.34e-07	1.29627	1.15859	1.45031	5.91e-06	1.30069	1.16003	1.4584	6.73e-06	1.29825	1.1573	1.45636	8.53e-06	1.30216	1.15977	1.46204	7.88e-06	1.30613	1.16138	1.46893	8.33e-06	0.99879	0.99462	Imputed	intergenic	POM121L12-LINC01446	dist=467640-dist=150944	0.67	intergenic	POM121L12-LINC01446	dist=467640-dist=150944	a	t	0.3111	0.0135	0.2583
7	53507474	53575167	rs7786543	0.954	0.3216	0.348	0.2952	C	T	T	1.29657	1.16929	1.4377	8.36e-07	1.29491	1.15731	1.44888	6.52e-06	1.29987	1.15925	1.45756	7.14e-06	1.29752	1.1566	1.45561	8.99e-06	1.30138	1.15902	1.46124	8.33e-06	1.30557	1.16084	1.46835	8.68e-06	0.99878	0.99456	Imputed	intergenic	POM121L12-LINC01446	dist=470549-dist=148035	0.67	intergenic	POM121L12-LINC01446	dist=470549-dist=148035	t	c	0.3128	0.0127	0.257
7	53514627	53582320	rs2008025	0.638	0.3119	0.3388	0.2853	A	G	G	1.30991	1.17986	1.45429	4.19e-07	1.31905	1.1771	1.47813	1.87e-06	1.3272	1.18175	1.49057	1.76e-06	1.32458	1.17876	1.48846	2.32e-06	1.32744	1.18035	1.49285	2.28e-06	1.32826	1.17899	1.49641	3.05e-06	0.99875	0.99438	Imputed	intergenic	POM121L12-LINC01446	dist=477702-dist=140882	0.69	intergenic	POM121L12-LINC01446	dist=477702-dist=140882	a	g	0.6982	0.0134	0.6801
7	53515752	53583445	rs11238270	0.638	0.3122	0.3392	0.2854	T	C	C	1.31137	1.18121	1.45588	3.73e-07	1.32096	1.17881	1.48026	1.65e-06	1.32837	1.18277	1.49189	1.64e-06	1.32568	1.17981	1.48959	2.14e-06	1.328	1.18088	1.49346	2.19e-06	1.3289	1.17964	1.49705	2.9e-06	0.9989	0.99502	Imputed	intergenic	POM121L12-LINC01446	dist=478827-dist=139757	0.69	intergenic	POM121L12-LINC01446	dist=478827-dist=139757	t	c	0.6978	0.0119	0.6787
7	53516754	53584447	rs4947814	0.638	0.3121	0.339	0.2854	A	C	C	1.31012	1.1801	1.45446	4.08e-07	1.31985	1.17784	1.47899	1.77e-06	1.3277	1.18218	1.49114	1.7e-06	1.32508	1.17925	1.48895	2.23e-06	1.32735	1.18028	1.49276	2.29e-06	1.32836	1.17912	1.49649	3.02e-06	1	1	Genotyped	intergenic	POM121L12-LINC01446	dist=479829-dist=138755	0.69	intergenic	POM121L12-LINC01446	dist=479829-dist=138755	a	c	0.7012	0.0135	0.6811
7	53520258	53587951	rs10250977	0.638	0.3124	0.3395	0.2855	C	T	T	1.31264	1.1823	1.45735	3.42e-07	1.32256	1.18019	1.48209	1.5e-06	1.32997	1.18415	1.49376	1.49e-06	1.32711	1.181	1.4913	1.98e-06	1.3296	1.18221	1.49536	2.01e-06	1.33052	1.18098	1.499	2.67e-06	0.9989	0.99512	Imputed	intergenic	POM121L12-LINC01446	dist=483333-dist=135251	0.69	intergenic	POM121L12-LINC01446	dist=483333-dist=135251	t	c	0.3032	0.0129	0.2533
7	53526642	53594335	rs2194650	0.6802	0.3122	0.3396	0.285	C	T	T	1.31644	1.18582	1.46146	2.52e-07	1.32897	1.18593	1.48928	9.84e-07	1.33707	1.19048	1.50171	9.45e-07	1.33451	1.1876	1.4996	1.24e-06	1.33694	1.18876	1.50358	1.27e-06	1.33845	1.18804	1.5079	1.64e-06	0.99995	0.99984	Genotyped	intergenic	POM121L12-LINC01446	dist=489717-dist=128867	0.69	intergenic	POM121L12-LINC01446	dist=489717-dist=128867	t	c	0.3019	0.012	0.252
7	53527922	53595615	rs4541851	0.638	0.3123	0.3396	0.2853	A	G	G	1.31463	1.18417	1.45945	2.89e-07	1.32643	1.18366	1.48643	1.16e-06	1.33483	1.18849	1.4992	1.09e-06	1.33216	1.18554	1.49692	1.43e-06	1.33469	1.18679	1.50102	1.45e-06	1.33584	1.18576	1.50491	1.92e-06	0.99901	0.99559	Imputed	intergenic	POM121L12-LINC01446	dist=490997-dist=127587	0.68	intergenic	POM121L12-LINC01446	dist=490997-dist=127587	a	g	0.6972	0.012	0.6789
7	53532401	53600094	rs10230418	0.6363	0.3109	0.338	0.2839	A	G	G	1.31369	1.18301	1.4588	3.33e-07	1.32184	1.17927	1.48165	1.65e-06	1.3277	1.18186	1.49153	1.8e-06	1.32503	1.17887	1.48932	2.37e-06	1.32859	1.18107	1.49453	2.23e-06	1.33213	1.18211	1.50119	2.55e-06	0.99857	0.99438	Imputed	intergenic	POM121L12-LINC01446	dist=495476-dist=123108	0.68	intergenic	POM121L12-LINC01446	dist=495476-dist=123108	a	g	0.6982	0.0124	0.679
7	53534088	53601781	rs1559587	0.6802	0.3115	0.3381	0.2851	T	A	A	1.30688	1.17705	1.45104	5.35e-07	1.31454	1.17295	1.47324	2.56e-06	1.32091	1.17599	1.48371	2.68e-06	1.31955	1.17416	1.48295	3.23e-06	1.32328	1.17648	1.48841	3.03e-06	1.32773	1.17832	1.49609	3.26e-06	0.99908	0.99586	Imputed	intergenic	POM121L12-LINC01446	dist=497163-dist=121421	0.68	intergenic	POM121L12-LINC01446	dist=497163-dist=121421	a	t	0.3019	0.0122	0.252
7	53535000	53602693	rs11769940	0.6802	0.3115	0.3381	0.285	G	A	A	1.30748	1.17762	1.45166	5.08e-07	1.31552	1.17385	1.47429	2.39e-06	1.32183	1.17684	1.48468	2.51e-06	1.32037	1.17487	1.48389	3.08e-06	1.32409	1.17722	1.48929	2.87e-06	1.32856	1.17905	1.49704	3.1e-06	0.99904	0.99571	Imputed	intergenic	POM121L12-LINC01446	dist=498075-dist=120509	0.68	intergenic	POM121L12-LINC01446	dist=498075-dist=120509	a	g	0.3017	0.012	0.252
7	53535591	53603284	rs6593085	0.638	0.3117	0.3383	0.2854	C	G	G	1.30629	1.17652	1.45038	5.59e-07	1.31351	1.17206	1.47202	2.72e-06	1.32047	1.1756	1.48319	2.75e-06	1.31889	1.17362	1.48213	3.34e-06	1.32283	1.17613	1.48782	3.09e-06	1.32718	1.1779	1.49537	3.33e-06	0.99909	0.99588	Imputed	intergenic	POM121L12-LINC01446	dist=498666-dist=119918	0.68	intergenic	POM121L12-LINC01446	dist=498666-dist=119918	c	g	0.6981	0.0123	0.6789
7	53539245	53606938	rs10224028	0.6382	0.3115	0.3381	0.2851	G	A	A	1.30707	1.17724	1.45123	5.25e-07	1.31503	1.17343	1.47373	2.46e-06	1.32158	1.1766	1.48441	2.56e-06	1.32032	1.17487	1.48376	3.07e-06	1.32414	1.17728	1.48932	2.86e-06	1.32846	1.17901	1.49686	3.1e-06	0.99915	0.9961	Imputed	intergenic	POM121L12-LINC01446	dist=502320-dist=116264	0.68	intergenic	POM121L12-LINC01446	dist=502320-dist=116264	a	g	0.3015	0.0125	0.2523
7	53539321	53607014	rs11238272	0.6382	0.3115	0.3381	0.2851	A	G	G	1.30707	1.17724	1.45123	5.25e-07	1.31503	1.17343	1.47373	2.46e-06	1.32158	1.1766	1.48441	2.56e-06	1.32032	1.17487	1.48376	3.07e-06	1.32414	1.17728	1.48932	2.86e-06	1.32846	1.17901	1.49686	3.1e-06	1	0.99999	Genotyped	intergenic	POM121L12-LINC01446	dist=502396-dist=116188	0.68	intergenic	POM121L12-LINC01446	dist=502396-dist=116188	a	g	0.6985	0.0125	0.6789
12	132290333	132866919	rs76534667	0.9062	0.1344	0.1526	0.1169	G	A	A	1.37353	1.18866	1.58714	1.68e-05	1.50516	1.28238	1.76665	5.64e-07	1.47937	1.25651	1.74176	2.59e-06	1.48071	1.25612	1.74546	2.91e-06	1.47902	1.2537	1.74484	3.47e-06	1.4912	1.2608	1.76369	3.07e-06	0.99527	0.96943	Imputed	intronic	GALNT9		0.14	intronic	GALNT9		a	g	0.2387	0.122	0.116
13	106950078	107602426	rs7326843	0.2005	0.2278	0.2039	0.2497	G	T	T	0.769938	0.685678	0.864553	9.82e-06	0.734334	0.647267	0.833113	1.62e-06	0.72163	0.634163	0.821161	7.47e-07	0.727488	0.638938	0.828309	1.55e-06	0.731005	0.641493	0.833009	2.58e-06	0.732068	0.64101	0.83606	4.18e-06	0.99955	0.99752	Imputed	intergenic	LINC00443-FAM155A	dist=277898-dist=218453	0.23	intergenic	LINC00443-FAM155A	dist=277898-dist=218453	t	g	0.1889	0.0089	0.1402
[truncated: 11 more columns]

## Sheet: ST3b
Additional File 1; Table S3b: Replication Look-up in COMPASS and MEGASTROKE based on Supplementary Table 2 (Corresponding COMPASS P-values and MEGASTORKE P-values are given in BM and BI, respectively)
SIREN																																						HG Annotation							COMPASS
Chr	Pos (Hg38)	Pos (Hg19)	dbSNP	HWE P-Value	Overall MAF	Controls MAF	Cases MAF	Reference Allele	Alternate Allele	Effect Allele	model 0 OR	model 0 L95	model 0 U95	model 0 P-Value	model 1 OR	model 1 L95	model 1 U95	model 1 P-value	model 2 OR	model 2 L95	model 2 U95	model 2 P-value	model 3 OR	model 3 L95	model 3 U95	model 3 P-Value	model 4 OR	model 4 L95	model 4 U95	model 4 P-Value	model 5 OR	model 5 L95	model 5 U95	model 5 P-value	Average Call Rate	Imputation Rsq	Genotyped	Func refGene hg38	Gene refGene hg38	GeneDetail refGene hg38	1000G AFR hg38	Func refGene hg19	Gene refGene hg19	GeneDetail refGene hg19	Allele1	Allele2	Freq1	FreqSE	MinFreq
1	10859178	10919235	rs1152732	1	0.03606	0.04581	0.0271	G	T	T	1.78013	1.36505	2.32143	2.07e-05	1.88575	1.4007	2.53879	2.9e-05	1.87626	1.38833	2.53569	4.22e-05	1.9084	1.4099	2.58315	2.87e-05	1.88174	1.38797	2.55118	4.68e-05	1.90514	1.39694	2.59822	4.67e-05	0.99491	0.87815	Imputed	intergenic	CASZ1-C1orf127	dist=62502-dist=87295	0.96	intergenic	CASZ1-C1orf127	dist=62502-dist=87295	t	g	0.0935	0.0295	0.0576
1	10859265	10919322	rs1152733	0.5429	0.03018	0.03978	0.02128	C	A	A	1.97279	1.47031	2.64701	5.9e-06	2.10085	1.51024	2.92243	1.04e-05	2.11122	1.51272	2.94652	1.12e-05	2.14084	1.53197	2.99169	8.26e-06	2.1071	1.50511	2.94987	1.41e-05	2.15404	1.53004	3.03254	1.1e-05	0.99489	0.85795	Imputed	intergenic	CASZ1-C1orf127	dist=62589-dist=87208	0.97	intergenic	CASZ1-C1orf127	dist=62589-dist=87208	a	c	0.0626	0.0102	0.046
1	162703781	162673571	rs16843678	0.4527	0.04461	0.05526	0.03427	C	T	T	1.64925	1.3049	2.08447	2.82e-05	1.79581	1.38154	2.33432	1.21e-05	1.80489	1.38187	2.3574	1.47e-05	1.84686	1.41397	2.41227	6.73e-06	1.86928	1.43014	2.44327	4.68e-06	1.88453	1.43608	2.47302	4.87e-06	0.99989	0.99754	Imputed	intronic	DDR2		0.054	intronic	DDR2		t	c	0.0467	0.0033	0.0423
1	162708186	162677976	rs75022255	0.4577	0.04462	0.05503	0.03454	C	A	A	1.62987	1.29007	2.05917	4.22e-05	1.76889	1.36188	2.29754	1.91e-05	1.78449	1.36685	2.32975	2.07e-05	1.82503	1.39784	2.38276	9.79e-06	1.8531	1.41836	2.42109	6.12e-06	1.85826	1.41613	2.43842	7.83e-06	0.99982	0.99647	Imputed	intronic	DDR2		0.054	intronic	DDR2		a	c	0.0469	0.0036	0.042
1	162711395	162681185	rs16843792	0.4688	0.0452	0.05562	0.03512	C	T	T	1.61768	1.28228	2.0408	4.96e-05	1.75303	1.3519	2.27318	2.29e-05	1.77353	1.36119	2.31079	2.2e-05	1.80711	1.38689	2.35465	1.18e-05	1.82497	1.39951	2.37977	8.92e-06	1.84792	1.41142	2.41942	7.95e-06	0.9998	0.99614	Imputed	intronic	DDR2		0.051	intronic	DDR2		t	c	0.0473	0.0038	0.0403
1	164614596	164583833	rs2800784	0.8471	0.4814	0.4566	0.4954	A	G	G	0.825348	0.749559	0.908801	9.39e-05	0.80506	0.725066	0.893879	4.89e-05	0.793356	0.712923	0.882864	2.19e-05	0.793071	0.712344	0.882945	2.31e-05	0.796679	0.715063	0.887611	3.76e-05	0.795627	0.713155	0.887636	4.23e-05	0.99697	0.98989	Imputed	intronic	PBX1		0.53	intronic	PBX1		a	g	0.557	0.0195	0.5274
1	167442246	167411483	rs9287082	0.1661	0.3207	0.342	0.2981	A	T	T	1.24162	1.11861	1.37816	4.79e-05	1.27745	1.14019	1.43123	2.42e-05	1.29604	1.15396	1.4556	1.2e-05	1.30456	1.16089	1.46601	7.97e-06	1.29895	1.15492	1.46095	1.29e-05	1.31338	1.1659	1.47953	7.27e-06	0.99773	0.99199	Imputed	intronic	CD247		0.33	intronic	CD247		a	t	0.6887	0.0353	0.6218
1	243002827	243166129	rs138100999	0.413	0.02333	0.01492	0.03148	G	A	A	0.460561	0.326514	0.649638	9.97e-06	0.42811	0.296119	0.618935	6.46e-06	0.419696	0.287929	0.611764	6.3e-06	0.418177	0.2864	0.610587	6.35e-06	0.430185	0.294083	0.629275	1.38e-05	0.451997	0.308102	0.663097	4.89e-05	0.99903	0.97073	Imputed	intergenic	PLD5-LINC01347	dist=478131-dist=53487	0.017	intergenic	PLD5-LINC01347	dist=478131-dist=53487	a	g	0.0377	0.0163	0.0125
1	243004274	243167576	rs371669087	0.4081	0.02291	0.01463	0.03094	C	T	T	0.45966	0.324806	0.650504	1.15e-05	0.426584	0.294063	0.618827	7.17e-06	0.419914	0.28712	0.614124	7.69e-06	0.416588	0.2843	0.610433	7.06e-06	0.431581	0.293988	0.633572	1.79e-05	0.454679	0.308774	0.669528	6.56e-05	0.99889	0.96625	Imputed	intergenic	PLD5-LINC01347	dist=479578-dist=52040	0.017	intergenic	PLD5-LINC01347	dist=479578-dist=52040	t	c	0.0509	0.0134	0.0266
1	243004597	243167899	rs372461090	0.4081	0.02277	0.01434	0.03094	T	C	C	0.449738	0.317033	0.63799	7.49e-06	0.417902	0.287391	0.607682	4.94e-06	0.414036	0.282505	0.606807	6.15e-06	0.409693	0.278941	0.601735	5.37e-06	0.424256	0.288306	0.624312	1.36e-05	0.447316	0.303031	0.660299	5.14e-05	0.99877	0.96158	Imputed	intergenic	PLD5-LINC01347	dist=479901-dist=51717	0.017	intergenic	PLD5-LINC01347	dist=479901-dist=51717	t	c	0.9491	0.0134	0.9417
1	243005841	243169143	rs570821371	0.4041	0.02235	0.01405	0.03038	T	G	G	0.450296	0.316316	0.641026	9.52e-06	0.41603	0.285079	0.607132	5.43e-06	0.409999	0.278684	0.603187	6e-06	0.406755	0.275886	0.599701	5.59e-06	0.420602	0.284726	0.621319	1.36e-05	0.443232	0.299116	0.656785	5.01e-05	0.99882	0.96339	Imputed	intergenic	PLD5-LINC01347	dist=481145-dist=50473	0.017	intergenic	PLD5-LINC01347	dist=481145-dist=50473	t	g	0.9497	0.0135	0.942
1	243006946	243170248	rs556116598	0.416	0.02348	0.01493	0.03177	G	A	A	0.456495	0.323777	0.643615	7.67e-06	0.427638	0.295855	0.61812	6.2e-06	0.419228	0.287674	0.610944	6.05e-06	0.417674	0.286126	0.609701	6.08e-06	0.429692	0.293818	0.628401	1.33e-05	0.451482	0.307827	0.662177	4.71e-05	0.999	0.96978	Imputed	intergenic	PLD5-LINC01347	dist=482250-dist=49368	0.018	intergenic	PLD5-LINC01347	dist=482250-dist=49368	a	g	0.0529	0.014	0.0267
1	243009870	243173172	rs542673830	0.4104	0.02318	0.01492	0.0312	A	G	G	0.465275	0.329693	0.656613	1.34e-05	0.43331	0.299453	0.627002	9.16e-06	0.423737	0.290447	0.618197	8.36e-06	0.422505	0.289099	0.617471	8.57e-06	0.437391	0.2987	0.640478	2.14e-05	0.459657	0.312999	0.675033	7.36e-05	0.99903	0.97053	Imputed	intergenic	PLD5-LINC01347	dist=485174-dist=46444	0.017	intergenic	PLD5-LINC01347	dist=485174-dist=46444	a	g	0.9422	0.0163	0.9339
1	243011922	243175224	rs546515388	0.4059	0.02291	0.01492	0.03065	A	G	G	0.472413	0.33442	0.667345	2.09e-05	0.434276	0.300032	0.628584	9.84e-06	0.424535	0.290919	0.61952	8.87e-06	0.423247	0.289537	0.618705	9.06e-06	0.438096	0.299115	0.641653	2.25e-05	0.460405	0.313438	0.676282	7.69e-05	0.99899	0.96879	Imputed	intergenic	PLD5-LINC01347	dist=487226-dist=44392	0.017	intergenic	PLD5-LINC01347	dist=487226-dist=44392	a	g	0.9547	0.0111	0.9484
1	243013555	243176857	rs547868189	0.408	0.02305	0.01493	0.03092	C	T	T	0.471024	0.333626	0.665007	1.88e-05	0.434298	0.300053	0.628604	9.84e-06	0.424645	0.290997	0.619675	8.92e-06	0.423204	0.289529	0.618597	9e-06	0.438871	0.299601	0.642882	2.36e-05	0.461192	0.313934	0.677525	8.02e-05	0.99888	0.9658	Imputed	intergenic	PLD5-LINC01347	dist=488859-dist=42759	0.017	intergenic	PLD5-LINC01347	dist=488859-dist=42759	t	c	0.0454	0.0111	0.0259
1	243013939	243177241	rs139224134	0.4104	0.02305	0.01463	0.0312	A	T	T	0.455506	0.32202	0.644328	8.83e-06	0.424224	0.292485	0.615299	6.19e-06	0.413547	0.282758	0.60483	5.31e-06	0.412918	0.281833	0.604972	5.65e-06	0.427247	0.291034	0.627212	1.42e-05	0.448422	0.304554	0.660251	4.84e-05	0.999	0.96906	Imputed	intergenic	PLD5-LINC01347	dist=489243-dist=42375	0.017	intergenic	PLD5-LINC01347	dist=489243-dist=42375	a	t	0.9621	0.0164	0.9483
1	243016031	243179333	rs556913289	0.4104	0.02318	0.01492	0.0312	T	G	G	0.465275	0.329693	0.656613	1.34e-05	0.43331	0.299453	0.627002	9.16e-06	0.423737	0.290447	0.618197	8.36e-06	0.422505	0.289099	0.617471	8.57e-06	0.437391	0.2987	0.640478	2.14e-05	0.459657	0.312999	0.675033	7.36e-05	0.99903	0.97051	Imputed	intergenic	PLD5-LINC01347	dist=491335-dist=40283	0.017	intergenic	PLD5-LINC01347	dist=491335-dist=40283	t	g	0.9547	0.0111	0.9484
1	243016078	243179380	rs574110804	0.4104	0.02318	0.01492	0.0312	G	A	A	0.465275	0.329693	0.656613	1.34e-05	0.43331	0.299453	0.627002	9.16e-06	0.423737	0.290447	0.618197	8.36e-06	0.422505	0.289099	0.617471	8.57e-06	0.437391	0.2987	0.640478	2.14e-05	0.459657	0.312999	0.675033	7.36e-05	0.99903	0.97048	Imputed	intergenic	PLD5-LINC01347	dist=491382-dist=40236	0.017	intergenic	PLD5-LINC01347	dist=491382-dist=40236	a	g	0.0453	0.0111	0.026
1	243016496	243179798	rs141762486	0.408	0.02277	0.01434	0.03092	T	C	C	0.450892	0.317856	0.639609	8e-06	0.414902	0.285326	0.603323	4.12e-06	0.405831	0.276775	0.595066	3.87e-06	0.40349	0.27472	0.592619	3.7e-06	0.416962	0.283323	0.613635	9.12e-06	0.438936	0.297329	0.647984	3.42e-05	0.99889	0.9655	Imputed	intergenic	PLD5-LINC01347	dist=491800-dist=39818	0.017	intergenic	PLD5-LINC01347	dist=491800-dist=39818	t	c	0.9622	0.0163	0.9485
1	243019931	243183233	rs185761067	0.408	0.02305	0.01492	0.03092	C	A	A	0.468907	0.332102	0.662067	1.68e-05	0.433769	0.299728	0.627755	9.48e-06	0.424111	0.290668	0.618816	8.6e-06	0.422779	0.289261	0.617928	8.75e-06	0.437646	0.29885	0.640903	2.18e-05	0.460079	0.313246	0.675739	7.55e-05	0.99903	0.97032	Imputed	intergenic	PLD5-LINC01347	dist=495235-dist=36383	0.017	intergenic	PLD5-LINC01347	dist=495235-dist=36383	a	c	0.0376	0.0161	0.0125
1	243029497	243192799	rs151296614	0.408	0.02305	0.01492	0.03092	A	C	C	0.468907	0.332102	0.662067	1.68e-05	0.433769	0.299728	0.627755	9.48e-06	0.424111	0.290668	0.618816	8.6e-06	0.422779	0.289261	0.617928	8.75e-06	0.437646	0.29885	0.640903	2.18e-05	0.460079	0.313246	0.675739	7.55e-05	0.99899	0.9686	Imputed	intergenic	PLD5-LINC01347	dist=504801-dist=26817	0.017	intergenic	PLD5-LINC01347	dist=504801-dist=26817	a	c	0.9587	0.0188	0.9429
1	64722216	65187899	rs4916000	0.9586	0.3862	0.4094	0.3627	T	G	G	1.24129	1.12252	1.37263	2.53e-05	1.25974	1.12903	1.40558	3.61e-05	1.27244	1.13814	1.42259	2.3e-05	1.27913	1.14329	1.43111	1.73e-05	1.28236	1.14525	1.43589	1.63e-05	1.27505	1.13711	1.42972	3.19e-05	0.99908	0.99715	Genotyped	intergenic	CACHD1-RAVER2	dist=29158-dist=22879	0.37	intergenic	CACHD1-RAVER2	dist=29158-dist=22879	t	g	0.6475	0.0106	0.6327
1	64914299	65379982	rs10889502	0.6558	0.4937	0.4675	0.4798	C	G	G	0.803049	0.727067	0.886972	1.53e-05	0.787114	0.706494	0.876935	1.41e-05	0.782713	0.701161	0.873751	1.28e-05	0.784021	0.701873	0.875784	1.64e-05	0.778493	0.696562	0.870062	1.02e-05	0.785577	0.70173	0.879442	2.78e-05	0.98859	0.96471	Imputed	intronic	JAK1		0.48	intronic	JAK1		c	g	0.4688	0.0134	0.4366
1	64917109	65382792	rs7528403	0.8437	0.3966	0.3737	0.4186	T	G	G	0.817822	0.740886	0.902748	6.62e-05	0.791598	0.711029	0.881295	1.98e-05	0.78417	0.702718	0.875064	1.39e-05	0.779721	0.698358	0.870563	9.63e-06	0.779745	0.697951	0.871125	1.08e-05	0.781039	0.698127	0.873799	1.59e-05	0.99999	0.99996	Genotyped	intronic	JAK1		0.44	intronic	JAK1		t	g	0.5206	0.021	0.4918
1	64917949	65383632	rs11208537	0.1438	0.3808	0.4049	0.358	A	T	T	1.23823	1.12015	1.36875	2.93e-05	1.25972	1.12944	1.40502	3.39e-05	1.25993	1.12713	1.40837	4.79e-05	1.26256	1.12904	1.41187	4.35e-05	1.2716	1.13634	1.42297	2.82e-05	1.28741	1.14902	1.44248	1.34e-05	0.99895	0.9959	Imputed	intronic	JAK1		0.37	intronic	JAK1		a	t	0.6501	0.0096	0.6336
10	106202234	107961992	rs10736188	1	0.3809	0.3578	0.4055	C	G	G	0.81883	0.741681	0.904004	7.53e-05	0.793481	0.71245	0.883728	2.57e-05	0.799645	0.716368	0.892604	6.76e-05	0.789211	0.706545	0.88155	2.75e-05	0.784426	0.701663	0.876951	1.97e-05	0.790219	0.705688	0.884875	4.53e-05	0.9973	0.99057	Imputed	intergenic	LOC105378470-SORCS1	dist=13512-dist=371429	0.4	intergenic	LOC105378470-SORCS1	dist=13512-dist=371429	c	g	0.5281	0.0416	0.4576
10	12915902	12957902	rs1757078	0.6614	0.3561	0.3802	0.3329	C	T	T	1.23222	1.11392	1.36309	5.02e-05	1.25089	1.12033	1.39666	6.88e-05	1.26616	1.13175	1.41654	3.77e-05	1.26175	1.12719	1.41238	5.33e-05	1.26677	1.13076	1.41914	4.49e-05	1.30029	1.1584	1.45956	8.42e-06	0.99351	0.9778	Imputed	intronic	CCDC3		0.64	intronic	CCDC3		t	c	0.3098	0.0185	0.2931
10	14032698	14074697	rs7907857	0.1447	0.05567	0.06768	0.04417	C	G	G	1.52565	1.23772	1.88056	7.54e-05	1.60976	1.27838	2.02703	5.16e-05	1.59417	1.26212	2.01359	9.1e-05	1.59806	1.26387	2.02061	8.99e-05	1.60241	1.2654	2.02917	9.08e-05	1.63281	1.28494	2.07488	6.05e-05	0.99918	0.98705	Imputed	intronic	FRMD4A		0.067	intronic	FRMD4A		c	g	0.9056	0.0177	0.8383
10	17600607	17642606	rs112688991	1	0.04403	0.0547	0.03425	T	C	C	1.65905	1.30801	2.1043	3e-05	1.79383	1.37631	2.338	1.54e-05	1.89153	1.44428	2.47729	3.64e-06	1.9045	1.45295	2.49637	3.07e-06	1.86338	1.41822	2.44826	7.87e-06	1.95288	1.48336	2.57102	1.84e-06	0.99987	0.99724	Imputed	intronic	HACD1		0.04	intronic	HACD1		t	c	0.9579	0.0033	0.953
10	24569127	24858056	rs34896325	0.6491	0.445	0.4736	0.4172	T	C	C	1.24902	1.1317	1.37852	9.96e-06	1.26555	1.13701	1.40862	1.64e-05	1.27086	1.13917	1.41777	1.75e-05	1.26568	1.13403	1.41262	2.62e-05	1.27443	1.14089	1.4236	1.76e-05	1.28894	1.15168	1.44256	9.96e-06	0.99068	0.97086	Imputed	intergenic	KIAA1217-ARHGAP21	dist=21279-dist=14482	0.5	intergenic	KIAA1217-ARHGAP21	dist=21279-dist=14482	t	c	0.4622	0.0338	0.4112
10	43325042	43820490	rs2493654	0.2492	0.4587	0.4345	0.4839	A	C	C	0.816402	0.742163	0.898067	3.04e-05	0.799169	0.720269	0.886712	2.37e-05	0.805131	0.724166	0.895149	6.12e-05	0.797587	0.716978	0.887259	3.18e-05	0.802789	0.721105	0.893726	6.02e-05	0.798799	0.716253	0.890858	5.42e-05	0.99927	0.99716	Imputed	intergenic	RASGEF1A-FXYD4	dist=58123-dist=46602	0.5	intergenic	RASGEF1A-FXYD4	dist=58123-dist=46602	a	c	0.5552	0.0109	0.5331
10	43325178	43820626	rs2493655	0.2492	0.4588	0.4346	0.4839	C	T	T	0.816498	0.742219	0.89821	3.1e-05	0.79917	0.720227	0.886767	2.39e-05	0.805116	0.724105	0.895191	6.17e-05	0.797583	0.716958	0.887276	3.19e-05	0.802778	0.721063	0.893752	6.05e-05	0.798783	0.716223	0.890859	5.43e-05	1	0.99999	Genotyped	intergenic	RASGEF1A-FXYD4	dist=58259-dist=46466	0.5	intergenic	RASGEF1A-FXYD4	dist=58259-dist=46466	t	c	0.4463	0.0077	0.4308
10	79254932	81014689	rs55906531	0.09744	0.1085	0.09244	0.1241	C	A	A	0.710713	0.606735	0.83251	2.32e-05	0.685331	0.57788	0.81276	1.41e-05	0.703286	0.590965	0.836955	7.35e-05	0.702805	0.590207	0.836882	7.53e-05	0.698148	0.5854	0.832611	6.38e-05	0.691392	0.577786	0.827337	5.59e-05	0.99837	0.98639	Imputed	intronic	ZMIZ1		0.13	intronic	ZMIZ1		a	c	0.1316	0.0322	0.0908
10	96550486	98310243	rs116443169	0.6149	0.01699	0.0104	0.0233	T	C	C	0.438021	0.292923	0.654991	5.79e-05	0.406167	0.266542	0.618933	2.76e-05	0.404795	0.263117	0.622759	3.88e-05	0.403535	0.261568	0.622556	4.09e-05	0.414023	0.267733	0.640245	7.35e-05	0.393365	0.251939	0.61418	4.06e-05	0.99998	0.99858	Imputed	intronic	TM9SF3		0.024	intronic	TM9SF3		t	c	0.9798	0.0031	0.9739
10	96556937	98316694	rs80279794	1	0.01773	0.01101	0.02417	C	A	A	0.445936	0.301084	0.660478	5.58e-05	0.417078	0.276446	0.629252	3.08e-05	0.417423	0.274039	0.635828	4.72e-05	0.414542	0.271404	0.633171	4.61e-05	0.426962	0.278902	0.653623	8.96e-05	0.409253	0.264991	0.632054	5.61e-05	0.99992	0.99577	Imputed	intronic	TM9SF3		0.025	intronic	TM9SF3		a	c	0.0209	0.0029	0.0167
10	96569625	98329382	rs115125514	0.6151	0.017	0.0104	0.02332	C	A	A	0.43786	0.292817	0.654749	5.75e-05	0.406128	0.266518	0.618868	2.76e-05	0.404759	0.263097	0.622696	3.87e-05	0.403486	0.261538	0.622475	4.08e-05	0.413972	0.267702	0.64016	7.33e-05	0.393318	0.251914	0.614096	4.04e-05	0.99997	0.99819	Imputed	intronic	TM9SF3		0.024	intronic	TM9SF3		a	c	0.0205	0.0036	0.0161
10	96588082	98347839	rs115589033	1	0.01714	0.0104	0.02359	G	A	A	0.431263	0.288587	0.644478	4.07e-05	0.399969	0.262762	0.608823	1.91e-05	0.399935	0.260247	0.614601	2.91e-05	0.398333	0.258499	0.613812	3.02e-05	0.409062	0.264829	0.631849	5.59e-05	0.390028	0.250046	0.608375	3.31e-05	0.99998	0.9991	Imputed	intergenic	TM9SF3-PIK3AP1	dist=1030-dist=5230	0.024	intergenic	TM9SF3-PIK3AP1	dist=1030-dist=5230	a	g	0.0202	0.0038	0.0162
10	96609919	98369676	rs115609921	0.5772	0.01583	0.00921	0.02215	G	T	T	0.404365	0.265031	0.616952	2.66e-05	0.380168	0.244457	0.591219	1.76e-05	0.374422	0.238232	0.588468	2.06e-05	0.374432	0.237502	0.590309	2.34e-05	0.384633	0.243282	0.608112	4.35e-05	0.36113	0.225718	0.577779	2.16e-05	0.99998	0.99875	Imputed	intronic	PIK3AP1		0.024	intronic	PIK3AP1		t	g	0.0213	0.003	0.0161
11	102622538	102493269	rs11225344	0.5702	0.1051	0.09091	0.1197	G	A	A	0.725753	0.619256	0.850564	7.53e-05	0.701589	0.591351	0.832378	4.83e-05	0.705849	0.592565	0.840789	9.51e-05	0.702319	0.589093	0.837308	8.16e-05	0.69481	0.582005	0.829479	5.62e-05	0.685424	0.572255	0.820973	4.09e-05	1	0.99995	Genotyped	intronic	MMP20		0.12	intronic	MMP20		a	g	0.1141	0.0182	0.0956
11	21470442	21491988	rs4572136	0.688	0.2012	0.2207	0.1829	G	C	C	1.27425	1.12882	1.43843	8.87e-05	1.35099	1.18234	1.54371	9.79e-06	1.33859	1.16829	1.53371	2.67e-05	1.35169	1.17882	1.54991	1.59e-05	1.3704	1.19416	1.57265	7.24e-06	1.36047	1.18326	1.56421	1.54e-05	0.99895	0.99379	Imputed	intronic	NELL1		0.8	intronic	NELL1		c	g	0.2025	0.0105	0.1791
11	25077775	25099321	rs11028405	0.2887	0.1349	0.1526	0.1181	C	T	T	1.36044	1.17919	1.56956	2.45e-05	1.37376	1.17501	1.60611	6.81e-05	1.38324	1.17978	1.62179	6.43e-05	1.37627	1.1729	1.6149	9.05e-05	1.3916	1.18522	1.63392	5.47e-05	1.40434	1.19328	1.65274	4.38e-05	0.99372	0.96015	Imputed	intronic	LUZP2		0.18	intronic	LUZP2		t	c	0.223	0.0265	0.1848
12	115928009	116365814	rs11067842	0.7279	0.1494	0.132	0.1664	C	A	A	0.759431	0.662569	0.870454	7.72e-05	0.712266	0.61464	0.825398	6.44e-06	0.715651	0.615526	0.832064	1.36e-05	0.719676	0.618536	0.837355	2.07e-05	0.717875	0.616396	0.83606	2.02e-05	0.722316	0.618474	0.843594	3.99e-05	0.99693	0.98429	Imputed	intergenic	TBX3-MED13L	dist=1243845-dist=30567	0.15	intergenic	TBX3-MED13L	dist=1243845-dist=30567	a	c	0.1466	0.0287	0.1136
12	127998528	128483073	rs75922256	0.7633	0.03228	0.02321	0.04088	G	GA	GA	0.560861	0.423134	0.743416	5.76e-05	0.522542	0.388241	0.703299	1.85e-05	0.511163	0.376342	0.694283	1.74e-05	0.535175	0.393265	0.728292	6.98e-05	0.517725	0.379461	0.706368	3.28e-05	0.522401	0.381162	0.715976	5.4e-05	0.99981	0.99458	Imputed	intergenic	LINC00508-LINC02441	dist=14637-dist=25260	0.037	intergenic	LINC00508-LINC02441	dist=14637-dist=25260	NA	NA	NA	NA	NA
12	128005528	128490073	rs78464528	1	0.0307	0.02173	0.03922	G	A	A	0.536195	0.400249	0.718317	2.95e-05	0.490699	0.360484	0.667952	6.05e-06	0.476057	0.34657	0.653925	4.6e-06	0.498584	0.36232	0.686097	1.93e-05	0.484959	0.351032	0.669981	1.14e-05	0.489254	0.35206	0.67991	2.07e-05	0.99958	0.98972	Imputed	intergenic	LINC00508-LINC02441	dist=21637-dist=18260	0.031	intergenic	LINC00508-LINC02441	dist=21637-dist=18260	a	g	0.04	0.0103	0.025
12	131276284	131760829	rs117483966	0.373	0.01119	0.005949	0.0164	A	G	G	0.343445	0.205281	0.5746	4.7e-05	0.310821	0.182109	0.530507	1.84e-05	0.325463	0.188841	0.560926	5.31e-05	0.318128	0.184065	0.549838	4.09e-05	0.318963	0.184702	0.550821	4.14e-05	0.29464	0.167134	0.51942	2.4e-05	0.99984	0.99089	Imputed	intergenic	LINC01257-LINC02415	dist=63353-dist=19829	0.014	intergenic	LINC01257-LINC02415	dist=63353-dist=19829	a	g	0.9821	0.0036	0.9764
12	131278953	131763498	rs71448236	0.373	0.01119	0.005949	0.0164	T	C	C	0.343445	0.205281	0.574601	4.7e-05	0.310821	0.182108	0.530507	1.84e-05	0.325463	0.188841	0.560927	5.31e-05	0.318128	0.184064	0.549838	4.09e-05	0.318963	0.184702	0.550821	4.14e-05	0.29464	0.167133	0.519421	2.4e-05	0.99988	0.99166	Imputed	intergenic	LINC01257-LINC02415	dist=66022-dist=17160	0.014	intergenic	LINC01257-LINC02415	dist=66022-dist=17160	t	c	0.9821	0.0036	0.9763
12	131687861	132172406	rs34126747	0.4098	0.2223	0.2461	0.2001	G	C	C	1.30881	1.16563	1.46956	5.29e-06	1.32477	1.16707	1.50377	1.37e-05	1.32695	1.16634	1.50967	1.73e-05	1.3487	1.18438	1.53581	6.39e-06	1.34401	1.17927	1.53176	9.35e-06	1.33856	1.17224	1.52848	1.65e-05	0.99952	0.99741	Imputed	intergenic	LINC02414-SFSWAP	dist=39740-dist=23226	0.21	intergenic	LINC02414-SFSWAP	dist=39740-dist=23226	c	g	0.2566	0.0128	0.2319
12	131687920	132172465	rs36108582	0.299	0.2237	0.2464	0.2025	A	G	G	1.28768	1.14731	1.44522	1.76e-05	1.30972	1.1543	1.48607	2.83e-05	1.31127	1.15312	1.49112	3.59e-05	1.33374	1.17175	1.51812	1.31e-05	1.32674	1.16459	1.51147	2.13e-05	1.3234	1.15939	1.5106	3.31e-05	0.99951	0.99734	Imputed	intergenic	LINC02414-SFSWAP	dist=39799-dist=23167	0.21	intergenic	LINC02414-SFSWAP	dist=39799-dist=23167	a	g	0.7409	0.0122	0.7145
12	131689685	132174230	rs61934958	0.5429	0.2173	0.2398	0.1963	G	A	A	1.29118	1.14889	1.45109	1.79e-05	1.3094	1.15242	1.48777	3.52e-05	1.3106	1.15084	1.49254	4.54e-05	1.33199	1.16856	1.51828	1.77e-05	1.32604	1.16232	1.51283	2.7e-05	1.31977	1.15454	1.50865	4.79e-05	0.99959	0.99768	Imputed	intergenic	LINC02414-SFSWAP	dist=41564-dist=21402	0.2	intergenic	LINC02414-SFSWAP	dist=41564-dist=21402	a	g	0.2523	0.0125	0.2281
12	131689729	132174274	rs7973765	0.5429	0.2173	0.2398	0.1963	T	A	A	1.29118	1.14889	1.45109	1.79e-05	1.3094	1.15242	1.48777	3.52e-05	1.3106	1.15084	1.49254	4.54e-05	1.33199	1.16854	1.51831	1.77e-05	1.32604	1.16229	1.51286	2.71e-05	1.31977	1.15453	1.50866	4.79e-05	0.99959	0.99768	Imputed	intergenic	LINC02414-SFSWAP	dist=41608-dist=21358	0.2	intergenic	LINC02414-SFSWAP	dist=41608-dist=21358	a	t	0.2523	0.0125	0.2281
12	131689858	132174403	rs7970346	0.5429	0.2173	0.2398	0.1963	A	G	G	1.29118	1.14889	1.45109	1.79e-05	1.3094	1.15242	1.48777	3.52e-05	1.3106	1.15084	1.49254	4.54e-05	1.33199	1.16854	1.51831	1.77e-05	1.32604	1.16229	1.51286	2.71e-05	1.31977	1.15453	1.50866	4.79e-05	0.99959	0.99766	Imputed	intergenic	LINC02414-SFSWAP	dist=41737-dist=21229	0.2	intergenic	LINC02414-SFSWAP	dist=41737-dist=21229	a	g	0.7473	0.0124	0.7204
12	131690106	132174651	rs7974277	0.5429	0.2173	0.2398	0.1963	T	C	C	1.29118	1.14889	1.45109	1.79e-05	1.3094	1.15242	1.48777	3.52e-05	1.3106	1.15084	1.49254	4.54e-05	1.33199	1.16856	1.51828	1.77e-05	1.32604	1.16232	1.51283	2.7e-05	1.31977	1.15454	1.50866	4.79e-05	0.99959	0.99767	Imputed	intergenic	LINC02414-SFSWAP	dist=41985-dist=20981	0.2	intergenic	LINC02414-SFSWAP	dist=41985-dist=20981	t	c	0.7479	0.0126	0.7205
12	131690727	132175272	rs12821118	0.4934	0.2173	0.24	0.196	A	G	G	1.29607	1.15321	1.45663	1.35e-05	1.31404	1.15648	1.49307	2.78e-05	1.31651	1.15599	1.49933	3.4e-05	1.33813	1.17384	1.52542	1.31e-05	1.33226	1.16769	1.52003	2e-05	1.3262	1.16008	1.51612	3.56e-05	0.99953	0.99737	Imputed	intergenic	LINC02414-SFSWAP	dist=42606-dist=20360	0.2	intergenic	LINC02414-SFSWAP	dist=42606-dist=20360	a	g	0.7482	0.0125	0.7206
12	131693521	132178066	rs141414797	1	0.409	0.435	0.3843	C	CCA	CCA	1.22855	1.11299	1.35611	4.43e-05	1.25598	1.12781	1.39871	3.32e-05	1.25302	1.12296	1.39815	5.48e-05	1.26464	1.13263	1.41203	2.99e-05	1.26104	1.12872	1.40887	4.12e-05	1.25053	1.11788	1.39892	9.31e-05	0.99477	0.98252	Imputed	intergenic	LINC02414-SFSWAP	dist=45400-dist=17566	0.42	intergenic	LINC02414-SFSWAP	dist=45400-dist=17566	NA	NA	NA	NA	NA
12	132290333	132866919	rs76534667	0.9062	0.1344	0.1526	0.1169	G	A	A	1.37353	1.18866	1.58714	1.68e-05	1.50516	1.28238	1.76665	5.64e-07	1.47937	1.25651	1.74176	2.59e-06	1.48071	1.25612	1.74546	2.91e-06	1.47902	1.2537	1.74484	3.47e-06	1.4912	1.2608	1.76369	3.07e-06	0.99527	0.96943	Imputed	intronic	GALNT9		0.14	intronic	GALNT9		a	g	0.2387	0.122	0.116
12	14347397	14500331	rs192703149	1	0.07074	0.05853	0.0829	G	A	A	0.686886	0.569927	0.827848	8.02e-05	0.633561	0.519951	0.771994	6e-06	0.64244	0.525294	0.785711	1.65e-05	0.655479	0.535512	0.802322	4.21e-05	0.65896	0.537563	0.807773	5.95e-05	0.655061	0.532915	0.805203	5.88e-05	0.99982	0.99787	Imputed	intergenic	GRIN2B-ATF7IP	dist=367309-dist=18235	0.068	intergenic	GRIN2B-ATF7IP	dist=367309-dist=18235	a	g	0.0734	0.022	0.0453
12	14348779	14501713	rs115992756	1	0.0706	0.05823	0.0829	C	G	G	0.681997	0.56553	0.822449	6.18e-05	0.628836	0.515705	0.766786	4.56e-06	0.638888	0.521976	0.781986	1.39e-05	0.651468	0.531807	0.798054	3.5e-05	0.654747	0.533684	0.803273	4.91e-05	0.650846	0.529025	0.800719	4.87e-05	0.99984	0.99812	Imputed	intergenic	GRIN2B-ATF7IP	dist=368691-dist=16853	0.069	intergenic	GRIN2B-ATF7IP	dist=368691-dist=16853	c	g	0.9262	0.0229	0.893
12	14349720	14502654	rs115737243	1	0.07103	0.05882	0.08319	T	C	C	0.68794	0.57099	0.828843	8.33e-05	0.63306	0.519715	0.771125	5.57e-06	0.642602	0.525621	0.785619	1.61e-05	0.655029	0.535341	0.801477	3.96e-05	0.65876	0.537605	0.807219	5.69e-05	0.654146	0.532366	0.803782	5.39e-05	0.99979	0.99743	Imputed	intergenic	GRIN2B-ATF7IP	dist=369632-dist=15912	0.07	intergenic	GRIN2B-ATF7IP	dist=369632-dist=15912	t	c	0.9265	0.023	0.8938
12	14356764	14509698	rs151077436	1	0.07083	0.0583	0.08329	C	T	T	0.679147	0.563198	0.818967	5.1e-05	0.628325	0.5153	0.766139	4.37e-06	0.638034	0.521265	0.780961	1.32e-05	0.650527	0.531029	0.796915	3.29e-05	0.653897	0.532978	0.80225	4.66e-05	0.649923	0.528244	0.799629	4.62e-05	0.99965	0.99511	Imputed	intergenic	GRIN2B-ATF7IP	dist=376676-dist=8868	0.069	intergenic	GRIN2B-ATF7IP	dist=376676-dist=8868	t	c	0.0722	0.0213	0.046
12	14357780	14510714	rs116302642	1	0.07072	0.05823	0.08314	A	G	G	0.679916	0.563853	0.81987	5.35e-05	0.628499	0.515445	0.766349	4.43e-06	0.638593	0.52175	0.781601	1.36e-05	0.651125	0.531546	0.797606	3.41e-05	0.654434	0.533446	0.802864	4.8e-05	0.650502	0.528764	0.800268	4.75e-05	0.99999	0.9998	Genotyped	intergenic	GRIN2B-ATF7IP	dist=377692-dist=7852	0.069	intergenic	GRIN2B-ATF7IP	dist=377692-dist=7852	a	g	0.9278	0.0213	0.896
12	14359055	14511989	rs147212756	1	0.07076	0.05853	0.08295	C	T	T	0.687085	0.570311	0.82777	7.85e-05	0.637337	0.523266	0.776276	7.58e-06	0.646067	0.52846	0.789846	2.03e-05	0.658747	0.538401	0.805994	5e-05	0.663673	0.541638	0.813202	7.67e-05	0.659404	0.536668	0.81021	7.41e-05	0.99985	0.99784	Imputed	intergenic	GRIN2B-ATF7IP	dist=378967-dist=6577	0.07	intergenic	GRIN2B-ATF7IP	dist=378967-dist=6577	t	c	0.0725	0.0215	0.0461
12	14361190	14514124	rs148769865	1	0.07074	0.05823	0.08319	C	T	T	0.679325	0.563354	0.819169	5.16e-05	0.628391	0.51536	0.766212	4.39e-06	0.63849	0.52167	0.78147	1.35e-05	0.651011	0.531459	0.797458	3.38e-05	0.654199	0.533256	0.802571	4.73e-05	0.650303	0.528605	0.800018	4.69e-05	0.9999	0.99851	Imputed	intergenic	GRIN2B-ATF7IP	dist=381102-dist=4442	0.07	intergenic	GRIN2B-ATF7IP	dist=381102-dist=4442	t	c	0.075	0.0247	0.0462
12	14372993	14525927	rs114689495	1	0.07074	0.05853	0.0829	G	A	A	0.685231	0.568338	0.826166	7.46e-05	0.634678	0.52057	0.773799	6.93e-06	0.643569	0.525843	0.787652	1.91e-05	0.655946	0.53553	0.803439	4.6e-05	0.658741	0.537035	0.80803	6.2e-05	0.655644	0.533036	0.806455	6.43e-05	0.99986	0.99807	Imputed	intronic	ATF7IP		0.068	intronic	ATF7IP		a	g	0.07	0.0169	0.046
12	14374154	14527088	rs115865832	1	0.07087	0.05853	0.08314	G	C	C	0.68304	0.566563	0.823463	6.44e-05	0.63171	0.518193	0.770093	5.5e-06	0.640724	0.523581	0.784076	1.55e-05	0.653438	0.533543	0.800275	3.89e-05	0.656236	0.535053	0.804865	5.25e-05	0.652584	0.530606	0.802602	5.28e-05	0.99993	0.99895	Imputed	intronic	ATF7IP		0.069	intronic	ATF7IP		c	g	0.0691	0.0171	0.046
12	14380839	14533773	rs149070299	1	0.07087	0.05853	0.08314	C	T	T	0.68304	0.566563	0.823463	6.44e-05	0.63171	0.518193	0.770093	5.5e-06	0.640724	0.523581	0.784076	1.55e-05	0.653438	0.533543	0.800275	3.89e-05	0.656236	0.535053	0.804865	5.25e-05	0.652584	0.530606	0.802602	5.28e-05	0.99993	0.99889	Imputed	intronic	ATF7IP		0.069	intronic	ATF7IP		t	c	0.0686	0.0165	0.046
12	14388104	14541038	rs142691697	1	0.07087	0.05853	0.08314	C	T	T	0.68304	0.566563	0.823463	6.44e-05	0.63171	0.518193	0.770093	5.5e-06	0.640724	0.523581	0.784076	1.55e-05	0.653438	0.533543	0.800275	3.89e-05	0.656236	0.535053	0.804865	5.25e-05	0.652584	0.530606	0.802602	5.28e-05	0.99992	0.99878	Imputed	intronic	ATF7IP		0.069	intronic	ATF7IP		t	c	0.0679	0.0148	0.046
12	14388589	14541523	rs142074265	1	0.07087	0.05853	0.08314	C	T	T	0.68304	0.566563	0.823463	6.44e-05	0.63171	0.518193	0.770093	5.5e-06	0.640724	0.523581	0.784076	1.55e-05	0.653438	0.533543	0.800275	3.89e-05	0.656236	0.535053	0.804865	5.25e-05	0.652584	0.530606	0.802602	5.28e-05	0.99992	0.99882	Imputed	intronic	ATF7IP		0.069	intronic	ATF7IP		t	c	0.0674	0.015	0.046
12	14406256	14559190	rs138963337	1	0.07087	0.05853	0.08314	G	A	A	0.68304	0.566563	0.823463	6.44e-05	0.63171	0.518193	0.770093	5.5e-06	0.640724	0.523581	0.784076	1.55e-05	0.653438	0.533543	0.800275	3.89e-05	0.656236	0.535053	0.804865	5.25e-05	0.652584	0.530606	0.802602	5.28e-05	0.99993	0.99898	Imputed	intronic	ATF7IP		0.069	intronic	ATF7IP		a	g	0.0693	0.0178	0.0447
12	14410715	14563649	rs115685886	1	0.07087	0.05853	0.08314	A	G	G	0.68304	0.566563	0.823463	6.44e-05	0.63171	0.518193	0.770093	5.5e-06	0.640724	0.523581	0.784076	1.55e-05	0.653438	0.533543	0.800275	3.89e-05	0.656236	0.535053	0.804865	5.25e-05	0.652584	0.530606	0.802602	5.28e-05	0.99993	0.999	Imputed	intronic	ATF7IP		0.07	intronic	ATF7IP		a	g	0.9293	0.0199	0.8977
12	14411976	14564910	rs114226993	1	0.07087	0.05853	0.08314	G	A	A	0.68304	0.566563	0.823463	6.44e-05	0.63171	0.518193	0.770093	5.5e-06	0.640724	0.523581	0.784076	1.55e-05	0.653438	0.533543	0.800275	3.89e-05	0.656236	0.535053	0.804865	5.25e-05	0.652584	0.530606	0.802602	5.28e-05	0.99992	0.99876	Imputed	intronic	ATF7IP		0.07	intronic	ATF7IP		a	g	0.0747	0.0177	0.046
12	14414580	14567514	rs116777667	1	0.07087	0.05853	0.08314	T	C	C	0.68304	0.566563	0.823463	6.44e-05	0.63171	0.518193	0.770093	5.5e-06	0.640724	0.523581	0.784076	1.55e-05	0.653438	0.533543	0.800275	3.89e-05	0.656236	0.535053	0.804865	5.25e-05	0.652584	0.530606	0.802602	5.28e-05	0.99992	0.99885	Imputed	intronic	ATF7IP		0.07	intronic	ATF7IP		t	c	0.9284	0.0206	0.8963
12	14423788	14576722	rs75357875	1	0.07087	0.05853	0.08314	A	G	G	0.68304	0.566563	0.823463	6.44e-05	0.63171	0.518193	0.770093	5.5e-06	0.640724	0.523581	0.784076	1.55e-05	0.653438	0.533543	0.800275	3.89e-05	0.656236	0.535053	0.804865	5.25e-05	0.652584	0.530606	0.802602	5.28e-05	0.99999	0.99988	Genotyped	intronic	ATF7IP		0.07	intronic	ATF7IP		a	g	0.9275	0.0216	0.8945
12	14455138	14608072	rs114279499	1	0.07155	0.05893	0.0841	G	A	A	0.680308	0.564564	0.819782	5.16e-05	0.628034	0.515451	0.765206	3.93e-06	0.636479	0.520384	0.778474	1.1e-05	0.648939	0.530138	0.794362	2.77e-05	0.65209	0.531951	0.799362	3.86e-05	0.648892	0.527899	0.797616	4e-05	0.99972	0.99689	Imputed	intronic	ATF7IP		0.072	intronic	ATF7IP		a	g	0.0787	0.0248	0.048
12	14456410	14609344	rs60987336	0.8751	0.07026	0.05777	0.08266	A	T	T	0.67899	0.562702	0.819311	5.36e-05	0.627191	0.513997	0.765313	4.35e-06	0.634461	0.517925	0.777219	1.11e-05	0.647303	0.527979	0.793594	2.87e-05	0.651192	0.530385	0.799515	4.18e-05	0.646454	0.525048	0.795934	3.95e-05	0.99966	0.99576	Imputed	intronic	ATF7IP		0.07	intronic	ATF7IP		a	t	0.9222	0.0268	0.8843
12	14459020	14611954	rs116208542	1	0.07091	0.0586	0.08314	A	G	G	0.684008	0.567364	0.824633	6.86e-05	0.632477	0.518827	0.771023	5.81e-06	0.641658	0.524342	0.785221	1.65e-05	0.654447	0.534365	0.801513	4.15e-05	0.657295	0.535911	0.806171	5.62e-05	0.653715	0.531521	0.804	5.67e-05	0.99985	0.99816	Imputed	intronic	ATF7IP		0.07	intronic	ATF7IP		a	g	0.9238	0.0249	0.8885
12	14491012	14643946	rs111832316	1	0.06771	0.05589	0.07945	G	A	A	0.684731	0.565844	0.828597	9.93e-05	0.635376	0.519141	0.777635	1.08e-05	0.644677	0.524727	0.792047	2.92e-05	0.658575	0.535597	0.80979	7.48e-05	0.659036	0.535126	0.811639	8.71e-05	0.654992	0.530412	0.808832	8.46e-05	0.99982	0.99794	Imputed	intronic	ATF7IP		0.067	intronic	ATF7IP		a	g	0.0791	0.0265	0.0475
12	14498814	14651748	rs114131205	1	0.06782	0.05585	0.07969	C	T	T	0.681873	0.563526	0.825075	8.25e-05	0.632293	0.516681	0.773774	8.61e-06	0.641739	0.522402	0.788337	2.38e-05	0.655869	0.533461	0.806364	6.28e-05	0.656389	0.533043	0.808278	7.37e-05	0.652145	0.528178	0.805208	7.07e-05	1	1	Genotyped	UTR3	ATF7IP	NM_001286514:c.*741C>T-NM_018179:c.*741C>T-NM_181352:c.*741C>T	0.067	UTR3	ATF7IP	NM_018179:c.*741C>T-NM_001286514:c.*741C>T-NM_181352:c.*741C>T	t	c	0.0798	0.0271	0.0475
12	14500922	14653856	rs115558392	1	0.06767	0.05585	0.0794	C	T	T	0.684502	0.565658	0.828315	9.78e-05	0.635845	0.519534	0.778193	1.12e-05	0.645097	0.525077	0.792551	3e-05	0.659691	0.536505	0.81116	8e-05	0.660142	0.536024	0.812999	9.3e-05	0.655773	0.531048	0.809791	8.85e-05	0.99988	0.99807	Imputed	UTR3	ATF7IP	NM_001286514:c.*2849C>T-NM_018179:c.*2849C>T-NM_181352:c.*2849C>T	0.067	UTR3	ATF7IP	NM_018179:c.*2849C>T-NM_001286514:c.*2849C>T-NM_181352:c.*2849C>T	t	c	0.0775	0.027	0.0465
12	14506299	14659233	rs113022440	1	0.06804	0.05589	0.08012	T	G	G	0.678299	0.560584	0.820732	6.57e-05	0.628286	0.513437	0.768825	6.41e-06	0.638149	0.519521	0.783865	1.86e-05	0.652031	0.530384	0.80158	4.92e-05	0.652697	0.530092	0.803661	5.85e-05	0.653043	0.529126	0.805981	7.21e-05	0.99941	0.99209	Imputed	intronic	PLBD1		0.068	intronic	PLBD1		t	g	0.9105	0.0428	0.8624
12	5126704	5235870	rs114122099	1	0.01077	0.01607	0.00577	A	G	G	2.9389	1.74661	4.94508	4.9e-05	3.36813	1.86651	6.07782	5.53e-05	3.74387	2.06644	6.78293	1.34e-05	3.74908	2.07706	6.76706	1.16e-05	3.71668	2.06699	6.68299	1.16e-05	3.62678	1.96991	6.67723	3.52e-05	0.99971	0.9805	Imputed	intergenic	KCNA5-LINC02443	dist=79916-dist=107292	0.012	intergenic	KCNA5-LINC02443	dist=79916-dist=107292	a	g	0.9881	0.002	0.9859
12	5921576	6030742	rs11612136	1	0.04326	0.05376	0.03301	G	A	A	1.67109	1.30793	2.13508	4e-05	1.82808	1.39128	2.402	1.49e-05	1.90758	1.44567	2.51709	4.99e-06	1.91107	1.44567	2.5263	5.41e-06	1.85618	1.39962	2.46167	1.76e-05	1.7909	1.34262	2.38886	7.36e-05	0.99886	0.98127	Genotyped	intronic	ANO2		0.036	intronic	ANO2		a	g	0.0726	0.005	0.0658
12	64990905	65384685	rs116167698	0.5579	0.1084	0.1252	0.09112	A	G	G	1.44174	1.23355	1.68507	4.27e-06	1.45633	1.22676	1.72885	1.75e-05	1.50332	1.26238	1.79025	4.78e-06	1.50384	1.26189	1.79218	5.14e-06	1.47762	1.2381	1.76348	1.51e-05	1.44358	1.20633	1.7275	6.13e-05	0.99682	0.97672	Imputed	ncRNA_intronic	LINC02231		0.14	ncRNA_intronic	LINC02231		a	g	0.8871	0.0215	0.8594
13	106949531	107601879	rs16969434	0.2005	0.228	0.2044	0.2497	T	A	A	0.772333	0.687838	0.867207	1.24e-05	0.737687	0.650249	0.836882	2.29e-06	0.724793	0.636962	0.824736	1.04e-06	0.730743	0.641815	0.831992	2.16e-06	0.734334	0.644431	0.836779	3.58e-06	0.735493	0.644029	0.839945	5.78e-06	0.99999	0.99994	Genotyped	intergenic	LINC00443-FAM155A	dist=277351-dist=219000	0.23	intergenic	LINC00443-FAM155A	dist=277351-dist=219000	a	t	0.1888	0.0088	0.1402
13	106950078	107602426	rs7326843	0.2005	0.2278	0.2039	0.2497	G	T	T	0.769938	0.685678	0.864553	9.82e-06	0.734334	0.647267	0.833113	1.62e-06	0.72163	0.634163	0.821161	7.47e-07	0.727488	0.638938	0.828309	1.55e-06	0.731005	0.641493	0.833009	2.58e-06	0.732068	0.64101	0.83606	4.18e-06	0.99955	0.99752	Imputed	intergenic	LINC00443-FAM155A	dist=277898-dist=218453	0.23	intergenic	LINC00443-FAM155A	dist=277898-dist=218453	t	g	0.1889	0.0089	0.1402
13	23393551	23967690	rs8001909	0.1165	0.2563	0.2346	0.2757	G	A	A	0.798965	0.715891	0.89168	6.16e-05	0.776769	0.689743	0.874775	3.09e-05	0.772635	0.684425	0.872215	3.04e-05	0.776058	0.687076	0.876564	4.5e-05	0.761083	0.672954	0.860753	1.37e-05	0.759127	0.670338	0.859676	1.41e-05	0.99842	0.99367	Genotyped	intronic	SACS		0.75	intronic	SACS		a	g	0.2487	0.0161	0.1929
13	83723385	84297520	rs17077158	1	0.3362	0.3591	0.3135	G	C	C	1.2465	1.12666	1.37908	1.93e-05	1.29085	1.15558	1.44197	6.18e-06	1.3026	1.16316	1.45875	4.73e-06	1.29471	1.15558	1.45058	8.46e-06	1.29068	1.15115	1.44712	1.23e-05	1.29427	1.15207	1.45403	1.4e-05	0.99992	0.99972	Genotyped	intergenic	NONE-SLITRK1	dist=NONE-dist=153820	0.3	intergenic	NONE-SLITRK1	dist=NONE-dist=153820	c	g	0.266	0.012	0.2413
13	83724578	84298713	rs7987744	0.4424	0.4628	0.4379	0.4873	C	A	A	0.813662	0.739033	0.895828	2.66e-05	0.781677	0.703785	0.868189	4.24e-06	0.779384	0.700289	0.867414	4.99e-06	0.786375	0.70622	0.875627	1.18e-05	0.78552	0.704919	0.875337	1.24e-05	0.788394	0.706191	0.880167	2.32e-05	0.99923	0.99698	Imputed	intergenic	NONE-SLITRK1	dist=NONE-dist=152627	0.49	intergenic	NONE-SLITRK1	dist=NONE-dist=152627	a	c	0.5323	0.0194	0.4876
13	83724584	84298719	rs7987927	0.4424	0.4628	0.4379	0.4873	T	C	C	0.813662	0.739033	0.895828	2.66e-05	0.781677	0.703785	0.868189	4.24e-06	0.779384	0.700289	0.867414	4.99e-06	0.786375	0.70622	0.875627	1.18e-05	0.78552	0.704919	0.875337	1.24e-05	0.788394	0.706191	0.880167	2.32e-05	0.99926	0.99708	Imputed	intergenic	NONE-SLITRK1	dist=NONE-dist=152621	0.49	intergenic	NONE-SLITRK1	dist=NONE-dist=152621	t	c	0.4644	0.0159	0.4293
13	83724585	84298720	rs7987754	0.4426	0.4627	0.4379	0.4871	G	A	A	0.814341	0.739664	0.896558	2.85e-05	0.782865	0.704889	0.869466	4.81e-06	0.780498	0.701318	0.868617	5.61e-06	0.787595	0.707344	0.876951	1.33e-05	0.786733	0.706034	0.876655	1.4e-05	0.789616	0.707313	0.881497	2.6e-05	0.99999	0.99997	Genotyped	intergenic	NONE-SLITRK1	dist=NONE-dist=152620	0.49	intergenic	NONE-SLITRK1	dist=NONE-dist=152620	a	g	0.5344	0.0155	0.5009
13	83724604	84298739	rs398099032	0.3868	0.4638	0.4386	0.4887	CA	C	C	0.811305	0.736752	0.893403	2.12e-05	0.780201	0.702335	0.866699	3.71e-06	0.778755	0.6996	0.866867	4.82e-06	0.785913	0.705717	0.875222	1.15e-05	0.784863	0.7042	0.874767	1.2e-05	0.78792	0.705677	0.879748	2.26e-05	0.99816	0.99319	Imputed	intergenic	NONE-SLITRK1	dist=NONE-dist=152601	0.49	intergenic	NONE-SLITRK1	dist=NONE-dist=152601	NA	NA	NA	NA	NA
13	95241599	95893853	rs143223131	0.3627	0.01032	0.004162	0.01612	G	A	A	0.258355	0.143331	0.465684	6.72e-06	0.267255	0.14472	0.493538	2.48e-05	0.278715	0.149066	0.521125	6.3e-05	0.275763	0.147481	0.515625	5.48e-05	0.277702	0.147743	0.521975	6.92e-05	0.258079	0.13195	0.504775	7.58e-05	0.99991	0.99339	Imputed	intronic	ABCC4		0.0083	intronic	ABCC4		NA	NA	NA	NA	NA
14	48482299	48951502	rs10220708	0.8431	0.1583	0.1755	0.1413	A	T	T	1.29917	1.13958	1.4811	9.08e-05	1.34653	1.16624	1.55469	4.97e-05	1.34659	1.16266	1.55962	7.15e-05	1.34722	1.16273	1.56098	7.29e-05	1.34789	1.16245	1.56292	7.71e-05	1.37785	1.18458	1.60265	3.23e-05	0.9989	0.99202	Imputed	intergenic	LINC00648-RPS29	dist=687285-dist=1088685	0.85	intergenic	LINC00648-RPS29	dist=687285-dist=1086200	a	t	0.8309	0.0087	0.8167
15	26152051	26397198	rs115848550	0.3768	0.0376	0.04807	0.0277	G	T	T	1.80746	1.39059	2.3493	9.65e-06	1.85416	1.38852	2.47595	2.86e-05	1.82262	1.35796	2.44629	6.39e-05	1.82736	1.35925	2.45666	6.53e-05	1.83413	1.36309	2.46796	6.19e-05	1.82337	1.34989	2.46293	9.01e-05	0.99755	0.9516	Imputed	intergenic	LINC00929-GABRB3	dist=19014-dist=391495	0.031	intergenic	LINC00929-GABRB3	dist=19014-dist=391496	t	g	0.0783	0.0352	0.0195
15	81096090	81388431	rs73495577	0.09084	0.2802	0.3033	0.2579	G	A	A	1.23624	1.11138	1.37512	9.46e-05	1.29775	1.15462	1.45862	1.23e-05	1.30242	1.15586	1.46755	1.44e-05	1.29254	1.14661	1.45704	2.69e-05	1.28222	1.13654	1.44658	5.35e-05	1.27848	1.13089	1.44533	8.66e-05	0.99989	0.99954	Genotyped	intergenic	TLNRD1-CFAP161	dist=92086-dist=38213	0.68	intergenic	TLNRD1-CFAP161	dist=92086-dist=38213	a	g	0.3858	0.0264	0.3318
15	88618089	89161320	rs12437773	0.5486	0.3501	0.3731	0.3267	G	A	A	1.22598	1.10813	1.35635	7.78e-05	1.26071	1.12897	1.40782	3.88e-05	1.25378	1.12045	1.40298	8.07e-05	1.26372	1.12868	1.41492	4.92e-05	1.2888	1.15013	1.4442	1.25e-05	1.28061	1.14065	1.43775	2.81e-05	0.99995	0.9998	Genotyped	intergenic	MIR7-2-AEN	dist=6155-dist=3207	0.42	intergenic	MIR7-2-AEN	dist=6155-dist=3207	a	g	0.4887	0.0656	0.3983
16	89809067	89875475	rs143104083	0.8371	0.05083	0.03871	0.06236	G	A	A	0.599717	0.478374	0.751841	9.3e-06	0.59204	0.462796	0.757376	3.03e-05	0.581696	0.45171	0.749089	2.68e-05	0.572605	0.443936	0.738567	1.76e-05	0.565995	0.437878	0.731598	1.38e-05	0.564018	0.433997	0.732991	1.84e-05	0.99943	0.99	Imputed	intronic	FANCA		0.03	intronic	FANCA		a	g	0.0411	0.0065	0.0288
16	9200394	9294251	rs200824980	0.8185	0.1053	0.08994	0.1208	C	CA	CA	0.709635	0.604787	0.832659	2.61e-05	0.671407	0.565766	0.796772	5.09e-06	0.66798	0.560673	0.795826	6.3e-06	0.670366	0.56231	0.799188	8.22e-06	0.673292	0.564176	0.803514	1.16e-05	0.664783	0.554791	0.796582	9.67e-06	0.99469	0.95924	Imputed	intergenic	C16orf72-LINC02177	dist=80696-dist=155194	0.1	intergenic	C16orf72-LINC02177	dist=80696-dist=155194	NA	NA	NA	NA	NA
17	34599123	32926142	rs78062280	0.2907	0.0093	0.004159	0.01411	G	A	A	0.299251	0.164574	0.544138	7.66e-05	0.275755	0.147592	0.515209	5.36e-05	0.23746	0.124585	0.4526	1.25e-05	0.223425	0.114874	0.434552	1.01e-05	0.230235	0.118273	0.448187	1.55e-05	0.242987	0.124466	0.47437	3.4e-05	0.99988	0.98992	Imputed	intronic	TMEM132E		0.0091	intronic	TMEM132E		a	g	0.0483	0.0125	0.0111
17	34608751	32935770	rs77959688	0.3111	0.009736	0.004456	0.01469	G	A	A	0.305942	0.17133	0.546319	6.24e-05	0.275017	0.150091	0.503922	2.94e-05	0.24256	0.130043	0.452428	8.44e-06	0.228635	0.120362	0.434303	6.56e-06	0.235959	0.124114	0.448592	1.06e-05	0.249119	0.130684	0.474889	2.42e-05	0.99988	0.9901	Imputed	intronic	TMEM132E		0.013	intronic	TMEM132E		a	g	0.0436	0.0194	0.0125
17	42002759	40154777	rs4239268	0.3519	0.2093	0.2282	0.1913	A	G	G	1.27037	1.1279	1.43083	8.04e-05	1.3249	1.16289	1.50949	2.36e-05	1.33173	1.16565	1.52148	2.49e-05	1.33673	1.16945	1.52794	2.09e-05	1.33572	1.16773	1.52787	2.43e-05	1.32774	1.15892	1.52115	4.4e-05	0.99998	0.99991	Genotyped	intronic	DNAJC7		0.81	intronic	DNAJC7		a	g	0.8137	0.0113	0.7932
17	54876053	52953414	rs57082680	0.6381	0.03827	0.0494	0.02749	T	A	A	1.87958	1.44473	2.44533	2.6e-06	2.03178	1.51407	2.72652	2.31e-06	1.96484	1.45719	2.64935	9.48e-06	1.96435	1.45533	2.65139	1.02e-05	1.9635	1.45265	2.654	1.14e-05	1.90479	1.40159	2.58865	3.84e-05	0.99861	0.9709	Imputed	intergenic	KIF2B-TOM1L1	dist=1050841-dist=24638	0.054	intergenic	KIF2B-TOM1L1	dist=1050841-dist=24638	a	t	0.173	0.0908	0.0417
17	54876437	52953798	rs80007658	0.6381	0.03827	0.0494	0.02749	C	T	T	1.87958	1.44473	2.44533	2.6e-06	2.03178	1.51407	2.72652	2.31e-06	1.96484	1.45719	2.64935	9.48e-06	1.96435	1.45533	2.65139	1.02e-05	1.9635	1.45265	2.654	1.14e-05	1.90479	1.40159	2.58865	3.84e-05	0.99855	0.97046	Imputed	intergenic	KIF2B-TOM1L1	dist=1051225-dist=24254	0.054	intergenic	KIF2B-TOM1L1	dist=1051225-dist=24254	t	c	0.1743	0.0908	0.0426
17	62143654	60221015	rs116327199	1	0.06058	0.07421	0.04756	G	A	A	1.59238	1.2997	1.95096	7.13e-06	1.66029	1.32543	2.07975	1.03e-05	1.67569	1.33367	2.10542	9.34e-06	1.67781	1.33394	2.11034	9.77e-06	1.66549	1.32329	2.09619	1.38e-05	1.65282	1.30922	2.0866	2.38e-05	0.99848	0.98238	Imputed	intergenic	MED13-TBC1D3P2	dist=78372-dist=121052	0.078	intergenic	MED13-TBC1D3P2	dist=78372-dist=121052	a	g	0.0847	0.0386	0.0498
17	62144642	60222003	rs115743927	1	0.06071	0.07446	0.04756	G	A	A	1.59889	1.30516	1.95873	5.86e-06	1.66616	1.33027	2.08686	8.81e-06	1.68264	1.33938	2.11388	7.82e-06	1.68407	1.33911	2.1179	8.31e-06	1.67199	1.32867	2.10401	1.17e-05	1.65864	1.31402	2.09363	2.06e-05	0.99847	0.98206	Imputed	intergenic	MED13-TBC1D3P2	dist=79360-dist=120064	0.079	intergenic	MED13-TBC1D3P2	dist=79360-dist=120064	a	g	0.0868	0.0393	0.051
17	80907542	78881342	rs12950583	0.2435	0.1658	0.1858	0.1472	G	A	A	1.31925	1.15707	1.50416	3.48e-05	1.33242	1.15446	1.53781	8.73e-05	1.37966	1.19193	1.59697	1.61e-05	1.37513	1.18731	1.59266	2.12e-05	1.36753	1.18009	1.58474	3.16e-05	1.36158	1.17308	1.58036	4.91e-05	0.9951	0.97298	Imputed	intronic	RPTOR		0.17	intronic	RPTOR		a	g	0.1913	0.037	0.0894
18	47476666	45003037	rs73431580	0.2914	0.06316	0.05101	0.07433	G	A	A	0.6564	0.535583	0.804469	4.98e-05	0.627313	0.504868	0.779453	2.57e-05	0.6101	0.488582	0.761842	1.3e-05	0.619008	0.495141	0.773862	2.55e-05	0.627375	0.501052	0.785547	4.82e-05	0.623593	0.49573	0.784436	5.49e-05	0.99887	0.98527	Imputed	ncRNA_intronic	MIR4527HG		0.071	ncRNA_intronic	MIR4527HG		a	g	0.0536	0.0111	0.0362
18	75787931	73499886	rs898487	0.8941	0.2132	0.1904	0.2355	A	G	G	0.751203	0.667524	0.845372	2.06e-06	0.752037	0.661972	0.854356	1.2e-05	0.745432	0.654217	0.849365	1.03e-05	0.74203	0.650677	0.846208	8.54e-06	0.739541	0.647836	0.844227	7.94e-06	0.745939	0.65228	0.853047	1.85e-05	0.99996	0.99977	Genotyped	intergenic	LINC01898-LOC339298	dist=75528-dist=335067	0.74	intergenic	LINC01898-LOC339298	dist=75528-dist=335067	a	g	0.6441	0.032	0.599
18	75788278	73500233	rs7228334	0.5127	0.2189	0.1959	0.2414	T	C	C	0.755956	0.672856	0.84932	2.49e-06	0.759011	0.669161	0.860925	1.79e-05	0.751384	0.660493	0.854784	1.39e-05	0.748177	0.657128	0.851842	1.18e-05	0.747295	0.655701	0.851683	1.26e-05	0.753064	0.659484	0.859923	2.8e-05	0.99991	0.99952	Genotyped	intergenic	LINC01898-LOC339298	dist=75875-dist=334720	0.74	intergenic	LINC01898-LOC339298	dist=75875-dist=334720	t	c	0.6432	0.0318	0.5992
18	75791508	73503463	rs7239115	1	0.2661	0.2401	0.2912	T	C	C	0.760543	0.681261	0.849052	1.1e-06	0.750422	0.666006	0.845538	2.41e-06	0.740051	0.654972	0.83618	1.36e-06	0.738823	0.65343	0.835377	1.36e-06	0.738026	0.652132	0.835234	1.49e-06	0.739844	0.6523	0.839136	2.74e-06	0.9959	0.98165	Imputed	intergenic	LINC01898-LOC339298	dist=79105-dist=331490	0.7	intergenic	LINC01898-LOC339298	dist=79105-dist=331490	t	c	0.6083	0.0281	0.557
18	75797787	73509742	rs8093513	0.5629	0.2262	0.2038	0.2481	C	T	T	0.765274	0.681696	0.859099	5.79e-06	0.763288	0.673608	0.864907	2.28e-05	0.759856	0.668707	0.863428	2.53e-05	0.756486	0.665218	0.860276	2.1e-05	0.752875	0.661398	0.857004	1.75e-05	0.754312	0.661442	0.860221	2.6e-05	0.99993	0.99969	Genotyped	intergenic	LINC01898-LOC339298	dist=85384-dist=325211	0.73	intergenic	LINC01898-LOC339298	dist=85384-dist=325211	t	c	0.3391	0.0234	0.2917
18	78544691	76304691	rs7237315	1	0.0352	0.04423	0.02662	G	A	A	1.70813	1.3115	2.22471	7.14e-05	1.89261	1.4072	2.54545	2.45e-05	1.90768	1.40853	2.58373	3e-05	1.90252	1.40369	2.57862	3.39e-05	1.9318	1.42233	2.62376	2.49e-05	1.94716	1.42939	2.65249	2.39e-05	0.99894	0.97669	Imputed	intergenic	LINC01029-SALL3	dist=550964-dist=435584	0.054	intergenic	LINC01029-SALL3	dist=599008-dist=435584	a	g	0.0419	0.0083	0.0263
18	78577948	76337948	rs12373459	1	0.03297	0.04192	0.02446	G	A	A	1.77727	1.34836	2.34262	4.48e-05	1.95791	1.43738	2.66694	2.04e-05	1.96606	1.43336	2.69674	2.75e-05	1.94965	1.42088	2.67518	3.53e-05	1.99685	1.45199	2.74616	2.1e-05	2.01732	1.46269	2.78225	1.88e-05	0.99774	0.95569	Imputed	intergenic	LINC01029-SALL3	dist=584221-dist=402327	0.053	intergenic	LINC01029-SALL3	dist=632265-dist=402327	a	g	0.0404	0.0066	0.0297
19	21434583	21617385	rs2562461	0.05383	0.09762	0.08234	0.1122	C	T	T	0.708915	0.603193	0.833168	2.98e-05	0.690407	0.579605	0.822391	3.31e-05	0.681721	0.569909	0.815469	2.77e-05	0.677721	0.566084	0.811374	2.27e-05	0.686172	0.572611	0.822254	4.5e-05	0.655647	0.544261	0.789829	8.85e-06	0.99984	0.99836	Imputed	intergenic	ZNF493-LINC00664	dist=7089-dist=49132	0.1	intergenic	ZNF493-LINC00664	dist=7089-dist=49132	t	c	0.1013	0.007	0.0932
19	21438509	21621311	rs1392561	0.03953	0.09794	0.08289	0.1123	A	G	G	0.714525	0.608254	0.839362	4.29e-05	0.695005	0.583794	0.827401	4.32e-05	0.689818	0.577071	0.824593	4.54e-05	0.684732	0.572308	0.819239	3.49e-05	0.693323	0.578958	0.830278	6.83e-05	0.664886	0.55238	0.800306	1.59e-05	0.99985	0.99845	Imputed	intergenic	ZNF493-LINC00664	dist=11015-dist=45206	0.11	intergenic	ZNF493-LINC00664	dist=11015-dist=45206	a	g	0.8979	0.0066	0.8851
19	21438595	21621397	rs1827224	0.04137	0.09834	0.08289	0.1131	C	G	G	0.708293	0.60301	0.831957	2.66e-05	0.686429	0.576691	0.817048	2.3e-05	0.678244	0.567435	0.810691	1.99e-05	0.673782	0.563223	0.806045	1.58e-05	0.68237	0.56988	0.817064	3.21e-05	0.652133	0.541776	0.78497	6.2e-06	0.99988	0.9987	Imputed	intergenic	ZNF493-LINC00664	dist=11101-dist=45120	0.11	intergenic	ZNF493-LINC00664	dist=11101-dist=45120	c	g	0.8979	0.0066	0.8851
19	21439335	21622137	rs1500399	0.02496	0.1349	0.1172	0.1514	G	A	A	0.750111	0.652465	0.862371	5.33e-05	0.737625	0.634006	0.858179	8.14e-05	0.724695	0.620738	0.846061	4.58e-05	0.717461	0.614071	0.838258	2.89e-05	0.721719	0.617147	0.844011	4.44e-05	0.709882	0.6049	0.833085	2.71e-05	0.99975	0.99801	Imputed	intergenic	ZNF493-LINC00664	dist=11841-dist=44380	0.14	intergenic	ZNF493-LINC00664	dist=11841-dist=44380	a	g	0.1353	0.0075	0.117
19	21440349	21623151	rs2650765	0.02496	0.135	0.1174	0.1514	G	A	A	0.751722	0.653916	0.864158	6e-05	0.738983	0.635213	0.859707	8.93e-05	0.72552	0.621468	0.846993	4.86e-05	0.718194	0.614718	0.839088	3.04e-05	0.722482	0.61782	0.844875	4.68e-05	0.710865	0.605766	0.834198	2.9e-05	0.99977	0.99811	Imputed	intergenic	ZNF493-LINC00664	dist=12855-dist=43366	0.14	intergenic	ZNF493-LINC00664	dist=12855-dist=43366	a	g	0.1353	0.0075	0.1171
19	21441026	21623828	rs2047608	0.04137	0.09834	0.08289	0.1131	T	C	C	0.708293	0.60301	0.831957	2.66e-05	0.686429	0.576691	0.817048	2.3e-05	0.678244	0.567435	0.810691	1.99e-05	0.673782	0.563222	0.806046	1.58e-05	0.68237	0.569879	0.817066	3.21e-05	0.652133	0.541775	0.784971	6.2e-06	0.99984	0.99829	Imputed	intergenic	ZNF493-LINC00664	dist=13532-dist=42689	0.11	intergenic	ZNF493-LINC00664	dist=13532-dist=42689	t	c	0.8979	0.0065	0.8851
19	21443217	21626019	rs2562426	0.02496	0.1349	0.1173	0.1514	C	A	A	0.750607	0.652897	0.862939	5.54e-05	0.73794	0.63428	0.858542	8.33e-05	0.725062	0.621054	0.846489	4.71e-05	0.717814	0.614375	0.838667	2.97e-05	0.722075	0.617452	0.844425	4.56e-05	0.710444	0.605385	0.833735	2.83e-05	0.99961	0.99711	Imputed	intergenic	ZNF493-LINC00664	dist=15723-dist=40498	0.14	intergenic	ZNF493-LINC00664	dist=15723-dist=40498	a	c	0.1292	0.0119	0.1047
19	21443575	21626377	rs8101904	0.04099	0.1356	0.1169	0.1529	G	A	A	0.738819	0.642346	0.849782	2.24e-05	0.726995	0.624508	0.846301	3.92e-05	0.711891	0.609384	0.831642	1.84e-05	0.703831	0.601975	0.822921	1.06e-05	0.708404	0.605308	0.829059	1.74e-05	0.698741	0.59501	0.820556	1.23e-05	0.99734	0.97864	Imputed	intergenic	ZNF493-LINC00664	dist=16081-dist=40140	0.84	intergenic	ZNF493-LINC00664	dist=16081-dist=40140	a	g	0.1754	0.029	0.1298
19	21444224	21627026	rs2650763	0.04146	0.09808	0.08229	0.1132	G	A	A	0.702925	0.598274	0.825882	1.82e-05	0.68103	0.571996	0.810848	1.59e-05	0.67297	0.562859	0.804623	1.4e-05	0.667501	0.55779	0.79879	1.02e-05	0.676737	0.564983	0.810595	2.23e-05	0.645759	0.536265	0.77761	3.96e-06	0.99982	0.99831	Imputed	intergenic	ZNF493-LINC00664	dist=16730-dist=39491	0.11	intergenic	ZNF493-LINC00664	dist=16730-dist=39491	a	g	0.1035	0.0074	0.0945
19	21444519	21627321	rs2562422	0.04146	0.09808	0.08229	0.1132	T	G	G	0.702925	0.598276	0.82588	1.82e-05	0.68103	0.571998	0.810846	1.59e-05	0.67297	0.56286	0.80462	1.4e-05	0.667501	0.557793	0.798786	1.02e-05	0.676737	0.564983	0.810595	2.23e-05	0.645759	0.536267	0.777607	3.96e-06	0.99982	0.99831	Imputed	intergenic	ZNF493-LINC00664	dist=17025-dist=39196	0.11	intergenic	ZNF493-LINC00664	dist=17025-dist=39196	t	g	0.8968	0.0073	0.8831
19	21447606	21630408	rs111839781	0.0385	0.1345	0.117	0.1508	C	CT	CT	0.752554	0.654378	0.86546	6.72e-05	0.738858	0.634952	0.859768	9.08e-05	0.724614	0.620521	0.846168	4.68e-05	0.717552	0.614013	0.83855	2.98e-05	0.721664	0.616963	0.844134	4.53e-05	0.709924	0.604791	0.833332	2.79e-05	0.99941	0.99611	Imputed	intergenic	ZNF493-LINC00664	dist=20112-dist=36109	0.14	intergenic	ZNF493-LINC00664	dist=20112-dist=36109	NA	NA	NA	NA	NA
19	21451153	21633955	rs2650824	0.07856	0.1169	0.09893	0.1343	G	C	C	0.708285	0.609989	0.822422	6.05e-06	0.689773	0.58688	0.810705	6.6e-06	0.67645	0.573303	0.798154	3.64e-06	0.669907	0.567313	0.791055	2.32e-06	0.680863	0.576119	0.80465	6.48e-06	0.658412	0.554562	0.781709	1.82e-06	0.99974	0.99789	Imputed	intergenic	ZNF493-LINC00664	dist=23659-dist=32562	0.12	intergenic	ZNF493-LINC00664	dist=23659-dist=32562	c	g	0.1147	0.0042	0.102
19	43665586	44169738	rs4251831	0.1208	0.03025	0.03987	0.02086	C	G	G	1.93795	1.40557	2.67197	5.4e-05	2.20566	1.53887	3.16138	1.66e-05	2.19092	1.51747	3.16327	2.85e-05	2.23413	1.54463	3.23143	1.96e-05	2.21582	1.52689	3.21558	2.82e-05	2.24238	1.53039	3.28561	3.43e-05	0.97348	0.57297	Imputed	intronic	PLAUR		0.95	intronic	PLAUR		c	g	0.9177	0.0234	0.8488
2	116968940	117726516	rs6761595	0.4316	0.4907	0.4843	0.4668	T	C	C	1.22485	1.10979	1.35182	5.58e-05	1.28505	1.15332	1.43183	5.49e-06	1.27605	1.14258	1.4251	1.53e-05	1.28327	1.14843	1.43394	1.07e-05	1.2875	1.15132	1.43979	9.4e-06	1.28314	1.14559	1.4372	1.64e-05	0.99306	0.97675	Imputed	intergenic	DPP10-DDX18	dist=1123188-dist=845739	0.49	intergenic	DPP10-DDX18	dist=1123188-dist=845739	t	c	0.5695	0.0338	0.5217
2	116968997	117726573	rs6714439	0.4316	0.4906	0.4843	0.4665	G	A	A	1.22646	1.11129	1.35357	4.97e-05	1.28542	1.15366	1.43222	5.35e-06	1.27637	1.14288	1.42545	1.5e-05	1.28364	1.14877	1.43434	1.04e-05	1.28786	1.15166	1.44018	9.18e-06	1.28351	1.14593	1.4376	1.6e-05	0.99308	0.97681	Imputed	intergenic	DPP10-DDX18	dist=1123245-dist=845682	0.49	intergenic	DPP10-DDX18	dist=1123245-dist=845682	a	g	0.4336	0.0375	0.3495
2	116969007	117726583	rs6761694	0.4316	0.4906	0.4843	0.4665	T	A	A	1.22646	1.11129	1.35357	4.97e-05	1.28542	1.15366	1.43222	5.35e-06	1.27637	1.14288	1.42545	1.5e-05	1.28364	1.14877	1.43434	1.04e-05	1.28786	1.15166	1.44018	9.18e-06	1.28351	1.14593	1.4376	1.6e-05	0.99308	0.97681	Imputed	intergenic	DPP10-DDX18	dist=1123255-dist=845672	0.49	intergenic	DPP10-DDX18	dist=1123255-dist=845672	a	t	0.4335	0.0374	0.3495
2	116969010	117726586	rs6761696	0.4316	0.4906	0.4843	0.4665	T	G	G	1.22646	1.11129	1.35357	4.97e-05	1.28542	1.15366	1.43222	5.35e-06	1.27637	1.14288	1.42545	1.5e-05	1.28364	1.14877	1.43434	1.04e-05	1.28786	1.15166	1.44018	9.18e-06	1.28351	1.14593	1.4376	1.6e-05	0.99307	0.97678	Imputed	intergenic	DPP10-DDX18	dist=1123258-dist=845669	0.49	intergenic	DPP10-DDX18	dist=1123258-dist=845669	t	g	0.5664	0.0374	0.5137
2	121324683	122082259	rs113955907	1	0.04978	0.03876	0.06077	G	A	A	0.620028	0.495013	0.776616	3.18e-05	0.615637	0.483964	0.783134	7.79e-05	0.590622	0.461002	0.756689	3.11e-05	0.594281	0.463495	0.761971	4.07e-05	0.595992	0.464333	0.764982	4.84e-05	0.58076	0.450346	0.74894	2.82e-05	0.99959	0.99315	Imputed	intergenic	TFCP2L1-CLASP1	dist=39481-dist=13093	0.058	intergenic	TFCP2L1-CLASP1	dist=39481-dist=13093	a	g	0.0504	0.0079	0.0367
2	127214386	127971962	rs114705178	1	0.05372	0.06681	0.04087	G	A	A	1.65204	1.3297	2.05253	5.82e-06	1.74548	1.37203	2.22058	5.76e-06	1.68332	1.31678	2.15188	3.23e-05	1.68367	1.31678	2.15279	3.26e-05	1.71266	1.33658	2.19456	2.11e-05	1.71742	1.33513	2.20917	2.56e-05	0.99866	0.98213	Imputed	intergenic	CYP27C1-ERCC3	dist=8619-dist=42904	0.056	intergenic	CYP27C1-ERCC3	dist=8619-dist=42904	a	g	0.0551	0.0114	0.0374
2	127215243	127972819	rs111992919	0.7689	0.05663	0.0698	0.04345	T	A	A	1.62589	1.31589	2.00893	6.69e-06	1.70254	1.34706	2.15183	8.46e-06	1.64253	1.29357	2.08563	4.65e-05	1.64451	1.29502	2.08832	4.49e-05	1.67763	1.3184	2.13475	2.57e-05	1.66864	1.30646	2.13123	4.11e-05	0.9987	0.98321	Imputed	intergenic	CYP27C1-ERCC3	dist=9476-dist=42047	0.059	intergenic	CYP27C1-ERCC3	dist=9476-dist=42047	a	t	0.0574	0.0114	0.0381
2	127215383	127972959	rs112632117	0.7689	0.05663	0.0698	0.04345	G	C	C	1.62589	1.31589	2.00893	6.69e-06	1.70254	1.34706	2.15184	8.46e-06	1.64253	1.29356	2.08564	4.66e-05	1.64451	1.295	2.08834	4.49e-05	1.67763	1.3184	2.13475	2.57e-05	1.66864	1.30644	2.13127	4.12e-05	0.9987	0.98321	Imputed	intergenic	CYP27C1-ERCC3	dist=9616-dist=41907	0.059	intergenic	CYP27C1-ERCC3	dist=9616-dist=41907	c	g	0.0565	0.0122	0.0374
2	127437668	128195244	rs6754772	0.9128	0.3035	0.2803	0.3263	G	A	A	0.804842	0.725207	0.893221	4.42e-05	0.763163	0.681762	0.854283	2.64e-06	0.751503	0.669593	0.843434	1.22e-06	0.748989	0.666997	0.84106	1.03e-06	0.752652	0.669842	0.845699	1.77e-06	0.763536	0.67832	0.859456	7.88e-06	0.99862	0.99475	Imputed	intergenic	PROC-IWS1	dist=8422-dist=43139	0.31	intergenic	PROC-IWS1	dist=8422-dist=43139	a	g	0.3466	0.0264	0.3188
2	129342066	130099639	rs79649411	0.03567	0.06241	0.07542	0.05009	T	C	C	1.53835	1.26107	1.87662	2.16e-05	1.62944	1.30812	2.02969	1.32e-05	1.56523	1.25303	1.95521	7.9e-05	1.56131	1.24834	1.95274	9.49e-05	1.58362	1.26515	1.98226	5.99e-05	1.57434	1.25449	1.97575	8.98e-05	0.99864	0.98258	Imputed	intergenic	LINC01854-PLAC9P1	dist=68175-dist=580796	0.06	intergenic	LINC01854-PLAC9P1	dist=68175-dist=580796	t	c	0.9346	0.006	0.9284
2	129350802	130108375	rs75602914	0.03791	0.0646	0.07936	0.05055	A	T	T	1.60659	1.32127	1.95351	2.01e-06	1.71479	1.38121	2.12892	1.03e-06	1.67216	1.34385	2.08068	4.03e-06	1.66513	1.33669	2.07428	5.4e-06	1.69628	1.36071	2.1146	2.62e-06	1.66786	1.33331	2.08636	7.52e-06	0.99928	0.99095	Imputed	intergenic	LINC01854-PLAC9P1	dist=76911-dist=572060	0.061	intergenic	LINC01854-PLAC9P1	dist=76911-dist=572060	a	t	0.9361	0.0045	0.9291
2	129351534	130109107	rs78905532	0.03791	0.0646	0.07936	0.05055	T	C	C	1.60659	1.32127	1.95351	2.01e-06	1.71479	1.38121	2.12892	1.03e-06	1.67216	1.34385	2.08068	4.03e-06	1.66513	1.33669	2.07428	5.4e-06	1.69628	1.36071	2.1146	2.62e-06	1.66786	1.33331	2.08636	7.52e-06	0.99928	0.99088	Imputed	intergenic	LINC01854-PLAC9P1	dist=77643-dist=571328	0.06	intergenic	LINC01854-PLAC9P1	dist=77643-dist=571328	t	c	0.9367	0.004	0.9291
2	129358995	130116568	rs111757930	0.05863	0.1305	0.1468	0.115	C	T	T	1.32782	1.15193	1.53056	9.19e-05	1.45343	1.24164	1.70134	3.26e-06	1.44952	1.23496	1.70135	5.57e-06	1.4403	1.22624	1.69172	8.81e-06	1.45021	1.23352	1.70496	6.74e-06	1.45442	1.23425	1.71386	7.71e-06	0.99902	0.99307	Imputed	intergenic	LINC01854-PLAC9P1	dist=85104-dist=563867	0.13	intergenic	LINC01854-PLAC9P1	dist=85104-dist=563867	t	c	0.1147	0.0075	0.0941
2	129359443	130117016	rs111452560	0.05418	0.06121	0.07548	0.04761	C	T	T	1.62657	1.33012	1.9891	2.15e-06	1.78198	1.42525	2.22799	4e-07	1.73753	1.38625	2.17781	1.63e-06	1.73083	1.37899	2.17243	2.23e-06	1.76112	1.40214	2.21202	1.14e-06	1.72761	1.37037	2.17799	3.73e-06	0.99947	0.99264	Imputed	intergenic	LINC01854-PLAC9P1	dist=85552-dist=563419	0.056	intergenic	LINC01854-PLAC9P1	dist=85552-dist=563419	t	c	0.0603	0.0034	0.0517
2	129361214	130118787	rs112549349	0.05411	0.06172	0.07653	0.04758	A	G	G	1.65279	1.35205	2.02042	9.42e-07	1.8082	1.44692	2.25968	1.9e-07	1.75789	1.4031	2.20241	9.37e-07	1.75482	1.39877	2.2015	1.17e-06	1.78405	1.42102	2.23983	6.13e-07	1.75205	1.39042	2.20773	1.99e-06	0.99971	0.99574	Imputed	intergenic	LINC01854-PLAC9P1	dist=87323-dist=561648	0.056	intergenic	LINC01854-PLAC9P1	dist=87323-dist=561648	a	g	0.9369	0.0044	0.929
2	129365693	130123266	rs113398802	0.05713	0.06085	0.07427	0.04804	G	A	A	1.59299	1.30209	1.94887	6.02e-06	1.74518	1.39503	2.18323	1.1e-06	1.68634	1.34398	2.11592	6.38e-06	1.68287	1.33945	2.11433	7.83e-06	1.70835	1.35861	2.14811	4.6e-06	1.68445	1.3358	2.1241	1.05e-05	0.99995	0.9991	Imputed	intergenic	LINC01854-PLAC9P1	dist=91802-dist=557169	0.052	intergenic	LINC01854-PLAC9P1	dist=91802-dist=557169	a	g	0.0548	0.0027	0.0472
2	129366877	130124450	rs79780193	0.05713	0.06085	0.07427	0.04804	C	T	T	1.59299	1.30209	1.94887	6.02e-06	1.74518	1.39503	2.18323	1.1e-06	1.68634	1.34398	2.11592	6.38e-06	1.68287	1.33945	2.11433	7.83e-06	1.70835	1.35861	2.14811	4.6e-06	1.68445	1.3358	2.1241	1.05e-05	1	0.99997	Genotyped	intergenic	LINC01854-PLAC9P1	dist=92986-dist=555985	0.058	intergenic	LINC01854-PLAC9P1	dist=92986-dist=555985	t	c	0.0732	0.0113	0.0572
2	129367083	130124656	rs111336520	0.05713	0.06085	0.07427	0.04804	C	T	T	1.59299	1.30209	1.94887	6.02e-06	1.74518	1.39503	2.18323	1.1e-06	1.68634	1.34398	2.11592	6.38e-06	1.68287	1.33945	2.11433	7.83e-06	1.70835	1.35861	2.14811	4.6e-06	1.68445	1.3358	2.1241	1.05e-05	0.99995	0.99917	Imputed	intergenic	LINC01854-PLAC9P1	dist=93192-dist=555779	0.053	intergenic	LINC01854-PLAC9P1	dist=93192-dist=555779	t	c	0.054	0.003	0.0431
2	184516781	185381508	rs6717688	0.6647	0.3084	0.284	0.3313	A	C	C	0.793447	0.714433	0.881199	1.54e-05	0.787088	0.702773	0.881519	3.45e-05	0.787245	0.701164	0.883894	5.15e-05	0.787119	0.700642	0.884271	5.55e-05	0.781937	0.695325	0.879337	4.01e-05	0.771641	0.684791	0.869506	2.09e-05	0.99871	0.9944	Imputed	intergenic	MIR548AE1-ZNF804A	dist=137737-dist=81585	0.3	intergenic	MIR548AE1-ZNF804A	dist=137737-dist=81585	a	c	0.6648	0.0364	0.5937
2	19741463	19941224	rs77333660	0.7198	0.02616	0.01845	0.03395	T	C	C	0.533756	0.389476	0.731483	9.44e-05	0.497935	0.356658	0.695173	4.21e-05	0.488924	0.347454	0.687996	4.03e-05	0.49427	0.350747	0.696523	5.66e-05	0.482302	0.340857	0.682443	3.83e-05	0.46761	0.327018	0.668645	3.1e-05	0.99978	0.9936	Imputed	intergenic	OSR1-LINC00954	dist=382852-dist=127391	0.036	intergenic	OSR1-LINC00954	dist=382852-dist=127391	t	c	0.9558	0.0108	0.9402
2	221773549	222638269	rs74463763	0.7757	0.03545	0.02616	0.04491	G	A	A	0.565624	0.432945	0.738963	2.94e-05	0.55747	0.41918	0.741384	5.89e-05	0.50773	0.37832	0.681406	6.32e-06	0.511061	0.380258	0.686858	8.58e-06	0.505209	0.37575	0.679273	6.18e-06	0.507775	0.376117	0.68552	9.62e-06	0.99982	0.9955	Imputed	intergenic	EPHA4-PAX3	dist=199347-dist=426338	0.029	intergenic	EPHA4-PAX3	dist=199347-dist=426337	a	g	0.0356	0.0051	0.022
2	221778977	222643697	rs76681122	0.7773	0.03574	0.02644	0.04519	A	T	T	0.568106	0.435355	0.741337	3.13e-05	0.558945	0.420855	0.742346	5.87e-05	0.50875	0.379587	0.681863	6.11e-06	0.511685	0.381239	0.686765	8.1e-06	0.502115	0.373837	0.67441	4.72e-06	0.501992	0.37199	0.677429	6.58e-06	0.99986	0.99687	Imputed	intergenic	EPHA4-PAX3	dist=204775-dist=420910	0.029	intergenic	EPHA4-PAX3	dist=204775-dist=420909	a	t	0.9645	0.005	0.9581
2	221779162	222643882	rs78469184	0.7773	0.03574	0.02644	0.04519	G	A	A	0.568106	0.435355	0.741337	3.13e-05	0.558945	0.420855	0.742346	5.87e-05	0.50875	0.379587	0.681863	6.11e-06	0.511685	0.381239	0.686765	8.1e-06	0.502115	0.373837	0.67441	4.72e-06	0.501992	0.37199	0.677429	6.58e-06	0.9999	0.99777	Imputed	intergenic	EPHA4-PAX3	dist=204960-dist=420725	0.029	intergenic	EPHA4-PAX3	dist=204960-dist=420724	a	g	0.0355	0.005	0.0226
2	221781601	222646321	rs78343623	0.7773	0.03574	0.02644	0.04519	C	T	T	0.568106	0.435355	0.741337	3.13e-05	0.558945	0.420855	0.742346	5.87e-05	0.50875	0.379587	0.681863	6.11e-06	0.511685	0.381239	0.686765	8.1e-06	0.502115	0.373837	0.67441	4.72e-06	0.501992	0.37199	0.677429	6.58e-06	0.99989	0.99775	Imputed	intergenic	EPHA4-PAX3	dist=207399-dist=418286	0.029	intergenic	EPHA4-PAX3	dist=207399-dist=418285	t	c	0.0349	0.005	0.0226
2	221782179	222646899	rs16863071	0.779	0.03587	0.02644	0.04545	C	T	T	0.564523	0.432706	0.736497	2.51e-05	0.554582	0.417727	0.736272	4.55e-05	0.505452	0.377281	0.677164	4.82e-06	0.508072	0.37871	0.681622	6.29e-06	0.498924	0.371619	0.669839	3.73e-06	0.499169	0.370046	0.673347	5.37e-06	1	0.99993	Genotyped	intergenic	EPHA4-PAX3	dist=207977-dist=417708	0.029	intergenic	EPHA4-PAX3	dist=207977-dist=417707	t	c	0.0341	0.0056	0.0226
2	221783584	222648304	rs16863074	0.779	0.03587	0.02644	0.04545	G	C	C	0.564523	0.432706	0.736497	2.51e-05	0.554582	0.417727	0.736272	4.55e-05	0.505452	0.377281	0.677164	4.82e-06	0.508072	0.37871	0.681622	6.29e-06	0.498924	0.371619	0.669839	3.73e-06	0.499169	0.370046	0.673347	5.37e-06	0.99996	0.99889	Imputed	intergenic	EPHA4-PAX3	dist=209382-dist=416303	0.029	intergenic	EPHA4-PAX3	dist=209382-dist=416302	c	g	0.034	0.0057	0.0226
2	221787223	222651943	rs16863079	0.779	0.03558	0.02585	0.04545	A	G	G	0.548615	0.419322	0.717775	1.2e-05	0.538912	0.404673	0.71768	2.34e-05	0.493083	0.366773	0.662891	2.83e-06	0.494835	0.367646	0.666026	3.47e-06	0.487366	0.361702	0.656687	2.31e-06	0.491533	0.363317	0.664997	4.12e-06	0.99995	0.99862	Imputed	intergenic	EPHA4-PAX3	dist=213021-dist=412664	0.029	intergenic	EPHA4-PAX3	dist=213021-dist=412663	a	g	0.966	0.0058	0.9579
2	221828793	222693513	rs114663658	0.7811	0.03681	0.02798	0.04582	G	A	A	0.579681	0.445857	0.753672	4.67e-05	0.555938	0.42023	0.735469	3.93e-05	0.544315	0.408973	0.724444	3.05e-05	0.549908	0.412627	0.732863	4.49e-05	0.535133	0.400567	0.714906	2.33e-05	0.527363	0.393092	0.707499	1.97e-05	0.99978	0.99475	Imputed	intergenic	EPHA4-PAX3	dist=254591-dist=371094	0.024	intergenic	EPHA4-PAX3	dist=254591-dist=371093	a	g	0.0357	0.0043	0.0275
2	232344711	233209421	rs531712246	0.2034	0.05143	0.04085	0.06146	T	TA	TA	0.62243	0.495659	0.781624	4.5e-05	0.589341	0.46297	0.750206	1.75e-05	0.575159	0.449311	0.736257	1.13e-05	0.579252	0.452118	0.742136	1.57e-05	0.583941	0.455107	0.749245	2.34e-05	0.59271	0.460147	0.763463	5.13e-05	0.99242	0.89121	Imputed	downstream	DIS3L2	dist=743	.	downstream	DIS3L2	dist=743	NA	NA	NA	NA	NA
2	236026453	236935097	rs73121859	0.4099	0.4748	0.4973	0.4487	A	G	G	1.24566	1.13194	1.37079	6.88e-06	1.24794	1.12447	1.38496	3.09e-05	1.23754	1.11291	1.37611	8.3e-05	1.24623	1.12016	1.38649	5.23e-05	1.24879	1.12167	1.39032	4.99e-05	1.24155	1.11339	1.38447	9.94e-05	0.99988	0.99959	Genotyped	intronic	AGAP1		0.5	intronic	AGAP1		a	g	0.4661	0.0318	0.4202
2	236040369	236949013	rs112847977	0.3917	0.07182	0.08443	0.05969	C	T	T	1.46214	1.21284	1.7627	6.8e-05	1.58254	1.28504	1.94893	1.56e-05	1.57263	1.27309	1.94265	2.67e-05	1.59554	1.29009	1.9733	1.64e-05	1.60293	1.29467	1.98458	1.49e-05	1.61234	1.29961	2.00032	1.41e-05	0.99921	0.99035	Imputed	intronic	AGAP1		0.062	intronic	AGAP1		t	c	0.0648	0.0156	0.0399
2	238475442	239384083	rs78363020	0.4341	0.02546	0.01755	0.03316	T	C	C	0.52303	0.381101	0.717815	6.01e-05	0.469094	0.335392	0.656095	9.78e-06	0.471614	0.335435	0.663079	1.54e-05	0.478749	0.340238	0.673647	2.37e-05	0.481976	0.341483	0.680269	3.31e-05	0.475356	0.333907	0.676725	3.68e-05	0.99966	0.99028	Imputed	intergenic	ASB1-LINC01107	dist=23192-dist=35248	0.028	intergenic	ASB1-LINC01107	dist=23192-dist=35248	t	c	0.9732	0.0096	0.9624
2	239745590	240667284	rs116497390	0.5962	0.08758	0.07371	0.1017	C	T	T	0.699961	0.588576	0.832425	5.48e-05	0.655456	0.544469	0.789067	8.09e-06	0.664249	0.549612	0.802796	2.31e-05	0.655359	0.541674	0.792903	1.38e-05	0.660662	0.545492	0.800148	2.22e-05	0.662526	0.5454	0.804806	3.36e-05	0.99765	0.97824	Imputed	intergenic	LOC101928111-LOC150935	dist=343226-dist=17270	0.11	intergenic	LOC101928111-LOC150935	dist=343226-dist=17270	t	c	0.0931	0.0167	0.063
2	31233952	31456818	rs113672979	1	0.05272	0.06478	0.04109	T	C	C	1.61944	1.29964	2.01793	1.75e-05	1.67001	1.31002	2.12892	3.47e-05	1.69983	1.32737	2.1768	2.62e-05	1.7095	1.3332	2.19201	2.37e-05	1.705	1.3288	2.1877	2.73e-05	1.74736	1.35801	2.24833	1.43e-05	0.999	0.98269	Imputed	UTR5	CAPN14	NM_001321270:c.-31796A>G	0.044	UTR5	CAPN14	NM_001321270:c.-31796A>G	t	c	0.9215	0.0324	0.8911
2	34888030	35113097	rs57874134	0.2096	0.1421	0.1243	0.1592	C	T	T	0.754092	0.658274	0.863858	4.69e-05	0.739425	0.638731	0.855994	5.3e-05	0.722891	0.622308	0.839731	2.19e-05	0.713816	0.613979	0.829886	1.16e-05	0.708998	0.609044	0.825357	9.18e-06	0.71809	0.615395	0.837922	2.6e-05	0.99969	0.99768	Imputed	intergenic	LINC01320-MIR548AD	dist=165467-dist=583375	0.13	intergenic	LINC01320-MIR548AD	dist=165467-dist=583374	t	c	0.1194	0.0084	0.0923
2	34888370	35113437	rs56288361	0.2113	0.1424	0.1245	0.1595	A	G	G	0.753666	0.657852	0.863436	4.57e-05	0.739811	0.638975	0.856559	5.55e-05	0.722445	0.621824	0.839347	2.15e-05	0.714082	0.614117	0.830318	1.21e-05	0.709332	0.60924	0.825868	9.64e-06	0.718147	0.615343	0.838127	2.67e-05	0.99991	0.99954	Genotyped	intergenic	LINC01320-MIR548AD	dist=165807-dist=583035	0.13	intergenic	LINC01320-MIR548AD	dist=165807-dist=583034	a	g	0.8805	0.0085	0.8721
2	34889231	35114298	rs1354844	0.2096	0.1422	0.1245	0.1592	T	G	G	0.755558	0.659597	0.865479	5.24e-05	0.740516	0.639701	0.857218	5.74e-05	0.724155	0.623431	0.841152	2.4e-05	0.715253	0.615258	0.8315	1.29e-05	0.710508	0.610385	0.827056	1.03e-05	0.719502	0.61665	0.839508	2.88e-05	0.9997	0.99778	Imputed	intergenic	LINC01320-MIR548AD	dist=166668-dist=582174	0.13	intergenic	LINC01320-MIR548AD	dist=166668-dist=582173	t	g	0.881	0.0083	0.8718
2	34891087	35116154	rs10495830	0.2077	0.1418	0.124	0.1588	A	G	G	0.753984	0.658053	0.8639	4.76e-05	0.735251	0.634976	0.85136	3.94e-05	0.719044	0.61883	0.835487	1.65e-05	0.710468	0.610957	0.826188	9e-06	0.70663	0.606901	0.822748	7.7e-06	0.716128	0.613609	0.835775	2.28e-05	0.99954	0.99675	Imputed	intergenic	LINC01320-MIR548AD	dist=168524-dist=580318	0.12	intergenic	LINC01320-MIR548AD	dist=168524-dist=580317	a	g	0.8836	0.0088	0.8721
2	79746310	79973436	rs4541274	0.5943	0.1793	0.1606	0.1974	C	T	T	0.770023	0.678023	0.874506	5.68e-05	0.734303	0.639763	0.842814	1.12e-05	0.740682	0.643448	0.85261	2.91e-05	0.739047	0.641511	0.851413	2.82e-05	0.737983	0.640051	0.8509	2.88e-05	0.743729	0.643868	0.859077	5.7e-05	0.99743	0.98417	Imputed	intronic	CTNNA2		0.81	intronic	CTNNA2		t	c	0.2694	0.015	0.2475
20	19532297	19512941	rs3790249	0.376	0.4483	0.4767	0.4232	T	C	C	1.25079	1.13527	1.37806	6.01e-06	1.24666	1.1224	1.38466	3.86e-05	1.25658	1.12887	1.39874	2.96e-05	1.25893	1.13039	1.4021	2.79e-05	1.25366	1.1247	1.3974	4.47e-05	1.24791	1.11752	1.3935	8.37e-05	0.99747	0.99126	Imputed	intronic	SLC24A3		0.53	intronic	SLC24A3		t	c	0.5578	0.0071	0.5421
20	49820069	48436606	rs571838380	0.02023	0.06822	0.05635	0.07916	C	T	T	0.676528	0.556486	0.822464	8.81e-05	0.631984	0.513253	0.778181	1.55e-05	0.624089	0.504259	0.772394	1.46e-05	0.622944	0.503041	0.771428	1.43e-05	0.620915	0.50049	0.770317	1.48e-05	0.635549	0.509885	0.792185	5.52e-05	0.99836	0.97969	Imputed	intronic	SLC9A8		0.064	intronic	SLC9A8		t	c	0.0673	0.0096	0.0566
20	49824234	48440771	rs16994928	0.036	0.06988	0.05752	0.0813	G	A	A	0.67377	0.5555	0.81722	6.08e-05	0.635202	0.517078	0.780312	1.54e-05	0.628504	0.509058	0.775977	1.57e-05	0.626629	0.507237	0.774123	1.46e-05	0.621879	0.502528	0.769577	1.25e-05	0.637502	0.512846	0.792459	5.01e-05	0.99866	0.98387	Imputed	intronic	SLC9A8		0.067	intronic	SLC9A8		a	g	0.058	0.0076	0.0302
20	53589003	52205542	rs73911561	0.1898	0.1829	0.2017	0.1644	T	C	C	1.29516	1.14267	1.46799	5.19e-05	1.36764	1.19168	1.5696	8.37e-06	1.35889	1.18075	1.56391	1.89e-05	1.36487	1.18506	1.57196	1.59e-05	1.34815	1.16906	1.55466	3.99e-05	1.33789	1.15746	1.54646	8.21e-05	0.9999	0.99954	Genotyped	intergenic	ZNF217-LOC105372672	dist=5906-dist=19351	0.15	intergenic	ZNF217-LOC105372672	dist=5906-dist=19351	t	c	0.8469	0.0395	0.7911
21	17050106	18422424	rs1554965	0.9162	0.3764	0.4029	0.351	T	C	C	1.25385	1.1357	1.3843	7.47e-06	1.26356	1.13426	1.4076	2.17e-05	1.25771	1.12667	1.40398	4.41e-05	1.25335	1.12224	1.39977	6.18e-05	1.25297	1.12113	1.40031	7.02e-05	1.26367	1.12878	1.41467	4.84e-05	0.99924	0.99682	Imputed	intergenic	MIR99AHG-LINC01549	dist=418379-dist=388784	0.39	intergenic	MIR99AHG-LINC01549	dist=418378-dist=388784	t	c	0.6076	0.0116	0.5639
22	17782508	18265274	rs57886662	0.4479	0.07513	0.06109	0.0886	G	A	A	0.66169	0.547498	0.799699	1.93e-05	0.643367	0.524464	0.789228	2.33e-05	0.645292	0.524011	0.794644	3.72e-05	0.653008	0.529702	0.805017	6.57e-05	0.638982	0.517077	0.789627	3.37e-05	0.643952	0.51928	0.798555	6.1e-05	0.99534	0.95418	Imputed	intergenic	LINC00528-MICAL3	dist=3027-dist=5142	0.08	intergenic	LINC00528-MICAL3	dist=3027-dist=5142	a	g	0.0584	0.0118	0.0301
22	37353290	37749330	rs1024335	1	0.01555	0.02201	0.009206	G	T	T	2.39163	1.56947	3.64449	4.97e-05	2.60425	1.62131	4.18309	7.54e-05	2.68211	1.65485	4.34705	6.22e-05	2.69119	1.66242	4.35658	5.62e-05	2.78177	1.7159	4.50972	3.32e-05	2.70614	1.663	4.40361	6.14e-05	0.99985	0.99136	Imputed	ncRNA_exonic	LOC100506271		0.019	ncRNA_exonic	LOC100506271		t	g	0.0214	0.0041	0.0133
22	48280341	48676153	rs4394	0.8996	0.09269	0.07907	0.1065	C	T	T	0.717974	0.607975	0.847876	9.43e-05	0.683378	0.571335	0.817393	3.09e-05	0.69495	0.578726	0.834514	9.72e-05	0.690004	0.574131	0.829262	7.62e-05	0.688729	0.572197	0.828995	8.05e-05	0.676634	0.56049	0.816844	4.79e-05	0.99968	0.99699	Genotyped	intergenic	MIR3201-FAM19A5	dist=5926-dist=209119	0.9	intergenic	MIR3201-FAM19A5	dist=5926-dist=209119	t	c	0.0945	0.0131	0.0797
3	107518537	107237384	rs148079199	0.4024	0.02245	0.0149	0.03006	C	A	A	0.48594	0.343796	0.686854	4.36e-05	0.426306	0.296672	0.612585	4.04e-06	0.411993	0.283869	0.597946	3.07e-06	0.40413	0.277923	0.587648	2.11e-06	0.403734	0.276818	0.588838	2.47e-06	0.408238	0.278252	0.598948	4.63e-06	0.99944	0.98056	Imputed	intergenic	LINC01990-BBX	dist=54625-dist=4399	0.029	intergenic	LINC01990-BBX	dist=54625-dist=4399	a	c	0.0298	0.0079	0.0185
3	107518760	107237607	rs112044970	0.399	0.02171	0.01459	0.0289	C	T	T	0.496428	0.3497	0.70472	8.94e-05	0.437732	0.303183	0.631991	1.04e-05	0.430715	0.295608	0.627572	1.16e-05	0.422321	0.289273	0.616564	8.01e-06	0.420999	0.287443	0.616611	8.86e-06	0.425661	0.288952	0.62705	1.55e-05	0.99948	0.98125	Imputed	intergenic	LINC01990-BBX	dist=54848-dist=4176	0.029	intergenic	LINC01990-BBX	dist=54848-dist=4176	t	c	0.0296	0.0078	0.0185
3	107529706	107248553	rs139007096	0.4076	0.02326	0.01576	0.03082	T	C	C	0.500391	0.356882	0.701606	5.94e-05	0.439824	0.308589	0.626868	5.55e-06	0.434059	0.30189	0.624093	6.65e-06	0.42559	0.295379	0.6132	4.55e-06	0.426627	0.295251	0.616461	5.74e-06	0.430947	0.296695	0.625946	9.88e-06	0.99986	0.99566	Imputed	intronic	BBX		0.029	intronic	BBX		t	c	0.9743	0.0029	0.9696
3	107539338	107258185	rs148670507	0.4076	0.02325	0.01576	0.0308	G	T	T	0.50074	0.357133	0.702092	6.05e-05	0.440232	0.308877	0.627447	5.68e-06	0.434399	0.30212	0.624595	6.79e-06	0.425812	0.295524	0.613539	4.62e-06	0.426834	0.295382	0.616785	5.82e-06	0.431151	0.296824	0.626267	1e-05	0.99988	0.99635	Imputed	intronic	BBX		0.029	intronic	BBX		t	g	0.0257	0.0029	0.021
3	107580677	107299524	rs150799035	0.4055	0.02312	0.01576	0.03053	G	A	A	0.505902	0.360611	0.709731	7.98e-05	0.447178	0.313534	0.637788	8.88e-06	0.440863	0.306375	0.634387	1.03e-05	0.432885	0.300231	0.624152	7.3e-06	0.433821	0.300012	0.627311	9.08e-06	0.43041	0.295485	0.626945	1.12e-05	0.99983	0.99406	Imputed	intronic	BBX		0.029	intronic	BBX		a	g	0.0245	0.0023	0.0202
3	107582680	107301527	rs142952642	0.4075	0.02324	0.01575	0.03078	T	G	G	0.500771	0.357141	0.702165	6.07e-05	0.446296	0.312978	0.636404	8.35e-06	0.44	0.305823	0.633045	9.72e-06	0.431901	0.299593	0.622638	6.84e-06	0.432837	0.299374	0.625798	8.51e-06	0.429513	0.294929	0.625512	1.05e-05	0.99999	0.99946	Imputed	intronic	BBX		0.029	intronic	BBX		t	g	0.9755	0.0023	0.9718
3	107591147	107309994	rs145504182	0.4075	0.02324	0.01575	0.03078	C	T	T	0.500771	0.357141	0.702165	6.07e-05	0.446296	0.312978	0.636404	8.35e-06	0.44	0.305823	0.633045	9.72e-06	0.431901	0.299593	0.622638	6.84e-06	0.432837	0.299374	0.625798	8.51e-06	0.429513	0.294929	0.625512	1.05e-05	0.99999	0.99959	Imputed	intronic	BBX		0.029	intronic	BBX		t	c	0.0241	0.0022	0.0202
3	107591541	107310388	rs140716112	0.4075	0.02324	0.01575	0.03078	G	A	A	0.500771	0.357141	0.702165	6.07e-05	0.446296	0.312978	0.636404	8.35e-06	0.44	0.305823	0.633045	9.72e-06	0.431901	0.299593	0.622638	6.84e-06	0.432837	0.299374	0.625798	8.51e-06	0.429513	0.294929	0.625512	1.05e-05	0.99998	0.999	Imputed	intronic	BBX		0.029	intronic	BBX		a	g	0.0243	0.0023	0.0202
3	107617660	107336507	rs151285658	0.4075	0.02324	0.01575	0.03078	A	T	T	0.500771	0.357141	0.702165	6.07e-05	0.446296	0.312978	0.636404	8.35e-06	0.44	0.305823	0.633045	9.72e-06	0.431901	0.299593	0.622638	6.84e-06	0.432837	0.299374	0.625798	8.51e-06	0.429513	0.294929	0.625512	1.05e-05	0.99999	0.99951	Imputed	intronic	BBX		0.029	intronic	BBX		a	t	0.9758	0.0023	0.972
3	107620237	107339084	rs143686071	0.4075	0.02324	0.01575	0.03078	G	A	A	0.500771	0.357141	0.702165	6.07e-05	0.446296	0.312978	0.636404	8.35e-06	0.44	0.305823	0.633045	9.72e-06	0.431901	0.299593	0.622638	6.84e-06	0.432837	0.299374	0.625798	8.51e-06	0.429513	0.294929	0.625512	1.05e-05	0.99999	0.99951	Imputed	intronic	BBX		0.029	intronic	BBX		a	g	0.0243	0.0023	0.0209
3	107633260	107352107	rs140920458	0.4075	0.02324	0.01575	0.03078	A	C	C	0.500771	0.357141	0.702165	6.07e-05	0.446296	0.312978	0.636404	8.35e-06	0.44	0.305823	0.633045	9.72e-06	0.431901	0.299593	0.622638	6.84e-06	0.432837	0.299374	0.625798	8.51e-06	0.429513	0.294929	0.625512	1.05e-05	0.99999	0.9996	Imputed	intronic	BBX		0.03	intronic	BBX		a	c	0.9756	0.0024	0.9717
3	107635236	107354083	rs150375233	0.4075	0.02324	0.01575	0.03078	A	C	C	0.500771	0.357141	0.702165	6.07e-05	0.446296	0.312978	0.636404	8.35e-06	0.44	0.305823	0.633045	9.72e-06	0.431901	0.299593	0.622638	6.84e-06	0.432837	0.299374	0.625798	8.51e-06	0.429513	0.294929	0.625512	1.05e-05	0.99999	0.9996	Imputed	intronic	BBX		0.031	intronic	BBX		a	c	0.9754	0.0024	0.9716
3	107642452	107361299	rs144883051	0.4055	0.02296	0.01546	0.03051	C	G	G	0.4965	0.353163	0.698012	5.61e-05	0.444223	0.310647	0.635236	8.73e-06	0.436224	0.302269	0.629544	9.32e-06	0.42641	0.294864	0.616642	5.93e-06	0.426691	0.294196	0.618857	7.14e-06	0.422972	0.289459	0.618068	8.74e-06	0.99996	0.99826	Imputed	intronic	BBX		0.029	intronic	BBX		c	g	0.9759	0.0025	0.9717
3	107656768	107375615	rs142652291	0.4075	0.02324	0.01575	0.03078	G	A	A	0.500771	0.357141	0.702165	6.07e-05	0.446296	0.312978	0.636404	8.35e-06	0.44	0.305823	0.633045	9.72e-06	0.431901	0.299593	0.622638	6.84e-06	0.432837	0.299374	0.625798	8.51e-06	0.429513	0.294929	0.625512	1.05e-05	0.99999	0.99957	Imputed	intronic	BBX		0.029	intronic	BBX		a	g	0.0244	0.0031	0.0208
3	141831185	141550027	rs186728617	1	0.009162	0.01458	0.004032	C	A	A	3.74701	2.05374	6.83635	1.66e-05	3.85976	1.99962	7.45029	5.69e-05	4.04914	2.09264	7.83483	3.29e-05	3.96062	2.03692	7.70111	4.97e-05	4.09321	2.09975	7.97922	3.5e-05	3.90576	1.98114	7.7001	8.35e-05	0.99974	0.9787	Imputed	intergenic	GRK7-ATP1B3	dist=14135-dist=45407	0.0038	intergenic	GRK7-ATP1B3	dist=14135-dist=45407	NA	NA	NA	NA	NA
3	141831605	141550447	rs532200306	1	0.009305	0.01487	0.004032	T	C	C	3.80834	2.0901	6.93912	1.25e-05	3.90833	2.02808	7.53178	4.65e-05	4.07463	2.10791	7.87631	2.95e-05	3.98527	2.05166	7.74123	4.48e-05	4.12016	2.11584	8.02318	3.13e-05	3.93746	1.99994	7.75204	7.33e-05	0.99976	0.98014	Imputed	intergenic	GRK7-ATP1B3	dist=14555-dist=44987	0.0038	intergenic	GRK7-ATP1B3	dist=14555-dist=44987	NA	NA	NA	NA	NA
3	14307256	14348756	rs6788942	0.4339	0.05434	0.04266	0.06546	G	A	A	0.642912	0.517784	0.798278	6.33e-05	0.61066	0.484925	0.768996	2.75e-05	0.613111	0.484099	0.776505	4.94e-05	0.620115	0.489169	0.786114	7.86e-05	0.619865	0.487775	0.787724	9.18e-05	0.613095	0.479989	0.783112	8.94e-05	0.99924	0.98917	Imputed	intergenic	LSM3-LINC01267	dist=108887-dist=41195	0.045	intergenic	LSM3-LINC01267	dist=108887-dist=41195	a	g	0.0722	0.0267	0.031
3	14629129	14670636	rs7622247	0.4919	0.4564	0.4285	0.4844	A	G	G	0.798228	0.723805	0.880304	6.39e-06	0.795205	0.714774	0.884686	2.53e-05	0.784003	0.703244	0.874037	1.15e-05	0.782685	0.701623	0.873113	1.12e-05	0.787347	0.705311	0.878925	2.06e-05	0.775023	0.692827	0.866971	8.37e-06	0.99257	0.97591	Imputed	intergenic	GRIP2-CCDC174	dist=88786-dist=22617	0.53	intergenic	GRIP2-CCDC174	dist=88786-dist=22617	a	g	0.5156	0.0221	0.486
3	14629578	14671085	rs9681597	0.3512	0.4573	0.4309	0.4841	T	G	G	0.805642	0.730727	0.888237	1.42e-05	0.801784	0.720858	0.891795	4.71e-05	0.789194	0.70803	0.879663	1.91e-05	0.788912	0.707296	0.879945	2.09e-05	0.794795	0.712115	0.887074	4.17e-05	0.783117	0.700158	0.875906	1.88e-05	0.99263	0.97623	Imputed	intergenic	GRIP2-CCDC174	dist=89235-dist=22168	0.54	intergenic	GRIP2-CCDC174	dist=89235-dist=22168	t	g	0.5196	0.0112	0.5033
3	14630318	14671825	rs13083573	0.2344	0.4871	0.4876	0.4621	A	C	C	1.22144	1.10776	1.34678	5.99e-05	1.24062	1.115	1.38039	7.54e-05	1.24922	1.12038	1.39286	6.15e-05	1.25016	1.12046	1.39486	6.46e-05	1.24432	1.11461	1.38913	9.95e-05	1.25969	1.12597	1.40929	5.53e-05	0.99104	0.97315	Imputed	intergenic	GRIP2-CCDC174	dist=89975-dist=21428	0.47	intergenic	GRIP2-CCDC174	dist=89975-dist=21428	a	c	0.5262	0.0158	0.4942
3	147856612	147574399	rs977969	0.4909	0.2146	0.2359	0.1944	A	T	T	1.27681	1.13825	1.43224	3.06e-05	1.31863	1.16229	1.496	1.74e-05	1.33496	1.17387	1.51816	1.07e-05	1.32687	1.16621	1.50968	1.75e-05	1.33897	1.17569	1.52493	1.09e-05	1.36508	1.19586	1.55824	4.05e-06	0.99925	0.99571	Imputed	intergenic	LOC440982-LINC02032	dist=346702-dist=221547	0.2	intergenic	LOC440982-LINC02032	dist=346702-dist=221547	a	t	0.8139	0.016	0.7881
3	147858768	147576555	rs13067342	0.5406	0.2149	0.2362	0.1948	T	C	C	1.27717	1.13863	1.43257	2.97e-05	1.31952	1.16312	1.49696	1.65e-05	1.33526	1.17419	1.51843	1.04e-05	1.32684	1.16624	1.50956	1.74e-05	1.33866	1.17547	1.52449	1.1e-05	1.36491	1.19578	1.55795	4.04e-06	0.99998	0.9999	Genotyped	intergenic	LOC440982-LINC02032	dist=348858-dist=219391	0.2	intergenic	LOC440982-LINC02032	dist=348858-dist=219391	t	c	0.8136	0.0159	0.7876
3	147860222	147578009	rs34657172	0.4909	0.2147	0.236	0.1944	A	G	G	1.2785	1.13976	1.43414	2.77e-05	1.32049	1.16391	1.49813	1.58e-05	1.33589	1.17469	1.51922	1.02e-05	1.32763	1.16688	1.51053	1.68e-05	1.33926	1.17595	1.52524	1.07e-05	1.36575	1.19646	1.55899	3.9e-06	0.99924	0.99569	Imputed	intergenic	LOC440982-LINC02032	dist=350312-dist=217937	0.2	intergenic	LOC440982-LINC02032	dist=350312-dist=217937	a	g	0.8135	0.0161	0.7879
3	151642767	151360555	rs60446871	0.5678	0.2309	0.2083	0.2538	G	A	A	0.76205	0.6793	0.854879	3.6e-06	0.761848	0.672764	0.862729	1.81e-05	0.761436	0.670575	0.864609	2.62e-05	0.765673	0.673792	0.870084	4.25e-05	0.766876	0.674306	0.872154	5.25e-05	0.754802	0.662234	0.860308	2.51e-05	0.99893	0.99482	Imputed	intergenic	MIR5186-AADACL2	dist=76772-dist=91149	0.22	ncRNA_intronic	MIR548H2		a	g	0.2579	0.0623	0.2029
3	151644891	151362679	rs73872705	0.4682	0.1172	0.09994	0.1333	G	A	A	0.712011	0.611586	0.828927	1.19e-05	0.705567	0.598779	0.831399	3.11e-05	0.710076	0.600458	0.839706	6.28e-05	0.71053	0.600058	0.841341	7.38e-05	0.709413	0.598438	0.840968	7.64e-05	0.690607	0.580934	0.820985	2.72e-05	0.99971	0.99738	Imputed	intergenic	MIR5186-AADACL2	dist=78896-dist=89025	0.11	ncRNA_intronic	MIR548H2		a	g	0.1047	0.0226	0.0761
3	151678293	151396081	rs6440776	0.1327	0.3692	0.3394	0.3984	C	T	T	0.767112	0.694239	0.847633	1.93e-07	0.737006	0.661115	0.821609	3.71e-08	0.732355	0.655407	0.818338	3.81e-08	0.73404	0.656543	0.820684	5.59e-08	0.73793	0.659588	0.825577	1.11e-07	0.739549	0.660017	0.828665	2.02e-07	0.99871	0.99505	Imputed	intergenic	MIR5186-AADACL2	dist=112298-dist=55623	0.37	ncRNA_intronic	MIR548H2		t	c	0.367	0.0112	0.325
3	151678655	151396443	rs7618169	0.5056	0.2175	0.1973	0.2356	A	C	C	0.790976	0.703176	0.889738	9.38e-05	0.758275	0.66781	0.860996	1.96e-05	0.75382	0.661907	0.858496	2.05e-05	0.757875	0.664975	0.863753	3.25e-05	0.763849	0.669683	0.871257	5.99e-05	0.758301	0.66362	0.86649	4.78e-05	0.99922	0.99609	Imputed	intergenic	MIR5186-AADACL2	dist=112660-dist=55261	0.22	ncRNA_intronic	MIR548H2		a	c	0.8166	0.0138	0.7883
3	151680285	151398073	rs10222585	0.08912	0.4667	0.4899	0.4445	A	G	G	1.21448	1.10406	1.33594	6.46e-05	1.24996	1.12663	1.38679	2.56e-05	1.23724	1.11257	1.37588	8.55e-05	1.23735	1.11219	1.37659	9.07e-05	1.23799	1.11199	1.37826	9.69e-05	1.24667	1.11815	1.38997	7.14e-05	0.99994	0.99986	Genotyped	intergenic	MIR5186-AADACL2	dist=114290-dist=53631	0.56	ncRNA_intronic	MIR548H2		a	g	0.5795	0.0167	0.5524
3	151681716	151399504	rs2410883	0.1205	0.3697	0.3403	0.3985	A	G	G	0.768907	0.695886	0.849589	2.45e-07	0.738255	0.662256	0.822976	4.38e-08	0.733475	0.656425	0.81957	4.4e-08	0.735259	0.657679	0.82199	6.46e-08	0.739242	0.660768	0.827035	1.32e-07	0.74094	0.661285	0.830191	2.38e-07	0.99898	0.99592	Imputed	intergenic	MIR5186-AADACL2	dist=115721-dist=52200	0.37	ncRNA_intronic	MIR548H2		a	g	0.6317	0.014	0.608
3	151685214	151403002	rs28848632	0.2325	0.3809	0.3527	0.4084	C	G	G	0.77822	0.70454	0.859606	7.77e-07	0.747496	0.670776	0.832991	1.39e-07	0.744892	0.666897	0.832009	1.8e-07	0.745953	0.667501	0.833626	2.35e-07	0.749765	0.670439	0.838476	4.47e-07	0.752581	0.671885	0.842968	9.02e-07	0.99859	0.99477	Imputed	intergenic	MIR5186-AADACL2	dist=119219-dist=48702	0.39	ncRNA_intronic	MIR548H2		c	g	0.6134	0.0191	0.5756
3	151685242	151403030	rs28824245	0.2325	0.3809	0.3527	0.4084	G	T	T	0.778407	0.704711	0.85981	7.96e-07	0.747639	0.670902	0.833153	1.41e-07	0.74497	0.666961	0.832103	1.82e-07	0.74603	0.667542	0.833746	2.39e-07	0.749849	0.670475	0.83862	4.58e-07	0.752671	0.671937	0.843105	9.2e-07	0.99862	0.99485	Imputed	intergenic	MIR5186-AADACL2	dist=119247-dist=48674	0.39	ncRNA_intronic	MIR548H2		t	g	0.3866	0.0191	0.343
3	151686995	151404783	rs1550967	0.2325	0.3812	0.3533	0.4084	T	C	C	0.780575	0.706708	0.862163	1.04e-06	0.749777	0.672859	0.835488	1.84e-07	0.747556	0.669319	0.834939	2.49e-07	0.748529	0.669821	0.836485	3.22e-07	0.75252	0.672907	0.841553	6.24e-07	0.755436	0.674453	0.846143	1.25e-06	0.9986	0.99478	Imputed	intergenic	MIR5186-AADACL2	dist=121000-dist=46921	0.39	ncRNA_intronic	MIR548H2		t	c	0.6118	0.0201	0.5709
3	151688568	151406356	rs1402739	0.2961	0.2002	0.1777	0.2211	G	A	A	0.75523	0.668644	0.853028	6.23e-06	0.751366	0.658593	0.857208	2.12e-05	0.748132	0.653766	0.856119	2.46e-05	0.75413	0.658443	0.863723	4.58e-05	0.754948	0.6586	0.865392	5.45e-05	0.747643	0.65092	0.858739	3.88e-05	0.99989	0.99949	Genotyped	intergenic	MIR5186-AADACL2	dist=122573-dist=45348	0.2	ncRNA_intronic	MIR548H2		a	g	0.173	0.0098	0.1626
3	166490707	166208495	rs6776189	0.6914	0.05303	0.04142	0.06467	C	T	T	0.628696	0.504961	0.782751	3.32e-05	0.60836	0.481254	0.769037	3.24e-05	0.585705	0.460616	0.744764	1.28e-05	0.573111	0.450038	0.729842	6.38e-06	0.579359	0.454301	0.738841	1.08e-05	0.567442	0.442326	0.72795	8.26e-06	0.99951	0.99275	Imputed	intergenic	BCHE-LOC105374194	dist=653235-dist=407976	0.034	intergenic	BCHE-LOC105374194	dist=653235-dist=407976	t	c	0.0409	0.0035	0.037
3	186449423	186167212	rs142793076	0.1147	0.07745	0.06157	0.09326	T	G	G	0.625199	0.519132	0.752938	7.36e-07	0.64233	0.525453	0.785204	1.56e-05	0.645243	0.525348	0.792499	2.95e-05	0.650873	0.529483	0.800093	4.55e-05	0.630067	0.511111	0.776709	1.51e-05	0.639229	0.517104	0.790197	3.52e-05	0.99854	0.98575	Imputed	intergenic	DGKG-LINC02052	dist=87189-dist=5558	0.079	intergenic	DGKG-LINC02052	dist=87189-dist=5558	t	g	0.9313	0.0125	0.9152
3	186450444	186168233	rs61743615	0.08903	0.07789	0.06239	0.09324	C	T	T	0.633926	0.526864	0.762742	1.37e-06	0.648923	0.531413	0.792417	2.21e-05	0.654236	0.533349	0.802524	4.69e-05	0.659478	0.537168	0.809637	6.96e-05	0.638105	0.518306	0.785595	2.29e-05	0.643875	0.521399	0.79512	4.32e-05	0.99921	0.99123	Imputed	intergenic	DGKG-LINC02052	dist=88210-dist=4537	0.079	intergenic	DGKG-LINC02052	dist=88210-dist=4537	t	c	0.0684	0.0123	0.0345
3	186456343	186174132	rs114000556	0.132	0.07238	0.05711	0.08722	T	C	C	0.619199	0.511647	0.749359	8.48e-07	0.634746	0.516627	0.779872	1.51e-05	0.626665	0.507475	0.77385	1.41e-05	0.630217	0.509839	0.779018	1.96e-05	0.613852	0.495275	0.760819	8.35e-06	0.612391	0.492421	0.761589	1.04e-05	0.99971	0.99639	Imputed	ncRNA_exonic	LINC02052		0.069	ncRNA_exonic	LINC02052		t	c	0.9369	0.0077	0.9284
3	186457094	186174883	rs111842880	0.0523	0.07529	0.06101	0.08861	C	T	T	0.656268	0.544806	0.790534	9.21e-06	0.661999	0.542368	0.808018	4.99e-05	0.649271	0.529502	0.796131	3.3e-05	0.65261	0.531794	0.800873	4.39e-05	0.640698	0.520865	0.7881	2.51e-05	0.630266	0.510916	0.777496	1.64e-05	0.99985	0.99839	Genotyped	ncRNA_intronic	LINC02052		0.075	ncRNA_intronic	LINC02052		t	c	0.0652	0.0117	0.0348
3	189983766	189701555	rs73890137	0.1717	0.1917	0.1704	0.2128	T	A	A	0.761804	0.673198	0.862071	1.61e-05	0.764982	0.668779	0.875024	9.35e-05	0.73713	0.642114	0.846206	1.48e-05	0.732618	0.637846	0.841472	1.07e-05	0.734858	0.639263	0.844749	1.47e-05	0.726983	0.631219	0.837276	9.67e-06	0.99887	0.99408	Imputed	intronic	P3H2		0.18	intronic	P3H2		a	t	0.2005	0.0106	0.1826
3	189983769	189701558	rs73890139	0.1717	0.1917	0.1704	0.2128	G	A	A	0.761804	0.673198	0.862071	1.61e-05	0.764982	0.668779	0.875024	9.35e-05	0.73713	0.642114	0.846206	1.48e-05	0.732618	0.637846	0.841472	1.07e-05	0.734858	0.639263	0.844749	1.47e-05	0.726983	0.631219	0.837276	9.67e-06	0.99887	0.99408	Imputed	intronic	P3H2		0.18	intronic	P3H2		a	g	0.2005	0.0106	0.1826
3	192672336	192390125	rs2292160	0.003113	0.1914	0.1712	0.2121	T	C	C	0.753721	0.662615	0.857353	1.7e-05	0.732704	0.637796	0.841736	1.11e-05	0.746804	0.648375	0.860176	5.15e-05	0.742604	0.644253	0.85597	4.04e-05	0.730418	0.632826	0.84306	1.76e-05	0.728144	0.629482	0.842271	1.95e-05	0.99079	0.95859	Imputed	intronic	FGF12		0.19	intronic	FGF12		t	c	0.7733	0.0915	0.6547
3	38638454	38679945	rs6777989	1	0.05622	0.06748	0.04488	T	G	G	1.5564	1.25933	1.92354	4.24e-05	1.61912	1.2807	2.04698	5.63e-05	1.6317	1.28559	2.07099	5.69e-05	1.66639	1.31091	2.11825	3.03e-05	1.68184	1.3204	2.14223	2.54e-05	1.67096	1.30626	2.13747	4.38e-05	0.99991	0.99846	Imputed	intronic	SCN5A		0.067	intronic	SCN5A		t	g	0.9454	0.0079	0.9334
3	5010289	5051974	rs28498922	0.3927	0.1517	0.1345	0.1694	G	A	A	0.7542	0.658208	0.864191	4.88e-05	0.724834	0.625872	0.839443	1.73e-05	0.719266	0.618878	0.835939	1.74e-05	0.718806	0.61803	0.836014	1.84e-05	0.716966	0.615918	0.834591	1.76e-05	0.71888	0.615837	0.839165	2.9e-05	0.9988	0.99345	Imputed	intergenic	BHLHE40-ARL8B	dist=25109-dist=111956	0.11	intergenic	BHLHE40-ARL8B	dist=25109-dist=111956	a	g	0.1247	0.0258	0.0445
3	5025746	5067431	rs7640839	0.4709	0.2762	0.302	0.2511	C	T	T	1.27245	1.14109	1.41894	1.46e-05	1.32323	1.17468	1.49056	4.03e-06	1.32358	1.17212	1.49463	6.15e-06	1.33528	1.18145	1.50914	3.66e-06	1.32404	1.17056	1.49764	8e-06	1.3335	1.17677	1.51111	6.44e-06	0.98979	0.96185	Imputed	intergenic	BHLHE40-ARL8B	dist=40566-dist=96499	0.28	intergenic	BHLHE40-ARL8B	dist=40566-dist=96499	t	c	0.2793	0.0941	0.1667
4	128334599	129255754	rs139396025	0.1588	0.01612	0.022	0.01007	C	T	T	2.26943	1.51178	3.40679	7.69e-05	2.68409	1.68956	4.26402	2.91e-05	2.64226	1.64946	4.23263	5.31e-05	2.60103	1.62291	4.16864	7.13e-05	2.5874	1.6098	4.15867	8.62e-05	2.77933	1.71919	4.49321	3.03e-05	0.99994	0.99729	Imputed	intergenic	PGRMC2-LOC100507487	dist=45770-dist=93417	0.017	intergenic	PGRMC2-LOC100507487	dist=45770-dist=93417	t	c	0.0185	0.0056	0.0106
4	128335003	129256158	rs115425202	0.1012	0.02571	0.03329	0.01784	C	T	T	1.91658	1.39712	2.62917	5.5e-05	2.16931	1.51745	3.1012	2.17e-05	2.10366	1.46228	3.02636	6.13e-05	2.1303	1.47909	3.06824	4.85e-05	2.12962	1.47511	3.07456	5.47e-05	2.26324	1.56038	3.28268	1.67e-05	0.99995	0.99818	Imputed	intergenic	PGRMC2-LOC100507487	dist=46174-dist=93013	0.024	intergenic	PGRMC2-LOC100507487	dist=46174-dist=93013	t	c	0.0222	0.0048	0.015
4	128343402	129264557	rs140547320	0.1012	0.0257	0.03327	0.01784	A	G	G	1.91566	1.39644	2.62792	5.57e-05	2.16822	1.51664	3.09973	2.2e-05	2.10238	1.46135	3.02458	6.22e-05	2.12913	1.47822	3.06665	4.92e-05	2.12832	1.47416	3.07276	5.55e-05	2.26163	1.55918	3.28053	1.7e-05	0.99998	0.99937	Imputed	intergenic	PGRMC2-LOC100507487	dist=54573-dist=84614	0.023	intergenic	PGRMC2-LOC100507487	dist=54573-dist=84614	a	g	0.9778	0.0048	0.9704
4	138709942	139631096	rs144136397	1	0.01547	0.008677	0.02194	C	A	A	0.383509	0.247959	0.593161	1.65e-05	0.333372	0.210701	0.527462	2.7e-06	0.338972	0.212025	0.541927	6.21e-06	0.342453	0.213483	0.549336	8.81e-06	0.342718	0.213351	0.550528	9.5e-06	0.336195	0.207892	0.543681	8.8e-06	0.99903	0.95924	Imputed	intergenic	LINC00499-LOC105377448	dist=285598-dist=110015	0.025	intergenic	LINC00499-LOC105377448	dist=285598-dist=110015	a	c	0.0289	0.013	0.0106
4	181826282	182747435	rs7441970	0.8756	0.3881	0.4144	0.3613	A	G	G	1.25779	1.13867	1.38938	6.24e-06	1.28517	1.15275	1.43281	6.12e-06	1.25981	1.1274	1.40776	4.57e-05	1.25246	1.12038	1.40011	7.53e-05	1.2563	1.12285	1.40561	6.83e-05	1.25604	1.1208	1.40759	8.78e-05	0.99535	0.98184	Imputed	ncRNA_intronic	TEMN3-AS1		0.64	ncRNA_intronic	TEMN3-AS1		a	g	0.6805	0.034	0.6471
4	188970248	189891402	rs183624736	1	0.02983	0.03835	0.02136	G	A	A	1.82498	1.36141	2.44642	5.74e-05	1.99831	1.44148	2.77022	3.26e-05	1.98779	1.42705	2.76888	4.85e-05	2.04763	1.46797	2.85619	2.44e-05	2.02996	1.44817	2.84547	3.97e-05	2.12412	1.51172	2.98462	1.42e-05	0.99966	0.99102	Imputed	intergenic	LINC01060-LINC01262	dist=368340-dist=689358	0.026	intergenic	LINC01060-LINC01262	dist=368340-dist=689358	a	g	0.0451	0.0199	0.0151
4	30494985	30496607	rs55787568	1	0.01772	0.01129	0.02388	A	C	C	0.440119	0.297594	0.650904	3.95e-05	0.405776	0.267861	0.614701	2.08e-05	0.416702	0.272705	0.636734	5.19e-05	0.405511	0.264979	0.620574	3.22e-05	0.400937	0.260597	0.616855	3.21e-05	0.392005	0.25247	0.608657	3.02e-05	1	0.99997	Genotyped	intergenic	LINC02472-PCDH7	dist=1273824-dist=225423	0.033	intergenic	LINC02472-PCDH7	dist=1273824-dist=225423	a	c	0.9479	0.0102	0.9319
4	30497943	30499565	rs4692461	1	0.01801	0.01159	0.02417	G	A	A	0.443716	0.301097	0.653888	4e-05	0.413003	0.273524	0.623606	2.6e-05	0.425347	0.279346	0.647655	6.75e-05	0.413496	0.271112	0.630657	4.12e-05	0.408259	0.266376	0.625716	3.92e-05	0.399976	0.258653	0.618514	3.79e-05	1	0.99986	Genotyped	intergenic	LINC02472-PCDH7	dist=1276782-dist=222465	0.029	intergenic	LINC02472-PCDH7	dist=1276782-dist=222465	a	g	0.0516	0.0087	0.0339
4	3433856	3435583	rs16844354	0.7669	0.03418	0.02539	0.04256	G	A	A	0.575416	0.437195	0.757335	8.05e-05	0.551149	0.411527	0.73814	6.41e-05	0.528886	0.391672	0.714169	3.23e-05	0.53196	0.393247	0.719601	4.23e-05	0.529398	0.39014	0.718364	4.43e-05	0.517377	0.378927	0.706412	3.36e-05	0.99898	0.97686	Imputed	intronic	RGS12		0.039	intronic	RGS12		a	g	0.0408	0.017	0.019
5	113823977	113159674	rs150403719	1	0.01278	0.01931	0.006617	C	T	T	2.99761	1.85696	4.83892	7.02e-06	3.10354	1.82086	5.2898	3.14e-05	3.21176	1.87059	5.51451	2.33e-05	3.20428	1.86638	5.50124	2.41e-05	3.14292	1.82685	5.4071	3.52e-05	3.17269	1.83766	5.47759	3.41e-05	0.99994	0.99539	Imputed	intergenic	YTHDC2-KCNN2	dist=228690-dist=538342	0.011	intergenic	YTHDC2-KCNN2	dist=228690-dist=538342	t	c	0.0215	0.0079	0.012
5	123332464	122668158	rs191419482	0.1596	0.01384	0.007151	0.02048	T	A	A	0.353615	0.222109	0.562982	1.18e-05	0.339128	0.206926	0.555791	1.78e-05	0.36375	0.220577	0.599853	7.42e-05	0.365135	0.220842	0.603705	8.6e-05	0.355592	0.213612	0.591941	6.99e-05	0.35191	0.209279	0.591749	8.19e-05	0.99941	0.96904	Imputed	intergenic	PRDM6-CEP120	dist=138198-dist=12421	0.0098	intergenic	PRDM6-CEP120	dist=138198-dist=12421	a	t	0.032	0.0079	0.0124
5	20387414	20387523	rs545416640	1	0.01397	0.007747	0.01988	A	AT	AT	0.375744	0.237589	0.594233	2.84e-05	0.358254	0.219571	0.584531	3.96e-05	0.345215	0.209499	0.56885	3e-05	0.345568	0.209011	0.571343	3.44e-05	0.339501	0.204659	0.563184	2.87e-05	0.336769	0.201413	0.563089	3.33e-05	0.99954	0.97589	Imputed	intronic	CDH18		0.013	intronic	CDH18		NA	NA	NA	NA	NA
5	4940138	4940251	rs530045	0.02464	0.1849	0.1632	0.2053	T	C	C	0.754268	0.665272	0.855171	1.07e-05	0.752583	0.656543	0.862673	4.49e-05	0.747952	0.650437	0.860087	4.61e-05	0.75073	0.652244	0.864086	6.44e-05	0.74668	0.648114	0.860236	5.25e-05	0.736982	0.638096	0.851192	3.3e-05	0.99354	0.96896	Imputed	intergenic	LINC02114-LINC01020	dist=165273-dist=94221	0.17	intergenic	LINC02114-LINC01020	dist=165273-dist=94221	t	c	0.8096	0.0712	0.7121
5	79722713	79018536	rs4703784	0.6292	0.3628	0.3883	0.3378	G	A	A	1.23036	1.11412	1.35872	4.24e-05	1.25369	1.12543	1.39657	4.03e-05	1.25225	1.12186	1.3978	6.08e-05	1.24733	1.11698	1.3929	8.7e-05	1.25292	1.12115	1.40019	6.98e-05	1.27053	1.13553	1.4216	2.95e-05	0.99988	0.99964	Genotyped	intronic	CMYA5		0.59	intronic	CMYA5		a	g	0.4765	0.0345	0.3491
5	79729092	79024915	rs16877111	0.9612	0.4726	0.4988	0.4477	C	G	G	1.21408	1.10293	1.33643	7.5e-05	1.23302	1.11113	1.36828	8e-05	1.24596	1.12047	1.38551	4.91e-05	1.23933	1.11397	1.37879	8.03e-05	1.25221	1.12469	1.3942	4.06e-05	1.26952	1.13871	1.41535	1.7e-05	0.99798	0.99231	Imputed	exonic	CMYA5		0.48	exonic	CMYA5		c	g	0.416	0.0232	0.3776
5	79734523	79030346	rs16877151	0.6293	0.3625	0.388	0.3375	G	A	A	1.22924	1.11312	1.35747	4.57e-05	1.25291	1.12475	1.39568	4.22e-05	1.25108	1.12082	1.39647	6.51e-05	1.24633	1.11609	1.39175	9.21e-05	1.25181	1.12018	1.39892	7.44e-05	1.2688	1.134	1.41962	3.26e-05	1	1	Genotyped	exonic	CMYA5		0.59	exonic	CMYA5		a	g	0.4763	0.0351	0.346
5	8496166	8496279	rs57085808	0.3705	0.1219	0.1034	0.1406	G	C	C	0.695694	0.600121	0.806486	1.49e-06	0.657904	0.560877	0.771715	2.7e-07	0.65352	0.555144	0.769331	3.22e-07	0.652047	0.553506	0.768132	3.13e-07	0.665295	0.564322	0.784335	1.22e-06	0.653244	0.552429	0.772457	6.4e-07	0.99952	0.99569	Imputed	intergenic	MIR4458HG-LINC02199	dist=33070-dist=343566	0.11	intergenic	MIR4458HG-LINC02199	dist=33070-dist=343565	c	g	0.1465	0.0553	0.0872
5	8496603	8496716	rs79182458	0.3613	0.1043	0.08894	0.1199	C	T	T	0.705972	0.602827	0.826766	1.56e-05	0.670788	0.565965	0.795025	4.11e-06	0.669093	0.56244	0.795971	5.74e-06	0.66651	0.559819	0.793533	5.16e-06	0.678422	0.569235	0.808552	1.47e-05	0.672775	0.562928	0.804058	1.31e-05	0.99934	0.99355	Imputed	intergenic	MIR4458HG-LINC02199	dist=33507-dist=343129	0.088	intergenic	MIR4458HG-LINC02199	dist=33507-dist=343128	t	c	0.1336	0.052	0.0804
5	8497247	8497360	rs80035902	0.5025	0.1067	0.09126	0.1225	A	G	G	0.710005	0.607242	0.830159	1.76e-05	0.675929	0.571273	0.799757	5.03e-06	0.67247	0.566209	0.798673	6.13e-06	0.669511	0.563268	0.795792	5.34e-06	0.682469	0.5736	0.812001	1.64e-05	0.676196	0.566731	0.806804	1.41e-05	0.99953	0.9954	Imputed	intergenic	MIR4458HG-LINC02199	dist=34151-dist=342485	0.093	intergenic	MIR4458HG-LINC02199	dist=34151-dist=342484	a	g	0.8642	0.0542	0.7909
5	8497556	8497669	rs57033994	0.3715	0.1222	0.1037	0.1408	C	T	T	0.696663	0.601032	0.807509	1.6e-06	0.659578	0.56237	0.77359	3.13e-07	0.655612	0.556994	0.771692	3.85e-07	0.653934	0.555181	0.770253	3.67e-07	0.667282	0.566082	0.786573	1.43e-06	0.655263	0.554216	0.774734	7.54e-07	0.99996	0.99972	Genotyped	intergenic	MIR4458HG-LINC02199	dist=34460-dist=342176	0.11	intergenic	MIR4458HG-LINC02199	dist=34460-dist=342175	t	c	0.1464	0.0554	0.0873
5	8498499	8498612	rs61196825	0.262	0.1325	0.1138	0.1515	A	G	G	0.713373	0.619299	0.821738	2.85e-06	0.683479	0.586513	0.796475	1.09e-06	0.681414	0.582771	0.796755	1.53e-06	0.680189	0.581283	0.795924	1.53e-06	0.693874	0.592585	0.812475	5.64e-06	0.683724	0.582164	0.803001	3.58e-06	0.99936	0.99491	Imputed	intergenic	MIR4458HG-LINC02199	dist=35403-dist=341233	0.12	intergenic	MIR4458HG-LINC02199	dist=35403-dist=341232	a	g	0.848	0.0542	0.7698
5	8499226	8499338	rs143745837	0.3205	0.1218	0.1034	0.1403	G	GA	GA	0.697413	0.601588	0.808501	1.76e-06	0.660187	0.562802	0.774424	3.41e-07	0.656528	0.557693	0.772879	4.31e-07	0.654594	0.555657	0.771146	4.01e-07	0.667795	0.566431	0.787298	1.53e-06	0.655693	0.554485	0.775374	8.05e-07	0.99915	0.99267	Imputed	intergenic	MIR4458HG-LINC02199	dist=36130-dist=340506	0.11	intergenic	MIR4458HG-LINC02199	dist=36129-dist=340506	NA	NA	NA	NA	NA
5	8499286	8499398	rs77326269	0.3727	0.1223	0.1037	0.141	A	G	G	0.695286	0.599862	0.805888	1.4e-06	0.659279	0.562124	0.773226	3.03e-07	0.655348	0.556777	0.771369	3.75e-07	0.653631	0.554933	0.769882	3.56e-07	0.666982	0.565837	0.786206	1.39e-06	0.654971	0.553977	0.774376	7.32e-07	0.99961	0.9965	Imputed	intergenic	MIR4458HG-LINC02199	dist=36190-dist=340446	0.11	intergenic	MIR4458HG-LINC02199	dist=36189-dist=340446	a	g	0.8543	0.0538	0.7785
5	8499479	8499591	rs73740017	0.3727	0.1223	0.1037	0.141	C	T	T	0.695286	0.599862	0.805888	1.4e-06	0.659279	0.562124	0.773226	3.03e-07	0.655348	0.556777	0.771369	3.75e-07	0.653631	0.554933	0.769882	3.56e-07	0.666982	0.565837	0.786206	1.39e-06	0.654971	0.553977	0.774376	7.32e-07	1	0.99999	Genotyped	intergenic	MIR4458HG-LINC02199	dist=36383-dist=340253	0.11	intergenic	MIR4458HG-LINC02199	dist=36382-dist=340253	t	c	0.1456	0.0537	0.0915
5	8502641	8502753	rs76643250	0.5053	0.1069	0.09121	0.1228	T	A	A	0.707031	0.604753	0.826606	1.37e-05	0.675381	0.570841	0.799066	4.78e-06	0.672158	0.565999	0.79823	5.91e-06	0.669062	0.562954	0.795171	5.08e-06	0.681985	0.573256	0.811335	1.56e-05	0.675657	0.566331	0.806087	1.34e-05	0.99964	0.99629	Imputed	intergenic	MIR4458HG-LINC02199	dist=39545-dist=337091	0.092	intergenic	MIR4458HG-LINC02199	dist=39544-dist=337091	a	t	0.1329	0.0498	0.0855
5	8504133	8504245	rs16880714	0.9302	0.145	0.126	0.1637	T	G	G	0.722211	0.628965	0.82928	3.95e-06	0.703664	0.605936	0.817153	4.09e-06	0.705938	0.605891	0.822506	7.97e-06	0.70118	0.601326	0.817616	5.93e-06	0.712224	0.61031	0.831157	1.65e-05	0.705844	0.603288	0.825833	1.37e-05	0.99991	0.9995	Genotyped	intergenic	MIR4458HG-LINC02199	dist=41037-dist=335599	0.12	intergenic	MIR4458HG-LINC02199	dist=41036-dist=335599	t	g	0.8447	0.0472	0.7736
5	8504888	8505000	rs1394642	0.5366	0.1177	0.1015	0.1341	G	A	A	0.721943	0.62191	0.838067	1.86e-05	0.700539	0.596381	0.822888	1.47e-05	0.70003	0.59384	0.825208	2.15e-05	0.697099	0.590868	0.822428	1.89e-05	0.71053	0.601739	0.83899	5.57e-05	0.706991	0.597174	0.837002	5.68e-05	0.99949	0.99549	Imputed	intergenic	MIR4458HG-LINC02199	dist=41792-dist=334844	0.11	intergenic	MIR4458HG-LINC02199	dist=41791-dist=334844	a	g	0.1393	0.0477	0.0958
5	8505154	8505266	rs16880716	0.5789	0.1073	0.0915	0.1234	T	A	A	0.705365	0.60343	0.824521	1.17e-05	0.676497	0.571878	0.800254	5.13e-06	0.673797	0.567481	0.80003	6.59e-06	0.670332	0.564126	0.796532	5.5e-06	0.683352	0.574512	0.812811	1.7e-05	0.677229	0.567759	0.807806	1.47e-05	0.99966	0.9965	Imputed	intergenic	MIR4458HG-LINC02199	dist=42058-dist=334578	0.094	intergenic	MIR4458HG-LINC02199	dist=42057-dist=334578	a	t	0.1314	0.0471	0.0862
5	8506150	8506262	rs74887820	0.5789	0.1073	0.0915	0.1234	T	C	C	0.705365	0.60343	0.824521	1.17e-05	0.676497	0.571878	0.800254	5.13e-06	0.673797	0.567481	0.80003	6.59e-06	0.670332	0.564126	0.796532	5.5e-06	0.683352	0.574512	0.812811	1.7e-05	0.677229	0.567759	0.807806	1.47e-05	1	1	Genotyped	intergenic	MIR4458HG-LINC02199	dist=43054-dist=333582	0.094	intergenic	MIR4458HG-LINC02199	dist=43053-dist=333582	t	c	0.8711	0.0445	0.8072
5	8506212	8506324	rs2166872	0.5789	0.1073	0.0915	0.1234	G	T	T	0.705365	0.60343	0.824521	1.17e-05	0.676497	0.571878	0.800254	5.13e-06	0.673797	0.567481	0.80003	6.59e-06	0.670332	0.564126	0.796532	5.5e-06	0.683352	0.574512	0.812811	1.7e-05	0.677229	0.567759	0.807806	1.47e-05	0.99967	0.99664	Imputed	intergenic	MIR4458HG-LINC02199	dist=43116-dist=333520	.	intergenic	MIR4458HG-LINC02199	dist=43115-dist=333520	t	g	0.098	0.0067	0.0866
5	8506456	8506568	rs114956585	0.5789	0.1073	0.0915	0.1234	G	A	A	0.705365	0.60343	0.824521	1.17e-05	0.676497	0.571878	0.800254	5.13e-06	0.673797	0.567481	0.80003	6.59e-06	0.670332	0.564126	0.796532	5.5e-06	0.683352	0.574512	0.812811	1.7e-05	0.677229	0.567759	0.807806	1.47e-05	0.99966	0.99652	Imputed	intergenic	MIR4458HG-LINC02199	dist=43360-dist=333276	0.094	intergenic	MIR4458HG-LINC02199	dist=43359-dist=333276	a	g	0.1284	0.044	0.0868
5	8509448	8509560	rs60932532	0.4208	0.1034	0.08853	0.1185	C	T	T	0.713993	0.609595	0.836269	2.95e-05	0.685567	0.578272	0.81277	1.38e-05	0.687079	0.577404	0.817586	2.34e-05	0.684022	0.574398	0.814567	2.03e-05	0.697715	0.58533	0.831677	5.9e-05	0.689826	0.577068	0.824617	4.55e-05	1	0.99999	Genotyped	intergenic	MIR4458HG-LINC02199	dist=46352-dist=330284	0.089	intergenic	MIR4458HG-LINC02199	dist=46351-dist=330284	t	c	0.1252	0.0432	0.0843
5	8509985	8510097	rs16880725	0.4208	0.1034	0.08853	0.1185	G	C	C	0.713993	0.609595	0.836269	2.95e-05	0.685567	0.578272	0.81277	1.38e-05	0.687079	0.577404	0.817586	2.34e-05	0.684022	0.574398	0.814567	2.03e-05	0.697715	0.58533	0.831677	5.9e-05	0.689826	0.577068	0.824617	4.55e-05	0.99968	0.99661	Imputed	intergenic	MIR4458HG-LINC02199	dist=46889-dist=329747	0.088	intergenic	MIR4458HG-LINC02199	dist=46888-dist=329747	c	g	0.1256	0.0415	0.0896
5	8511946	8512058	rs112103549	0.7182	0.1403	0.1225	0.1579	C	T	T	0.732239	0.636722	0.842083	1.24e-05	0.716396	0.615803	0.833422	1.56e-05	0.72013	0.616973	0.840534	3.15e-05	0.716002	0.612918	0.836423	2.53e-05	0.726786	0.62168	0.849663	6.23e-05	0.718327	0.612851	0.841955	4.44e-05	0.99916	0.99432	Imputed	intergenic	MIR4458HG-LINC02199	dist=48850-dist=327786	0.12	intergenic	MIR4458HG-LINC02199	dist=48849-dist=327786	t	c	0.1477	0.0404	0.1024
5	8514248	8514360	rs7718126	0.7182	0.1404	0.1228	0.1579	C	G	G	0.733437	0.637795	0.843421	1.37e-05	0.716346	0.615812	0.833292	1.53e-05	0.720536	0.617382	0.840924	3.21e-05	0.716216	0.613167	0.836583	2.54e-05	0.72708	0.621997	0.849917	6.29e-05	0.718825	0.613343	0.842447	4.55e-05	0.99914	0.99428	Imputed	intergenic	MIR4458HG-LINC02199	dist=51152-dist=325484	0.12	intergenic	MIR4458HG-LINC02199	dist=51151-dist=325484	c	g	0.8519	0.0403	0.791
5	8516397	8516509	rs6870322	0.7935	0.1456	0.1266	0.1644	A	G	G	0.722653	0.629431	0.829683	4.03e-06	0.702293	0.604872	0.815404	3.51e-06	0.704187	0.604525	0.82028	6.66e-06	0.699471	0.599958	0.815488	5e-06	0.710504	0.60895	0.828994	1.4e-05	0.704513	0.602251	0.824139	1.2e-05	0.99893	0.99305	Imputed	intergenic	MIR4458HG-LINC02199	dist=53301-dist=323335	0.13	intergenic	MIR4458HG-LINC02199	dist=53300-dist=323335	a	g	0.8455	0.0454	0.7772
5	89221062	88516879	rs4298284	0.3128	0.03511	0.04505	0.02566	C	T	T	1.78721	1.36272	2.34393	2.71e-05	1.94345	1.43589	2.63043	1.69e-05	1.97481	1.45311	2.6838	1.38e-05	2.02273	1.48524	2.75474	7.82e-06	2.03643	1.49474	2.77444	6.56e-06	2.03753	1.48625	2.79327	9.79e-06	0.99934	0.98601	Imputed	ncRNA_intronic	MEF2C-AS1		0.05	ncRNA_intronic	MEF2C-AS1		t	c	0.0497	0.0069	0.0399
5	8498764	NA	NA	0.3643	0.1047	0.08923	0.1204	C	G	G	0.70578	0.602784	0.826375	1.49e-05	0.670686	0.566002	0.794732	3.96e-06	0.669578	0.56298	0.796361	5.8e-06	0.666962	0.560329	0.793887	5.19e-06	0.67898	0.569843	0.809019	1.49e-05	0.673542	0.563709	0.804776	1.35e-05	0.99945	0.99456	Imputed	intergenic	MIR4458HG-LINC02199	dist=35668-dist=340968	.	NA	NA	NA	NA	NA	NA	NA	NA
6	129225454	129546599	rs571991637	1	0.0221	0.01457	0.0288	T	G	G	0.492434	0.347077	0.698666	7.22e-05	0.474718	0.328447	0.68613	7.36e-05	0.456846	0.312794	0.66724	5.05e-05	0.445939	0.304854	0.652317	3.16e-05	0.445168	0.303296	0.653405	3.57e-05	0.441443	0.297964	0.654011	4.56e-05	0.99979	0.99215	Imputed	intronic	LAMA2		0.011	intronic	LAMA2		t	g	0.9763	0.0024	0.9747
6	106970278	21152971	NA	0.7249	0.06684	0.05129	0.08095	T	C	C	0.613235	0.492655	0.763328	1.2e-05	0.599398	0.474228	0.757605	1.85e-05	0.567324	0.44581	0.72196	4.05e-06	0.565278	0.443483	0.720521	4.08e-06	0.561727	0.439512	0.717926	4.08e-06	0.575855	0.449387	0.737913	1.29e-05	0.97045	0.76072	Imputed	UTR3	CD24	NM_001291739:c.*1383A>G-NM_013230:c.*1383A>G-NM_001291738:c.*1383A>G-NM_001291737:c.*1383A>G		ncRNA_intronic	TTTY14		NA	NA	NA	NA	NA
6	22867086	22867315	rs9356841	0.3587	0.2414	0.2657	0.2183	C	T	T	1.31632	1.17521	1.47436	2.03e-06	1.32928	1.17477	1.50412	6.34e-06	1.31861	1.16224	1.49601	1.75e-05	1.31516	1.15859	1.4929	2.28e-05	1.31204	1.15494	1.49052	3e-05	1.3094	1.15	1.49088	4.69e-05	0.99856	0.99344	Imputed	intergenic	LOC105374972-NRSN1	dist=149162-dist=1259100	0.24	intergenic	LOC105374972-NRSN1	dist=149162-dist=1259099	t	c	0.2551	0.0109	0.2179
6	22868878	22869107	rs10440835	0.3586	0.2411	0.2654	0.218	C	T	T	1.31601	1.17495	1.47401	2.07e-06	1.33016	1.17554	1.50512	6.04e-06	1.31872	1.16234	1.49614	1.74e-05	1.31552	1.1589	1.49331	2.23e-05	1.31215	1.15503	1.49063	2.98e-05	1.3092	1.14983	1.49066	4.74e-05	0.99858	0.99354	Imputed	intergenic	LOC105374972-NRSN1	dist=150954-dist=1257308	0.24	intergenic	LOC105374972-NRSN1	dist=150954-dist=1257307	t	c	0.2539	0.0095	0.2179
6	28720575	28688352	rs116031257	1	0.03559	0.04486	0.02706	A	G	G	1.71272	1.3104	2.23856	8.19e-05	2.04877	1.5131	2.77407	3.51e-06	2.07077	1.52133	2.81863	3.71e-06	2.06194	1.51166	2.81252	4.9e-06	2.0697	1.5134	2.83048	5.26e-06	2.00417	1.45907	2.75292	1.77e-05	0.99992	0.99859	Imputed	intergenic	LINC00533-LINC01623	dist=66100-dist=139050	0.035	intergenic	LINC00533-LINC01623	dist=66100-dist=139050	a	g	0.9657	0.0065	0.9564
6	28728486	28696263	rs188474753	1	0.03544	0.04486	0.02677	A	G	G	1.73404	1.32553	2.26844	5.92e-05	2.08911	1.5407	2.83274	2.12e-06	2.11008	1.54798	2.87628	2.31e-06	2.10262	1.53922	2.87223	3.01e-06	2.11005	1.54063	2.88993	3.27e-06	2.04423	1.48601	2.81216	1.11e-05	0.99997	0.99911	Imputed	intergenic	LINC00533-LINC01623	dist=74011-dist=131139	0.035	intergenic	LINC00533-LINC01623	dist=74011-dist=131139	a	g	0.9653	0.0063	0.9564
6	28733262	28701039	rs16894249	1	0.0337	0.04278	0.02533	C	T	T	1.74353	1.32412	2.29579	7.5e-05	2.07251	1.51842	2.82879	4.4e-06	2.08712	1.52152	2.86297	5.05e-06	2.06758	1.50419	2.84198	7.63e-06	2.08108	1.51056	2.86707	7.35e-06	2.00302	1.44691	2.77287	2.84e-05	0.9999	0.99772	Imputed	intergenic	LINC00533-LINC01623	dist=78787-dist=126363	0.035	intergenic	LINC00533-LINC01623	dist=78787-dist=126363	t	c	0.0344	0.0065	0.0256
6	28747533	28715310	rs7764322	1	0.03543	0.04456	0.02704	C	A	A	1.70347	1.30301	2.22701	9.79e-05	2.03982	1.50609	2.76271	4.11e-06	2.06716	1.51834	2.81436	3.98e-06	2.05879	1.50902	2.80886	5.22e-06	2.06555	1.50999	2.82553	5.68e-06	2.00083	1.4563	2.74896	1.88e-05	1	1	Genotyped	intergenic	LINC00533-LINC01623	dist=93058-dist=112092	0.035	intergenic	LINC00533-LINC01623	dist=93058-dist=112092	a	c	0.034	0.0059	0.0262
6	28747733	28715510	rs7764909	1	0.03543	0.04456	0.02704	G	T	T	1.70347	1.30301	2.22701	9.79e-05	2.03982	1.50609	2.76271	4.11e-06	2.06716	1.51834	2.81436	3.98e-06	2.05879	1.50902	2.80886	5.22e-06	2.06555	1.50999	2.82553	5.68e-06	2.00083	1.4563	2.74896	1.88e-05	1	1	Genotyped	intergenic	LINC00533-LINC01623	dist=93258-dist=111892	0.034	intergenic	LINC00533-LINC01623	dist=93258-dist=111892	t	g	0.0346	0.0064	0.0262
6	28748337	28716114	rs3869044	1	0.03543	0.04456	0.02704	G	C	C	1.70347	1.30301	2.22701	9.79e-05	2.03982	1.50609	2.76271	4.11e-06	2.06716	1.51834	2.81436	3.98e-06	2.05879	1.50902	2.80886	5.22e-06	2.06555	1.50999	2.82553	5.68e-06	2.00083	1.4563	2.74896	1.88e-05	0.99999	0.99979	Imputed	intergenic	LINC00533-LINC01623	dist=93862-dist=111288	0.035	intergenic	LINC00533-LINC01623	dist=93862-dist=111288	c	g	0.0339	0.0059	0.0262
6	28749098	28716875	rs141345485	1	0.03543	0.04456	0.02704	A	G	G	1.70347	1.30301	2.22701	9.79e-05	2.03982	1.50609	2.76271	4.11e-06	2.06716	1.51834	2.81436	3.98e-06	2.05879	1.50902	2.80886	5.22e-06	2.06555	1.50999	2.82553	5.68e-06	2.00083	1.4563	2.74896	1.88e-05	0.99999	0.99977	Imputed	intergenic	LINC00533-LINC01623	dist=94623-dist=110527	0.035	intergenic	LINC00533-LINC01623	dist=94623-dist=110527	a	g	0.9654	0.0065	0.9573
6	28750920	28718697	rs2394129	1	0.03543	0.04456	0.02704	A	G	G	1.70347	1.30301	2.22701	9.79e-05	2.03982	1.50609	2.76271	4.11e-06	2.06716	1.51834	2.81436	3.98e-06	2.05879	1.50902	2.80886	5.22e-06	2.06555	1.50999	2.82553	5.68e-06	2.00083	1.4563	2.74896	1.88e-05	1	1	Genotyped	intergenic	LINC00533-LINC01623	dist=96445-dist=108705	0.035	intergenic	LINC00533-LINC01623	dist=96445-dist=108705	a	g	0.9667	0.0053	0.9598
6	28750934	28718711	rs2893969	1	0.03543	0.04456	0.02704	C	G	G	1.70347	1.30301	2.22701	9.79e-05	2.03982	1.50609	2.76271	4.11e-06	2.06716	1.51834	2.81436	3.98e-06	2.05879	1.50902	2.80886	5.22e-06	2.06555	1.50999	2.82553	5.68e-06	2.00083	1.4563	2.74896	1.88e-05	0.99999	0.99979	Imputed	intergenic	LINC00533-LINC01623	dist=96459-dist=108691	0.035	intergenic	LINC00533-LINC01623	dist=96459-dist=108691	c	g	0.9667	0.0053	0.9598
6	28751087	28718864	rs2394128	1	0.03543	0.04456	0.02704	A	C	C	1.70347	1.30301	2.22701	9.79e-05	2.03982	1.50609	2.76271	4.11e-06	2.06716	1.51834	2.81436	3.98e-06	2.05879	1.50902	2.80886	5.22e-06	2.06555	1.50999	2.82553	5.68e-06	2.00083	1.4563	2.74896	1.88e-05	1	1	Genotyped	intergenic	LINC00533-LINC01623	dist=96612-dist=108538	0.035	intergenic	LINC00533-LINC01623	dist=96612-dist=108538	a	c	0.9666	0.0053	0.9597
6	28755205	28722982	rs147568599	0.1749	0.06971	0.08348	0.05725	T	C	C	1.51539	1.25451	1.83051	1.62e-05	1.66589	1.35045	2.05503	1.89e-06	1.67937	1.35714	2.0781	1.85e-06	1.64844	1.33117	2.04134	4.59e-06	1.62503	1.31075	2.01468	9.53e-06	1.60308	1.29008	1.99202	2.06e-05	0.99999	0.99983	Imputed	intergenic	LINC00533-LINC01623	dist=100730-dist=104420	0.052	intergenic	LINC00533-LINC01623	dist=100730-dist=104420	t	c	0.9444	0.0083	0.933
6	28755648	28723425	rs145486197	0.2138	0.06245	0.07487	0.05121	C	T	T	1.51453	1.24173	1.84727	4.19e-05	1.66554	1.33585	2.07659	5.82e-06	1.69328	1.35341	2.11849	4.08e-06	1.65885	1.3248	2.07714	1.03e-05	1.64294	1.31056	2.05963	1.67e-05	1.64001	1.30514	2.0608	2.18e-05	0.99997	0.99952	Imputed	intergenic	LINC00533-LINC01623	dist=101173-dist=103977	0.045	intergenic	LINC00533-LINC01623	dist=101173-dist=103977	t	c	0.0459	0.0081	0.0344
6	28764901	28732678	rs116449099	0.1772	0.06985	0.08348	0.05754	C	G	G	1.50739	1.24818	1.82043	2.02e-05	1.66249	1.34788	2.05053	2.04e-06	1.67591	1.35455	2.07352	2e-06	1.64449	1.32819	2.03611	5.02e-06	1.62131	1.30795	2.00974	1.03e-05	1.59922	1.28718	1.98691	2.24e-05	0.99997	0.99961	Imputed	intergenic	LINC00533-LINC01623	dist=110426-dist=94724	0.052	intergenic	LINC00533-LINC01623	dist=110426-dist=94724	c	g	0.9447	0.0081	0.9329
6	28767321	28735098	rs6900037	0.1772	0.06985	0.08348	0.05754	G	A	A	1.50739	1.24818	1.82043	2.02e-05	1.66249	1.34788	2.05053	2.04e-06	1.67591	1.35455	2.07352	2e-06	1.64449	1.32819	2.03611	5.02e-06	1.62131	1.30795	2.00974	1.03e-05	1.59922	1.28718	1.98691	2.24e-05	1	1	Genotyped	intergenic	LINC00533-LINC01623	dist=112846-dist=92304	0.052	intergenic	LINC00533-LINC01623	dist=112846-dist=92304	a	g	0.0552	0.008	0.0423
6	28767545	28735322	rs6900422	0.1772	0.06985	0.08348	0.05754	G	T	T	1.50739	1.24818	1.82043	2.02e-05	1.66249	1.34788	2.05053	2.04e-06	1.67591	1.35455	2.07352	2e-06	1.64449	1.32819	2.03611	5.02e-06	1.62131	1.30795	2.00974	1.03e-05	1.59922	1.28718	1.98691	2.24e-05	0.99999	0.99982	Imputed	intergenic	LINC00533-LINC01623	dist=113070-dist=92080	0.052	intergenic	LINC00533-LINC01623	dist=113070-dist=92080	t	g	0.0552	0.0079	0.0423
6	46055360	46023097	rs147996143	1	0.02078	0.02925	0.0128	C	T	T	2.42932	1.68725	3.49778	1.82e-06	2.82169	1.87147	4.25436	7.36e-07	2.92423	1.93062	4.42921	4.08e-07	3.00767	1.98641	4.55398	1.96e-07	2.94566	1.94145	4.46929	3.79e-07	2.82249	1.85728	4.28929	1.18e-06	0.99862	0.95212	Imputed	intronic	CLIC5		0.026	intronic	CLIC5		t	c	0.0379	0.0084	0.0226
6	68279837	68989729	rs12663790	0.05017	0.4052	0.3815	0.4295	C	T	T	0.823394	0.748241	0.906096	6.91e-05	0.808841	0.728861	0.897597	6.51e-05	0.781192	0.702063	0.86924	5.85e-06	0.775704	0.696729	0.863632	3.55e-06	0.771366	0.692301	0.85946	2.54e-06	0.779547	0.698576	0.869903	8.56e-06	0.99939	0.99752	Imputed	ncRNA_intronic	LOC101928280		0.37	ncRNA_intronic	LOC101928280		t	c	0.3779	0.0078	0.368
6	68280073	68989965	rs10945071	0.05017	0.4052	0.3815	0.4295	A	G	G	0.823394	0.748241	0.906096	6.91e-05	0.808841	0.728861	0.897597	6.51e-05	0.781192	0.702063	0.86924	5.85e-06	0.775704	0.696729	0.863632	3.55e-06	0.771366	0.692301	0.85946	2.54e-06	0.779547	0.698576	0.869903	8.56e-06	0.99998	0.99991	Genotyped	ncRNA_intronic	LOC101928280		0.37	ncRNA_intronic	LOC101928280		a	g	0.6221	0.0078	0.6049
6	68282358	68992250	rs12202282	0.05017	0.4053	0.3818	0.4295	C	T	T	0.824633	0.749398	0.907421	7.81e-05	0.809909	0.72986	0.898738	7.17e-05	0.782449	0.703234	0.870587	6.65e-06	0.777132	0.698054	0.865169	4.12e-06	0.772831	0.69366	0.861039	2.97e-06	0.781062	0.69998	0.871536	9.93e-06	0.9994	0.99754	Imputed	ncRNA_intronic	LOC101928280		0.37	ncRNA_intronic	LOC101928280		t	c	0.3779	0.0077	0.368
6	68283036	68992928	rs10945072	0.05017	0.4053	0.3818	0.4295	T	C	C	0.824633	0.749398	0.907421	7.81e-05	0.809909	0.72986	0.898738	7.17e-05	0.782449	0.703234	0.870587	6.65e-06	0.777132	0.698054	0.865169	4.12e-06	0.772831	0.69366	0.861039	2.97e-06	0.781062	0.69998	0.871536	9.93e-06	0.99938	0.99747	Imputed	ncRNA_intronic	LOC101928280		0.37	ncRNA_intronic	LOC101928280		t	c	0.6222	0.0077	0.6054
6	68283265	68993157	rs11520603	0.05017	0.4053	0.3818	0.4295	A	C	C	0.824633	0.749398	0.907421	7.81e-05	0.809909	0.72986	0.898738	7.17e-05	0.782449	0.703234	0.870587	6.65e-06	0.777132	0.698054	0.865169	4.12e-06	0.772831	0.69366	0.861039	2.97e-06	0.781062	0.69998	0.871536	9.93e-06	1	1	Genotyped	ncRNA_intronic	LOC101928280		0.37	ncRNA_intronic	LOC101928280		a	c	0.6197	0.0055	0.6146
6	68284007	68993899	rs73454760	0.05017	0.4053	0.3818	0.4295	A	G	G	0.824633	0.749398	0.907421	7.81e-05	0.809909	0.72986	0.898738	7.17e-05	0.782449	0.703234	0.870587	6.65e-06	0.777132	0.698054	0.865169	4.12e-06	0.772831	0.69366	0.861039	2.97e-06	0.781062	0.69998	0.871536	9.93e-06	0.99938	0.99745	Imputed	ncRNA_intronic	LOC101928280		0.37	ncRNA_intronic	LOC101928280		a	g	0.6221	0.0076	0.6054
6	68284374	68994266	rs113462966	0.05017	0.4053	0.3818	0.4295	A	G	G	0.824633	0.749398	0.907421	7.81e-05	0.809909	0.72986	0.898738	7.17e-05	0.782449	0.703234	0.870587	6.65e-06	0.777132	0.698054	0.865169	4.12e-06	0.772831	0.69366	0.861039	2.97e-06	0.781062	0.69998	0.871536	9.93e-06	0.99935	0.99736	Imputed	ncRNA_intronic	LOC101928280		0.37	ncRNA_intronic	LOC101928280		a	g	0.6225	0.0076	0.6055
6	68284802	68994694	rs10945073	0.05017	0.4053	0.3818	0.4295	C	G	G	0.824633	0.749398	0.907421	7.81e-05	0.809909	0.72986	0.898738	7.17e-05	0.782449	0.703234	0.870587	6.65e-06	0.777132	0.698054	0.865169	4.12e-06	0.772831	0.69366	0.861039	2.97e-06	0.781062	0.69998	0.871536	9.93e-06	0.9994	0.99754	Imputed	ncRNA_intronic	LOC101928280		0.37	ncRNA_intronic	LOC101928280		c	g	0.6377	0.017	0.6182
6	68284996	68994888	rs10945074	0.04459	0.4047	0.381	0.4291	T	C	C	0.823235	0.748031	0.906	6.9e-05	0.806275	0.72647	0.894846	5.14e-05	0.779653	0.700636	0.867582	4.99e-06	0.774329	0.69545	0.862154	3.07e-06	0.769827	0.690873	0.857804	2.16e-06	0.778999	0.698071	0.869309	8.1e-06	0.99926	0.99706	Imputed	ncRNA_intronic	LOC101928280		0.37	ncRNA_intronic	LOC101928280		t	c	0.6383	0.0184	0.6148
6	68285012	68994904	rs10945075	0.05017	0.4053	0.3818	0.4295	G	A	A	0.824633	0.749398	0.907421	7.81e-05	0.809909	0.72986	0.898738	7.17e-05	0.782449	0.703234	0.870587	6.65e-06	0.777132	0.698054	0.865169	4.12e-06	0.772831	0.69366	0.861039	2.97e-06	0.781062	0.69998	0.871536	9.93e-06	0.99931	0.99718	Imputed	ncRNA_intronic	LOC101928280		0.37	ncRNA_intronic	LOC101928280		a	g	0.3808	0.0048	0.3757
6	68285438	68995330	rs12216509	0.06982	0.4044	0.3811	0.4283	T	G	G	0.82634	0.750859	0.909409	9.5e-05	0.810216	0.730086	0.89914	7.47e-05	0.782332	0.703066	0.870536	6.68e-06	0.777013	0.697889	0.865107	4.14e-06	0.772484	0.69329	0.860723	2.9e-06	0.780337	0.699294	0.870774	9.28e-06	0.999	0.99601	Imputed	ncRNA_intronic	LOC101928280		0.35	ncRNA_intronic	LOC101928280		t	g	0.63	0.0088	0.621
6	68285847	68995739	rs12215275	0.04452	0.4047	0.3812	0.4289	A	C	C	0.82519	0.749855	0.908094	8.36e-05	0.811304	0.731065	0.90035	8.3e-05	0.783754	0.704338	0.872123	7.82e-06	0.777792	0.698565	0.866006	4.55e-06	0.773934	0.694581	0.862354	3.43e-06	0.782102	0.700837	0.872791	1.13e-05	0.99889	0.99581	Imputed	ncRNA_intronic	LOC101928280		.	ncRNA_intronic	LOC101928280		NA	NA	NA	NA	NA
6	68286872	68996764	rs145395724	0.05017	0.4053	0.3817	0.4295	A	G	G	0.824483	0.749261	0.907257	7.69e-05	0.809809	0.729774	0.898621	7.09e-05	0.782432	0.703225	0.87056	6.62e-06	0.777121	0.69805	0.865148	4.11e-06	0.772818	0.693655	0.861015	2.96e-06	0.781046	0.699973	0.871509	9.89e-06	0.99929	0.99713	Imputed	ncRNA_intronic	LOC101928280		0.37	ncRNA_intronic	LOC101928280		a	g	0.629	0.0094	0.6145
6	68286884	68996776	rs149227627	0.05017	0.4053	0.3817	0.4295	A	G	G	0.824483	0.749261	0.907257	7.69e-05	0.809809	0.729774	0.898621	7.09e-05	0.782432	0.703225	0.87056	6.62e-06	0.777121	0.69805	0.865148	4.11e-06	0.772818	0.693655	0.861015	2.96e-06	0.781046	0.699973	0.871509	9.89e-06	0.99931	0.99721	Imputed	ncRNA_intronic	LOC101928280		0.37	ncRNA_intronic	LOC101928280		a	g	0.6288	0.0093	0.6145
6	68287794	68997686	rs375134438	0.04471	0.4053	0.3817	0.4295	A	C	C	0.824741	0.749496	0.90754	7.89e-05	0.809896	0.729857	0.898713	7.14e-05	0.782515	0.703303	0.870647	6.67e-06	0.777187	0.698113	0.865218	4.14e-06	0.772882	0.693715	0.861083	2.97e-06	0.781095	0.70002	0.871561	9.94e-06	0.99919	0.99674	Imputed	ncRNA_intronic	LOC101928280		0.37	ncRNA_intronic	LOC101928280		a	c	0.6197	0.0058	0.6144
6	68288583	68998475	rs10945079	0.04491	0.4056	0.3817	0.4301	G	A	A	0.822659	0.747614	0.905238	6.34e-05	0.808284	0.728425	0.896897	6.07e-05	0.781114	0.702069	0.869058	5.67e-06	0.775831	0.696931	0.863665	3.51e-06	0.771681	0.692674	0.8597	2.56e-06	0.779867	0.69895	0.870151	8.65e-06	0.99928	0.99708	Imputed	ncRNA_intronic	LOC101928280		0.37	ncRNA_intronic	LOC101928280		a	g	0.3659	0.0123	0.342
6	68289900	68999792	rs112181178	0.05598	0.4062	0.3826	0.4305	T	G	G	0.824448	0.749122	0.907349	7.85e-05	0.809192	0.729091	0.898093	6.86e-05	0.781575	0.702316	0.869778	6.26e-06	0.776498	0.697356	0.864621	3.99e-06	0.772471	0.693211	0.860795	2.96e-06	0.779877	0.698797	0.870365	9.04e-06	0.99853	0.99412	Imputed	ncRNA_intronic	LOC101928280		0.37	ncRNA_intronic	LOC101928280		t	g	0.6194	0.0055	0.6143
6	68290032	68999924	rs61413523	0.05017	0.4053	0.3818	0.4295	C	G	G	0.824633	0.749398	0.907421	7.81e-05	0.809909	0.72986	0.898738	7.17e-05	0.782449	0.703234	0.870587	6.65e-06	0.777132	0.698054	0.865169	4.12e-06	0.772831	0.69366	0.861039	2.97e-06	0.781062	0.69998	0.871536	9.93e-06	0.99941	0.99757	Imputed	ncRNA_intronic	LOC101928280		0.37	ncRNA_intronic	LOC101928280		c	g	0.62	0.0062	0.6143
6	68290086	68999978	rs75835456	0.04427	0.4043	0.3806	0.4287	T	A	A	0.823459	0.748193	0.906296	7.13e-05	0.808553	0.72848	0.897427	6.5e-05	0.780856	0.701653	0.868999	5.81e-06	0.774896	0.695913	0.862843	3.33e-06	0.770467	0.691377	0.858603	2.37e-06	0.779035	0.698009	0.869466	8.34e-06	0.99859	0.99476	Imputed	ncRNA_intronic	LOC101928280		0.37	ncRNA_intronic	LOC101928280		a	t	0.3747	0.0075	0.3649
6	68290403	69000295	rs10455212	0.05017	0.4053	0.3818	0.4295	G	A	A	0.824633	0.749398	0.907421	7.81e-05	0.809909	0.72986	0.898738	7.17e-05	0.782449	0.703234	0.870587	6.65e-06	0.777132	0.698054	0.865169	4.12e-06	0.772831	0.69366	0.861039	2.97e-06	0.781062	0.69998	0.871536	9.93e-06	1	1	Genotyped	ncRNA_intronic	LOC101928280		0.37	ncRNA_intronic	LOC101928280		a	g	0.378	0.0076	0.3683
6	68290482	69000374	rs10455213	0.05017	0.4053	0.3818	0.4295	T	A	A	0.824633	0.749398	0.907421	7.81e-05	0.809909	0.72986	0.898738	7.17e-05	0.782449	0.703234	0.870587	6.65e-06	0.777132	0.698054	0.865169	4.12e-06	0.772831	0.69366	0.861039	2.97e-06	0.781062	0.69998	0.871536	9.93e-06	0.9994	0.99756	Imputed	ncRNA_intronic	LOC101928280		0.37	ncRNA_intronic	LOC101928280		a	t	0.3777	0.0077	0.3682
6	68290526	69000418	rs10455214	0.05017	0.4053	0.3818	0.4295	C	A	A	0.824633	0.749398	0.907421	7.81e-05	0.809909	0.72986	0.898738	7.17e-05	0.782449	0.703234	0.870587	6.65e-06	0.777132	0.698054	0.865169	4.12e-06	0.772831	0.69366	0.861039	2.97e-06	0.781062	0.69998	0.871536	9.93e-06	0.99938	0.99748	Imputed	ncRNA_intronic	LOC101928280		0.37	ncRNA_intronic	LOC101928280		a	c	0.3778	0.0076	0.3682
6	68290944	69000836	rs10455215	0.05017	0.4052	0.3815	0.4295	C	T	T	0.823879	0.748726	0.906574	7.19e-05	0.809022	0.729077	0.897732	6.55e-05	0.781375	0.702282	0.869375	5.88e-06	0.776134	0.697172	0.864039	3.67e-06	0.771764	0.692717	0.859832	2.61e-06	0.780047	0.699088	0.870382	8.87e-06	0.99939	0.9975	Imputed	ncRNA_intronic	LOC101928280		0.37	ncRNA_intronic	LOC101928280		t	c	0.3776	0.0078	0.3682
6	68291001	69000893	rs10455216	0.05017	0.4052	0.3815	0.4295	A	G	G	0.823879	0.748726	0.906574	7.19e-05	0.809022	0.729077	0.897732	6.55e-05	0.781375	0.702282	0.869375	5.88e-06	0.776134	0.697172	0.864039	3.67e-06	0.771764	0.692717	0.859832	2.61e-06	0.780047	0.699088	0.870382	8.87e-06	0.9994	0.99756	Imputed	ncRNA_intronic	LOC101928280		0.37	ncRNA_intronic	LOC101928280		a	g	0.6221	0.0079	0.6048
6	68291134	69001026	rs28716997	0.04471	0.4053	0.3818	0.4295	G	C	C	0.824811	0.749562	0.907615	7.95e-05	0.809978	0.729926	0.898809	7.21e-05	0.782518	0.703301	0.870659	6.69e-06	0.777212	0.69813	0.865251	4.15e-06	0.77291	0.693735	0.86112	2.99e-06	0.78114	0.700056	0.871616	9.99e-06	0.99935	0.99739	Imputed	ncRNA_intronic	LOC101928280		0.37	ncRNA_intronic	LOC101928280		c	g	0.3776	0.0078	0.3682
6	68291173	69001065	rs73454799	0.05017	0.4053	0.3818	0.4295	G	A	A	0.824633	0.749398	0.907421	7.81e-05	0.809909	0.72986	0.898738	7.17e-05	0.782449	0.703234	0.870587	6.65e-06	0.777132	0.698054	0.865169	4.12e-06	0.772831	0.69366	0.861039	2.97e-06	0.781062	0.69998	0.871536	9.93e-06	0.99928	0.99706	Imputed	ncRNA_intronic	LOC101928280		0.37	ncRNA_intronic	LOC101928280		a	g	0.3746	0.0074	0.366
6	68291249	69001141	rs57456695	0.05017	0.4053	0.3818	0.4295	T	C	C	0.824633	0.749398	0.907421	7.81e-05	0.809909	0.72986	0.898738	7.17e-05	0.782449	0.703234	0.870587	6.65e-06	0.777132	0.698054	0.865169	4.12e-06	0.772831	0.69366	0.861039	2.97e-06	0.781062	0.69998	0.871536	9.93e-06	0.99938	0.99748	Imputed	ncRNA_intronic	LOC101928280		0.37	ncRNA_intronic	LOC101928280		t	c	0.6236	0.0085	0.6057
6	68291259	69001151	rs12190810	0.05017	0.4053	0.3818	0.4295	T	C	C	0.824633	0.749398	0.907421	7.81e-05	0.809909	0.72986	0.898738	7.17e-05	0.782449	0.703234	0.870587	6.65e-06	0.777132	0.698054	0.865169	4.12e-06	0.772831	0.69366	0.861039	2.97e-06	0.781062	0.69998	0.871536	9.93e-06	0.9994	0.99755	Imputed	ncRNA_intronic	LOC101928280		0.37	ncRNA_intronic	LOC101928280		t	c	0.6244	0.0083	0.6088
6	68291317	69001209	rs59405152	0.05017	0.4053	0.3818	0.4295	T	C	C	0.824633	0.749398	0.907421	7.81e-05	0.809909	0.72986	0.898738	7.17e-05	0.782449	0.703234	0.870587	6.65e-06	0.777132	0.698054	0.865169	4.12e-06	0.772831	0.69366	0.861039	2.97e-06	0.781062	0.69998	0.871536	9.93e-06	0.9994	0.99756	Imputed	ncRNA_intronic	LOC101928280		0.37	ncRNA_intronic	LOC101928280		t	c	0.6224	0.0078	0.6057
6	68291721	69001613	rs12209521	0.05017	0.4053	0.3818	0.4295	C	T	T	0.824633	0.749398	0.907421	7.81e-05	0.809909	0.72986	0.898738	7.17e-05	0.782449	0.703234	0.870587	6.65e-06	0.777132	0.698054	0.865169	4.12e-06	0.772831	0.69366	0.861039	2.97e-06	0.781062	0.69998	0.871536	9.93e-06	0.99941	0.99757	Imputed	ncRNA_intronic	LOC101928280		0.37	ncRNA_intronic	LOC101928280		t	c	0.3781	0.0076	0.369
6	68292239	69002131	rs11753631	0.05017	0.4053	0.3818	0.4295	G	A	A	0.824633	0.749398	0.907421	7.81e-05	0.809909	0.72986	0.898738	7.17e-05	0.782449	0.703234	0.870587	6.65e-06	0.777132	0.698054	0.865169	4.12e-06	0.772831	0.69366	0.861039	2.97e-06	0.781062	0.69998	0.871536	9.93e-06	0.99939	0.99752	Imputed	ncRNA_intronic	LOC101928280		0.37	ncRNA_intronic	LOC101928280		a	g	0.3774	0.008	0.3682
6	68292273	69002165	rs11751542	0.05578	0.403	0.3795	0.4271	A	G	G	0.82484	0.749435	0.907832	8.26e-05	0.811794	0.73141	0.901012	8.88e-05	0.782694	0.70327	0.871087	7.19e-06	0.777388	0.698121	0.865654	4.45e-06	0.773298	0.693873	0.861813	3.33e-06	0.781895	0.700537	0.872702	1.14e-05	0.99909	0.9966	Imputed	ncRNA_intronic	LOC101928280		0.37	ncRNA_intronic	LOC101928280		a	g	0.6257	0.0075	0.6132
6	68292717	69002609	rs11751612	0.05017	0.4053	0.3818	0.4295	A	G	G	0.824633	0.749398	0.907421	7.81e-05	0.809909	0.72986	0.898738	7.17e-05	0.782449	0.703234	0.870587	6.65e-06	0.777132	0.698054	0.865169	4.12e-06	0.772831	0.69366	0.861039	2.97e-06	0.781062	0.69998	0.871536	9.93e-06	1	1	Genotyped	ncRNA_intronic	LOC101928280		0.37	ncRNA_intronic	LOC101928280		a	g	0.6226	0.008	0.6057
6	68293468	69003360	rs6910998	0.05017	0.4053	0.3818	0.4295	A	G	G	0.824633	0.749398	0.907421	7.81e-05	0.809909	0.72986	0.898738	7.17e-05	0.782449	0.703234	0.870587	6.65e-06	0.777132	0.698054	0.865169	4.12e-06	0.772831	0.69366	0.861039	2.97e-06	0.781062	0.69998	0.871536	9.93e-06	0.99941	0.99758	Imputed	ncRNA_intronic	LOC101928280		0.37	ncRNA_intronic	LOC101928280		a	g	0.6226	0.0079	0.6057
6	68293495	69003387	rs6930579	0.05017	0.4053	0.3818	0.4295	G	C	C	0.824633	0.749398	0.907421	7.81e-05	0.809909	0.72986	0.898738	7.17e-05	0.782449	0.703234	0.870587	6.65e-06	0.777132	0.698054	0.865169	4.12e-06	0.772831	0.69366	0.861039	2.97e-06	0.781062	0.69998	0.871536	9.93e-06	0.9994	0.99755	Imputed	ncRNA_intronic	LOC101928280		0.37	ncRNA_intronic	LOC101928280		c	g	0.3774	0.0079	0.3682
6	68293670	69003562	rs79393838	0.05017	0.4053	0.3818	0.4295	C	G	G	0.824633	0.749398	0.907421	7.81e-05	0.809909	0.72986	0.898738	7.17e-05	0.782449	0.703234	0.870587	6.65e-06	0.777132	0.698054	0.865169	4.12e-06	0.772831	0.69366	0.861039	2.97e-06	0.781062	0.69998	0.871536	9.93e-06	0.9994	0.99755	Imputed	ncRNA_intronic	LOC101928280		0.37	ncRNA_intronic	LOC101928280		c	g	0.626	0.0086	0.6119
6	68293972	69003864	rs73456611	0.04457	0.4053	0.3818	0.4294	C	A	A	0.825369	0.750049	0.908252	8.46e-05	0.810109	0.730001	0.899008	7.37e-05	0.782703	0.703417	0.870926	6.92e-06	0.777402	0.698259	0.865515	4.3e-06	0.773243	0.694008	0.861523	3.13e-06	0.781483	0.700331	0.87204	1.05e-05	0.99889	0.99565	Imputed	ncRNA_intronic	LOC101928280		0.37	ncRNA_intronic	LOC101928280		a	c	0.377	0.0077	0.3684
6	68294177	69004069	rs10945083	0.056	0.4046	0.381	0.4289	G	A	A	0.823986	0.748725	0.906813	7.44e-05	0.808111	0.728175	0.896823	6.1e-05	0.780086	0.701037	0.868049	5.22e-06	0.774992	0.696039	0.862901	3.32e-06	0.77056	0.691538	0.858613	2.34e-06	0.77945	0.698445	0.86985	8.57e-06	0.99922	0.99693	Imputed	ncRNA_intronic	LOC101928280		0.37	ncRNA_intronic	LOC101928280		a	g	0.377	0.0077	0.3683
6	68294882	69004774	rs11752995	0.05017	0.4053	0.3818	0.4295	A	G	G	0.824633	0.749398	0.907421	7.81e-05	0.809909	0.72986	0.898738	7.17e-05	0.782449	0.703234	0.870587	6.65e-06	0.777132	0.698054	0.865169	4.12e-06	0.772831	0.69366	0.861039	2.97e-06	0.781062	0.69998	0.871536	9.93e-06	0.9994	0.99756	Imputed	ncRNA_intronic	LOC101928280		0.37	ncRNA_intronic	LOC101928280		a	g	0.623	0.0076	0.6069
6	68295542	69005434	rs12660186	0.05017	0.4053	0.3818	0.4295	C	G	G	0.824633	0.749398	0.907421	7.81e-05	0.809909	0.72986	0.898738	7.17e-05	0.782449	0.703234	0.870587	6.65e-06	0.777132	0.698054	0.865169	4.12e-06	0.772831	0.69366	0.861039	2.97e-06	0.781062	0.69998	0.871536	9.93e-06	0.9994	0.99754	Imputed	ncRNA_intronic	LOC101928280		0.37	ncRNA_intronic	LOC101928280		c	g	0.6239	0.0081	0.6069
6	68295546	69005438	rs12660189	0.05017	0.4053	0.3818	0.4295	C	A	A	0.824633	0.749398	0.907421	7.81e-05	0.809909	0.72986	0.898738	7.17e-05	0.782449	0.703234	0.870587	6.65e-06	0.777132	0.698054	0.865169	4.12e-06	0.772831	0.69366	0.861039	2.97e-06	0.781062	0.69998	0.871536	9.93e-06	0.9994	0.99754	Imputed	ncRNA_intronic	LOC101928280		0.37	ncRNA_intronic	LOC101928280		a	c	0.3761	0.0081	0.3663
6	68295664	69005556	rs10945084	0.05017	0.4053	0.3818	0.4295	G	T	T	0.824633	0.749398	0.907421	7.81e-05	0.809909	0.72986	0.898738	7.17e-05	0.782449	0.703234	0.870587	6.65e-06	0.777132	0.698054	0.865169	4.12e-06	0.772831	0.69366	0.861039	2.97e-06	0.781062	0.69998	0.871536	9.93e-06	0.99941	0.99757	Imputed	ncRNA_intronic	LOC101928280		0.37	ncRNA_intronic	LOC101928280		t	g	0.3771	0.0079	0.3686
6	68295727	69005619	rs10945085	0.05017	0.4053	0.3818	0.4295	T	C	C	0.824633	0.749398	0.907421	7.81e-05	0.809909	0.72986	0.898738	7.17e-05	0.782449	0.703234	0.870587	6.65e-06	0.777132	0.698054	0.865169	4.12e-06	0.772831	0.69366	0.861039	2.97e-06	0.781062	0.69998	0.871536	9.93e-06	0.9994	0.99755	Imputed	ncRNA_intronic	LOC101928280		0.37	ncRNA_intronic	LOC101928280		t	c	0.6229	0.0082	0.6056
6	68295757	69005649	rs10945086	0.04467	0.405	0.3814	0.4292	T	C	C	0.824134	0.74892	0.906901	7.45e-05	0.809875	0.729806	0.898728	7.18e-05	0.782029	0.702825	0.870159	6.4e-06	0.776772	0.697701	0.864804	3.99e-06	0.772266	0.693119	0.860452	2.81e-06	0.780767	0.699687	0.871241	9.69e-06	0.99937	0.99743	Imputed	ncRNA_intronic	LOC101928280		0.37	ncRNA_intronic	LOC101928280		t	c	0.6233	0.008	0.6062
6	68296255	69006147	rs546475833	0.03906	0.4038	0.3802	0.428	C	CA	CA	0.824332	0.748955	0.907294	7.87e-05	0.809634	0.729498	0.898572	7.15e-05	0.781983	0.702686	0.870229	6.55e-06	0.776492	0.697342	0.864624	3.99e-06	0.771873	0.692657	0.860149	2.78e-06	0.780598	0.699423	0.871193	9.81e-06	0.99798	0.99235	Imputed	ncRNA_intronic	LOC101928280		.	ncRNA_intronic	LOC101928280		NA	NA	NA	NA	NA
6	68296407	69006299	rs7743813	0.05019	0.4051	0.3818	0.4292	G	C	C	0.825696	0.750336	0.908624	8.77e-05	0.810161	0.730077	0.89903	7.36e-05	0.78266	0.703415	0.870832	6.82e-06	0.777288	0.6982	0.865335	4.19e-06	0.772976	0.693796	0.861192	3.01e-06	0.781233	0.700131	0.87173	1.01e-05	0.99939	0.99751	Imputed	ncRNA_intronic	LOC101928280		0.37	ncRNA_intronic	LOC101928280		c	g	0.3778	0.0077	0.3686
6	68296784	69006676	rs7745623	0.05	0.4051	0.3818	0.4291	C	T	T	0.825863	0.750502	0.90879	8.89e-05	0.811666	0.731417	0.900721	8.55e-05	0.784018	0.704607	0.872379	7.98e-06	0.778522	0.699277	0.866749	4.86e-06	0.774206	0.694846	0.862629	3.52e-06	0.782519	0.701246	0.873211	1.17e-05	0.99929	0.99718	Imputed	ncRNA_intronic	LOC101928280		0.37	ncRNA_intronic	LOC101928280		t	c	0.3778	0.0077	0.3686
6	68296993	69006885	rs73456621	0.05017	0.4053	0.3818	0.4295	T	G	G	0.824633	0.749398	0.907421	7.81e-05	0.809909	0.72986	0.898738	7.17e-05	0.782449	0.703234	0.870587	6.65e-06	0.777132	0.698054	0.865169	4.12e-06	0.772831	0.69366	0.861039	2.97e-06	0.781062	0.69998	0.871536	9.93e-06	0.99941	0.99757	Imputed	ncRNA_intronic	LOC101928280		0.37	ncRNA_intronic	LOC101928280		t	g	0.6222	0.0077	0.6056
6	68297417	69007309	rs56149734	0.05017	0.4053	0.3818	0.4295	T	C	C	0.824633	0.749398	0.907421	7.81e-05	0.809909	0.72986	0.898738	7.17e-05	0.782449	0.703234	0.870587	6.65e-06	0.777132	0.698054	0.865169	4.12e-06	0.772831	0.69366	0.861039	2.97e-06	0.781062	0.69998	0.871536	9.93e-06	0.99941	0.99757	Imputed	ncRNA_intronic	LOC101928280		0.37	ncRNA_intronic	LOC101928280		t	c	0.6221	0.0077	0.6056
6	68297534	69007426	rs56244334	0.05017	0.4053	0.3818	0.4295	C	G	G	0.824633	0.749398	0.907421	7.81e-05	0.809909	0.72986	0.898738	7.17e-05	0.782449	0.703234	0.870587	6.65e-06	0.777132	0.698054	0.865169	4.12e-06	0.772831	0.69366	0.861039	2.97e-06	0.781062	0.69998	0.871536	9.93e-06	0.99939	0.99752	Imputed	ncRNA_intronic	LOC101928280		0.37	ncRNA_intronic	LOC101928280		c	g	0.6221	0.0077	0.6056
6	68298120	69008012	rs60273507	0.05017	0.4053	0.3818	0.4295	A	G	G	0.824633	0.749398	0.907421	7.81e-05	0.809909	0.72986	0.898738	7.17e-05	0.782449	0.703234	0.870587	6.65e-06	0.777132	0.698054	0.865169	4.12e-06	0.772831	0.69366	0.861039	2.97e-06	0.781062	0.69998	0.871536	9.93e-06	1	0.99999	Genotyped	ncRNA_intronic	LOC101928280		0.37	ncRNA_intronic	LOC101928280		a	g	0.6226	0.0072	0.6075
6	68298133	69008025	rs56920127	0.05017	0.4053	0.3818	0.4295	A	G	G	0.824633	0.749398	0.907421	7.81e-05	0.809909	0.72986	0.898738	7.17e-05	0.782449	0.703234	0.870587	6.65e-06	0.777132	0.698054	0.865169	4.12e-06	0.772831	0.69366	0.861039	2.97e-06	0.781062	0.69998	0.871536	9.93e-06	0.9994	0.99756	Imputed	ncRNA_intronic	LOC101928280		0.37	ncRNA_intronic	LOC101928280		a	g	0.6195	0.0072	0.6065
6	68299522	69009414	rs79421541	0.03941	0.4038	0.3803	0.428	A	C	C	0.824877	0.749576	0.907743	8.09e-05	0.809753	0.729694	0.898595	7.1e-05	0.782241	0.703039	0.870366	6.51e-06	0.776676	0.697604	0.864711	3.96e-06	0.772363	0.693207	0.860558	2.84e-06	0.780946	0.699839	0.871452	9.9e-06	0.999	0.99659	Imputed	ncRNA_intronic	LOC101928280		0.37	ncRNA_intronic	LOC101928280		a	c	0.6049	0.0081	0.5964
6	68299523	69009415	rs77705774	0.03941	0.4038	0.3803	0.428	T	A	A	0.824877	0.749556	0.907768	8.13e-05	0.809753	0.729671	0.898624	7.13e-05	0.782241	0.703014	0.870397	6.56e-06	0.776676	0.697604	0.864711	3.96e-06	0.772363	0.693195	0.860572	2.85e-06	0.780946	0.699839	0.871452	9.9e-06	0.999	0.9966	Imputed	ncRNA_intronic	LOC101928280		0.37	ncRNA_intronic	LOC101928280		a	t	0.3951	0.0081	0.3874
6	68299613	69009505	rs73456632	0.03941	0.4038	0.3803	0.428	A	G	G	0.824877	0.749556	0.907768	8.13e-05	0.809753	0.729671	0.898624	7.13e-05	0.782241	0.703014	0.870397	6.56e-06	0.776676	0.697604	0.864711	3.96e-06	0.772363	0.693195	0.860572	2.85e-06	0.780946	0.699839	0.871452	9.9e-06	0.99895	0.99639	Imputed	ncRNA_intronic	LOC101928280		0.37	ncRNA_intronic	LOC101928280		a	g	0.6219	0.0074	0.6056
6	68302736	69012628	rs11752356	0.04447	0.4042	0.381	0.428	C	T	T	0.826977	0.751557	0.909965	9.87e-05	0.812095	0.731893	0.901086	8.74e-05	0.783707	0.704419	0.871919	7.52e-06	0.778326	0.699157	0.86646	4.67e-06	0.774155	0.694889	0.862462	3.41e-06	0.782789	0.70156	0.873424	1.18e-05	0.99924	0.997	Imputed	ncRNA_intronic	LOC101928280		0.37	ncRNA_intronic	LOC101928280		t	c	0.3781	0.0069	0.3687
6	68303429	69013321	rs60630303	0.03941	0.4037	0.3801	0.428	T	G	G	0.82437	0.749088	0.907217	7.72e-05	0.809566	0.729509	0.89841	7e-05	0.782074	0.702868	0.870206	6.43e-06	0.776236	0.697203	0.864227	3.78e-06	0.771897	0.69277	0.860063	2.71e-06	0.780531	0.699457	0.871003	9.5e-06	0.99894	0.99599	Imputed	ncRNA_intronic	LOC101928280		0.37	ncRNA_intronic	LOC101928280		t	g	0.6205	0.0058	0.6152
6	68303982	69013874	rs9363885	0.04447	0.4041	0.3807	0.428	T	C	C	0.826062	0.750688	0.909004	9.07e-05	0.811181	0.731019	0.900133	8.09e-05	0.78304	0.703774	0.871234	7.08e-06	0.777718	0.698567	0.865838	4.42e-06	0.773851	0.694585	0.862164	3.32e-06	0.782455	0.701234	0.873084	1.15e-05	0.99929	0.99719	Imputed	ncRNA_intronic	LOC101928280		0.37	ncRNA_intronic	LOC101928280		t	c	0.6227	0.0068	0.6086
6	74477409	75187125	rs73757826	1	0.01496	0.02139	0.008631	A	T	T	2.63178	1.70417	4.06431	1.28e-05	3.37365	2.04432	5.5674	1.96e-06	3.09463	1.87214	5.11541	1.06e-05	3.14557	1.90823	5.18523	6.99e-06	3.1194	1.8887	5.15203	8.83e-06	3.32563	1.97646	5.59577	6.01e-06	0.99999	0.99949	Imputed	ncRNA_intronic	LOC101928516		0.018	ncRNA_intronic	LOC101928516		a	t	0.9814	0.0036	0.978
6	92933096	93642814	rs114397484	1	0.04187	0.05191	0.03152	A	C	C	1.68463	1.31372	2.16026	3.95e-05	1.7598	1.33799	2.3146	5.29e-05	1.77508	1.34434	2.34382	5.2e-05	1.77262	1.34021	2.34453	6.01e-05	1.76686	1.33372	2.34067	7.28e-05	1.844	1.38717	2.45126	2.52e-05	0.99936	0.98801	Imputed	intergenic	CASC6-EPHA7	dist=1242668-dist=306925	0.032	intergenic	CASC6-EPHA7	dist=1242668-dist=306926	a	c	0.9601	0.0087	0.9468
6	92934859	93644577	rs115835827	1	0.04187	0.05191	0.03152	G	A	A	1.68463	1.31372	2.16026	3.95e-05	1.7598	1.33799	2.3146	5.29e-05	1.77508	1.34434	2.34382	5.2e-05	1.77262	1.34021	2.34453	6.01e-05	1.76686	1.33372	2.34067	7.28e-05	1.844	1.38717	2.45126	2.52e-05	0.99939	0.98853	Imputed	intergenic	CASC6-EPHA7	dist=1244431-dist=305162	0.032	intergenic	CASC6-EPHA7	dist=1244431-dist=305163	a	g	0.0404	0.0091	0.0331
6	92940502	93650220	rs6937401	1	0.05123	0.06314	0.03918	T	A	A	1.64661	1.31603	2.06023	1.29e-05	1.65274	1.29247	2.11343	6.2e-05	1.64472	1.28227	2.10962	8.95e-05	1.64474	1.28101	2.11173	9.54e-05	1.66348	1.29409	2.13831	7.12e-05	1.74224	1.35047	2.24767	1.94e-05	0.99885	0.98301	Imputed	intergenic	CASC6-EPHA7	dist=1250074-dist=299519	0.042	intergenic	CASC6-EPHA7	dist=1250074-dist=299520	a	t	0.0489	0.0142	0.0353
7	137879934	137564680	rs372335517	0.03397	0.1976	0.1755	0.2196	G	GGAGAC	GGAGAC	0.754911	0.667464	0.853815	7.61e-06	0.746151	0.653731	0.851638	1.42e-05	0.722057	0.630407	0.82703	2.57e-06	0.733009	0.639465	0.840237	8.24e-06	0.722296	0.629337	0.828986	3.69e-06	0.720285	0.62601	0.828757	4.56e-06	0.99577	0.97814	Imputed	UTR3	CREB3L2	NM_001318246:c.*542C>GTCTCC-NM_194071:c.*542C>GTCTCC	.	UTR3	CREB3L2	NM_001318246:c.*542C>GTCTCC-NM_194071:c.*542C>GTCTCC	NA	NA	NA	NA	NA
7	16282357	16321982	rs114669021	1	0.02731	0.01901	0.03483	G	A	A	0.514169	0.376641	0.701915	2.81e-05	0.51161	0.366353	0.714462	8.38e-05	0.479953	0.340308	0.6769	2.86e-05	0.48669	0.344315	0.687938	4.53e-05	0.472518	0.332577	0.671344	2.87e-05	0.457326	0.318374	0.656923	2.3e-05	0.99992	0.99774	Imputed	intronic	ISPD		0.026	intronic	ISPD		a	g	0.0244	0.0014	0.0229
7	16284142	16323767	rs114822038	1	0.02731	0.01901	0.03483	G	A	A	0.514169	0.376641	0.701915	2.81e-05	0.51161	0.366353	0.714462	8.38e-05	0.479953	0.340308	0.6769	2.86e-05	0.48669	0.344315	0.687937	4.53e-05	0.472518	0.332578	0.671343	2.87e-05	0.457326	0.318376	0.65692	2.3e-05	0.99994	0.99802	Imputed	intronic	ISPD		0.029	intronic	ISPD		a	g	0.0263	0.0026	0.0238
7	16284143	16323768	rs115661658	1	0.02731	0.01901	0.03483	G	A	A	0.514169	0.376641	0.701915	2.81e-05	0.51161	0.366353	0.714462	8.38e-05	0.479953	0.340308	0.6769	2.86e-05	0.48669	0.344315	0.687938	4.53e-05	0.472518	0.332577	0.671344	2.87e-05	0.457326	0.318374	0.656923	2.3e-05	0.99994	0.99802	Imputed	intronic	ISPD		0.029	intronic	ISPD		a	g	0.0263	0.0026	0.0238
7	16284256	16323881	rs149431515	1	0.02731	0.01901	0.03483	T	C	C	0.514169	0.376641	0.701915	2.81e-05	0.51161	0.366353	0.714462	8.38e-05	0.479953	0.340308	0.6769	2.86e-05	0.48669	0.344315	0.687938	4.53e-05	0.472518	0.332577	0.671344	2.87e-05	0.457326	0.318374	0.656923	2.3e-05	0.99993	0.99778	Imputed	intronic	ISPD		0.029	intronic	ISPD		t	c	0.9737	0.0026	0.9698
7	16286943	16326568	rs76515675	1	0.0133	0.007463	0.01854	C	A	A	0.36522	0.227547	0.586188	3.01e-05	0.338804	0.206144	0.556833	1.96e-05	0.320134	0.192176	0.53329	1.22e-05	0.325384	0.194889	0.543258	1.76e-05	0.319871	0.190057	0.538351	1.78e-05	0.304889	0.177416	0.52395	1.71e-05	0.99911	0.95712	Imputed	intronic	ISPD		0.011	intronic	ISPD		a	c	0.0155	0.0026	0.0115
7	16296349	16335974	rs75409525	1	0.02745	0.01901	0.0351	A	T	T	0.510707	0.374263	0.696895	2.27e-05	0.506081	0.362673	0.706196	6.17e-05	0.475555	0.337459	0.670164	2.17e-05	0.481705	0.341081	0.680308	3.37e-05	0.46793	0.329629	0.664257	2.15e-05	0.453696	0.316089	0.65121	1.82e-05	0.99996	0.99855	Imputed	intronic	ISPD		0.025	intronic	ISPD		a	t	0.9746	0.0028	0.9711
7	16302513	16342138	rs79887765	1	0.02703	0.01873	0.03456	A	C	C	0.511258	0.373807	0.69925	2.68e-05	0.508527	0.363369	0.711673	8.03e-05	0.477378	0.337788	0.674653	2.79e-05	0.483063	0.341078	0.684154	4.18e-05	0.467626	0.328458	0.665758	2.47e-05	0.451238	0.313386	0.64973	1.88e-05	0.99979	0.99503	Imputed	intronic	ISPD		0.026	intronic	ISPD		a	c	0.976	0.0008	0.975
7	16306440	16346065	rs74381802	1	0.02701	0.01872	0.03452	A	C	C	0.511605	0.374055	0.699736	2.73e-05	0.509018	0.363715	0.71237	8.23e-05	0.477643	0.33794	0.675097	2.84e-05	0.483272	0.341185	0.684532	4.25e-05	0.467721	0.32847	0.666005	2.51e-05	0.451274	0.313356	0.649894	1.91e-05	0.99998	0.99922	Genotyped	intronic	ISPD		0.026	intronic	ISPD		a	c	0.9761	0.0006	0.9755
7	16309431	16349056	rs76372488	1	0.02687	0.01872	0.03425	C	G	G	0.514825	0.376269	0.704402	3.32e-05	0.510038	0.36436	0.713962	8.73e-05	0.478562	0.338512	0.676554	3.02e-05	0.484384	0.341874	0.686298	4.55e-05	0.468816	0.329145	0.667754	2.7e-05	0.452281	0.313971	0.651518	2.04e-05	0.99993	0.9977	Imputed	intronic	ISPD		0.026	intronic	ISPD		c	g	0.9765	0.0005	0.9754
7	16323917	16363542	rs76250200	1	0.02703	0.01873	0.03456	G	A	A	0.510131	0.373002	0.697674	2.51e-05	0.503608	0.36004	0.704423	6.17e-05	0.473845	0.335475	0.669286	2.25e-05	0.479292	0.338603	0.678436	3.35e-05	0.464397	0.326371	0.660796	2.02e-05	0.448181	0.31144	0.64496	1.55e-05	0.99982	0.99537	Imputed	intronic	ISPD		0.029	intronic	ISPD		a	g	0.0247	0.0009	0.0237
7	16329856	16369481	rs116683655	1	0.02731	0.01873	0.0351	G	A	A	0.502348	0.367588	0.686512	1.56e-05	0.494961	0.354384	0.691303	3.7e-05	0.464754	0.329436	0.655654	1.28e-05	0.471083	0.333204	0.666015	2.04e-05	0.4573	0.321755	0.649946	1.29e-05	0.450647	0.314134	0.646484	1.5e-05	0.9999	0.99766	Imputed	intronic	ISPD		0.029	intronic	ISPD		a	g	0.0244	0.0006	0.0238
7	16342910	16382535	rs191450576	1	0.01286	0.007467	0.01768	C	T	T	0.386563	0.240137	0.622272	9.12e-05	0.35961	0.218073	0.59301	6.14e-05	0.338428	0.202329	0.566074	3.66e-05	0.343908	0.205104	0.576649	5.18e-05	0.33772	0.199742	0.571013	5.1e-05	0.319531	0.185093	0.551614	4.21e-05	0.99908	0.95494	Imputed	intronic	ISPD		0.0098	intronic	ISPD		t	c	0.0136	0.0024	0.0115
7	16363770	16403395	rs192635603	1	0.02675	0.01786	0.03483	A	G	G	0.484223	0.352483	0.6652	7.6e-06	0.479694	0.341635	0.673546	2.21e-05	0.452409	0.319062	0.641485	8.51e-06	0.459231	0.32321	0.652494	1.41e-05	0.444155	0.310836	0.634655	8.32e-06	0.438233	0.303714	0.632332	1.03e-05	0.99973	0.99324	Imputed	intronic	ISPD		0.029	intronic	ISPD		a	g	0.9753	0.0013	0.9731
7	53480825	53548518	rs2194647	0.7127	0.2926	0.3172	0.2677	T	C	C	1.29051	1.16077	1.43475	2.39e-06	1.29729	1.1559	1.45598	9.84e-06	1.30088	1.15651	1.46327	1.17e-05	1.29784	1.15321	1.46061	1.53e-05	1.29872	1.15305	1.4628	1.66e-05	1.30723	1.1584	1.47518	1.4e-05	0.99813	0.99184	Imputed	intergenic	POM121L12-LINC01446	dist=443900-dist=174684	0.68	intergenic	POM121L12-LINC01446	dist=443900-dist=174684	t	c	0.6864	0.0162	0.6632
7	53488895	53556588	rs3919595	0.623	0.2902	0.314	0.266	C	T	T	1.27754	1.1495	1.41983	5.47e-06	1.28451	1.14498	1.44104	1.98e-05	1.29507	1.15176	1.45622	1.55e-05	1.29176	1.14827	1.45319	2.03e-05	1.29308	1.14861	1.45571	2.12e-05	1.29245	1.14628	1.45726	2.8e-05	0.99854	0.99328	Imputed	intergenic	POM121L12-LINC01446	dist=451970-dist=166614	0.69	intergenic	POM121L12-LINC01446	dist=451970-dist=166614	t	c	0.2816	0.0126	0.2298
7	53490270	53557963	rs890045	0.9501	0.282	0.3051	0.2587	G	A	A	1.27382	1.14467	1.41754	9.11e-06	1.29247	1.15008	1.45249	1.65e-05	1.30413	1.15757	1.46925	1.27e-05	1.30125	1.15447	1.46669	1.62e-05	1.30016	1.15264	1.46656	1.94e-05	1.29336	1.14481	1.4612	3.59e-05	0.99822	0.99207	Imputed	intergenic	POM121L12-LINC01446	dist=453345-dist=165239	0.71	intergenic	POM121L12-LINC01446	dist=453345-dist=165239	a	g	0.267	0.0119	0.2176
7	53490322	53558015	rs4078760	0.5806	0.2901	0.314	0.2658	T	G	G	1.27809	1.15	1.42046	5.27e-06	1.28539	1.14574	1.44206	1.88e-05	1.29584	1.15243	1.4571	1.49e-05	1.29241	1.14883	1.45393	1.96e-05	1.2941	1.1495	1.45689	2e-05	1.2934	1.1471	1.45834	2.66e-05	0.99848	0.99302	Imputed	intergenic	POM121L12-LINC01446	dist=453397-dist=165187	0.69	intergenic	POM121L12-LINC01446	dist=453397-dist=165187	t	g	0.7183	0.0126	0.6982
7	53494713	53562406	rs4947809	0.9033	0.2951	0.3195	0.2704	T	A	A	1.28448	1.15602	1.42722	3.21e-06	1.29162	1.15168	1.44856	1.22e-05	1.29798	1.15472	1.45903	1.24e-05	1.29492	1.15142	1.45631	1.61e-05	1.29673	1.15219	1.4594	1.64e-05	1.29483	1.14877	1.45947	2.33e-05	0.99848	0.99297	Imputed	intergenic	POM121L12-LINC01446	dist=457788-dist=160796	0.69	intergenic	POM121L12-LINC01446	dist=457788-dist=160796	a	t	0.2845	0.013	0.2305
7	53495113	53562806	rs11238268	0.8022	0.2823	0.307	0.2575	G	A	A	1.29851	1.16653	1.44543	1.78e-06	1.31612	1.17089	1.47936	4.13e-06	1.3241	1.17508	1.49202	4.06e-06	1.31987	1.17074	1.48798	5.71e-06	1.32014	1.17012	1.48939	6.41e-06	1.31314	1.16211	1.4838	1.24e-05	0.99872	0.99389	Imputed	intergenic	POM121L12-LINC01446	dist=458188-dist=160396	0.71	intergenic	POM121L12-LINC01446	dist=458188-dist=160396	a	g	0.2963	0.0327	0.2179
7	53495480	53563173	rs112317500	0.9516	0.2953	0.3195	0.2707	C	G	G	1.28202	1.15384	1.42443	3.79e-06	1.28846	1.1489	1.44497	1.47e-05	1.2955	1.15253	1.45621	1.43e-05	1.29244	1.14924	1.4535	1.86e-05	1.29437	1.15012	1.45672	1.87e-05	1.29269	1.14689	1.45703	2.61e-05	0.99874	0.99412	Imputed	intergenic	POM121L12-LINC01446	dist=458555-dist=160029	0.69	intergenic	POM121L12-LINC01446	dist=458555-dist=160029	c	g	0.7117	0.0164	0.685
7	53495904	53563597	rs2081396	0.8022	0.2823	0.307	0.2575	C	G	G	1.29851	1.16655	1.44541	1.78e-06	1.31612	1.17091	1.47933	4.12e-06	1.3241	1.17511	1.49199	4.04e-06	1.31987	1.1708	1.48792	5.66e-06	1.32014	1.17012	1.48939	6.41e-06	1.31314	1.16216	1.48372	1.23e-05	0.9987	0.9938	Imputed	intergenic	POM121L12-LINC01446	dist=458979-dist=159605	0.71	intergenic	POM121L12-LINC01446	dist=458979-dist=159605	c	g	0.7318	0.0135	0.7089
7	53496084	53563777	rs12718795	0.8022	0.2823	0.307	0.2575	G	T	T	1.29851	1.16653	1.44543	1.78e-06	1.31612	1.17089	1.47936	4.13e-06	1.3241	1.17508	1.49202	4.06e-06	1.31987	1.17074	1.48798	5.71e-06	1.32014	1.17012	1.48939	6.41e-06	1.31314	1.16211	1.4838	1.24e-05	0.99871	0.99381	Imputed	intergenic	POM121L12-LINC01446	dist=459159-dist=159425	0.71	intergenic	POM121L12-LINC01446	dist=459159-dist=159425	t	g	0.2822	0.0229	0.2132
7	53497360	53565053	rs2194648	0.8022	0.2823	0.307	0.2575	T	C	C	1.29851	1.16653	1.44543	1.78e-06	1.31612	1.17089	1.47936	4.13e-06	1.3241	1.17508	1.49202	4.06e-06	1.31987	1.17074	1.48798	5.71e-06	1.32014	1.17012	1.48939	6.41e-06	1.31314	1.16216	1.48372	1.23e-05	0.99873	0.9939	Imputed	intergenic	POM121L12-LINC01446	dist=460435-dist=158149	0.71	intergenic	POM121L12-LINC01446	dist=460435-dist=158149	t	c	0.7323	0.0138	0.7093
7	53500669	53568362	rs2113762	0.9033	0.2949	0.3191	0.2704	G	T	T	1.28175	1.15362	1.4241	3.85e-06	1.28921	1.14957	1.44582	1.41e-05	1.29692	1.15378	1.45783	1.32e-05	1.29373	1.15036	1.45496	1.73e-05	1.29546	1.15108	1.45796	1.76e-05	1.29346	1.14756	1.4579	2.51e-05	1	1	Genotyped	intergenic	POM121L12-LINC01446	dist=463744-dist=154840	0.69	intergenic	POM121L12-LINC01446	dist=463744-dist=154840	t	g	0.2834	0.0134	0.2313
7	53502578	53570271	rs4289755	0.9516	0.2951	0.3191	0.2707	A	G	G	1.27993	1.15199	1.42208	4.36e-06	1.28648	1.14715	1.44274	1.65e-05	1.29432	1.15147	1.4549	1.53e-05	1.29138	1.14828	1.45231	1.98e-05	1.29315	1.14903	1.45536	2.01e-05	1.29137	1.14571	1.45555	2.82e-05	1	0.99999	Genotyped	intergenic	POM121L12-LINC01446	dist=465653-dist=152931	0.69	intergenic	POM121L12-LINC01446	dist=465653-dist=152931	a	g	0.7163	0.0133	0.6946
7	53504051	53571744	rs2194649	0.9033	0.2949	0.3191	0.2704	G	A	A	1.28175	1.15362	1.4241	3.85e-06	1.28921	1.14957	1.44582	1.41e-05	1.29692	1.15378	1.45783	1.32e-05	1.29373	1.15036	1.45496	1.73e-05	1.29546	1.15108	1.45796	1.76e-05	1.29346	1.14756	1.4579	2.51e-05	1	1	Genotyped	intergenic	POM121L12-LINC01446	dist=467126-dist=151458	0.69	intergenic	POM121L12-LINC01446	dist=467126-dist=151458	a	g	0.2832	0.0135	0.2313
7	53504289	53571982	rs10275678	0.9082	0.3216	0.3482	0.2951	A	G	G	1.29737	1.17003	1.43857	7.85e-07	1.29492	1.15733	1.44886	6.5e-06	1.29869	1.15819	1.45624	7.69e-06	1.29634	1.1555	1.45435	9.73e-06	1.30081	1.15849	1.46061	8.65e-06	1.30538	1.16055	1.46829	8.93e-06	0.99864	0.99411	Imputed	intergenic	POM121L12-LINC01446	dist=467364-dist=151220	0.67	intergenic	POM121L12-LINC01446	dist=467364-dist=151220	a	g	0.6868	0.0127	0.6683
7	53504565	53572258	rs4947810	0.954	0.3217	0.3483	0.2952	T	A	A	1.29814	1.17077	1.43937	7.34e-07	1.29627	1.15859	1.45031	5.91e-06	1.30069	1.16003	1.4584	6.73e-06	1.29825	1.1573	1.45636	8.53e-06	1.30216	1.15977	1.46204	7.88e-06	1.30613	1.16138	1.46893	8.33e-06	0.99879	0.99462	Imputed	intergenic	POM121L12-LINC01446	dist=467640-dist=150944	0.67	intergenic	POM121L12-LINC01446	dist=467640-dist=150944	a	t	0.3111	0.0135	0.2583
7	53504888	53572581	rs4947811	0.9033	0.2951	0.3195	0.2704	G	A	A	1.28405	1.15566	1.4267	3.3e-06	1.29115	1.15128	1.44802	1.25e-05	1.29806	1.15478	1.45911	1.23e-05	1.29477	1.15128	1.45613	1.63e-05	1.29657	1.15205	1.45921	1.65e-05	1.29445	1.14844	1.45902	2.37e-05	0.99877	0.99423	Imputed	intergenic	POM121L12-LINC01446	dist=467963-dist=150621	0.69	intergenic	POM121L12-LINC01446	dist=467963-dist=150621	a	g	0.2839	0.0132	0.2313
7	53507474	53575167	rs7786543	0.954	0.3216	0.348	0.2952	C	T	T	1.29657	1.16929	1.4377	8.36e-07	1.29491	1.15731	1.44888	6.52e-06	1.29987	1.15925	1.45756	7.14e-06	1.29752	1.1566	1.45561	8.99e-06	1.30138	1.15902	1.46124	8.33e-06	1.30557	1.16084	1.46835	8.68e-06	0.99878	0.99456	Imputed	intergenic	POM121L12-LINC01446	dist=470549-dist=148035	0.67	intergenic	POM121L12-LINC01446	dist=470549-dist=148035	t	c	0.3128	0.0127	0.257
7	53509335	53577028	rs4947813	0.9032	0.295	0.3192	0.2704	G	A	A	1.28217	1.15388	1.42473	3.82e-06	1.29063	1.1507	1.44757	1.32e-05	1.29803	1.15467	1.45918	1.25e-05	1.29467	1.15113	1.45612	1.65e-05	1.29642	1.15184	1.45914	1.68e-05	1.29447	1.14839	1.45912	2.39e-05	0.99871	0.99409	Imputed	intergenic	POM121L12-LINC01446	dist=472410-dist=146174	0.69	intergenic	POM121L12-LINC01446	dist=472410-dist=146174	a	g	0.2848	0.0139	0.2313
7	53512205	53579898	rs4472463	0.9516	0.2949	0.3188	0.2707	A	G	G	1.27827	1.15043	1.42031	4.96e-06	1.28542	1.14612	1.44164	1.78e-05	1.29395	1.15108	1.45456	1.58e-05	1.29116	1.14802	1.45214	2.02e-05	1.29291	1.14875	1.45517	2.05e-05	1.29105	1.14537	1.45525	2.89e-05	1	0.99999	Genotyped	intergenic	POM121L12-LINC01446	dist=475280-dist=143304	0.69	intergenic	POM121L12-LINC01446	dist=475280-dist=143304	a	g	0.7166	0.0136	0.6945
7	53513097	53580790	rs2042537	0.8036	0.2861	0.3108	0.2612	T	G	G	1.29599	1.16485	1.44191	1.91e-06	1.3129	1.16879	1.47476	4.45e-06	1.32162	1.17375	1.48812	4.1e-06	1.31779	1.16981	1.48449	5.61e-06	1.31875	1.16965	1.48685	6.19e-06	1.31319	1.16304	1.48272	1.09e-05	0.99857	0.99333	Imputed	intergenic	POM121L12-LINC01446	dist=476172-dist=142412	0.7	intergenic	POM121L12-LINC01446	dist=476172-dist=142412	t	g	0.7268	0.0128	0.7043
7	53514627	53582320	rs2008025	0.638	0.3119	0.3388	0.2853	A	G	G	1.30991	1.17986	1.45429	4.19e-07	1.31905	1.1771	1.47813	1.87e-06	1.3272	1.18175	1.49057	1.76e-06	1.32458	1.17876	1.48846	2.32e-06	1.32744	1.18035	1.49285	2.28e-06	1.32826	1.17899	1.49641	3.05e-06	0.99875	0.99438	Imputed	intergenic	POM121L12-LINC01446	dist=477702-dist=140882	0.69	intergenic	POM121L12-LINC01446	dist=477702-dist=140882	a	g	0.6982	0.0134	0.6801
7	53515752	53583445	rs11238270	0.638	0.3122	0.3392	0.2854	T	C	C	1.31137	1.18121	1.45588	3.73e-07	1.32096	1.17881	1.48026	1.65e-06	1.32837	1.18277	1.49189	1.64e-06	1.32568	1.17981	1.48959	2.14e-06	1.328	1.18088	1.49346	2.19e-06	1.3289	1.17964	1.49705	2.9e-06	0.9989	0.99502	Imputed	intergenic	POM121L12-LINC01446	dist=478827-dist=139757	0.69	intergenic	POM121L12-LINC01446	dist=478827-dist=139757	t	c	0.6978	0.0119	0.6787
7	53516754	53584447	rs4947814	0.638	0.3121	0.339	0.2854	A	C	C	1.31012	1.1801	1.45446	4.08e-07	1.31985	1.17784	1.47899	1.77e-06	1.3277	1.18218	1.49114	1.7e-06	1.32508	1.17925	1.48895	2.23e-06	1.32735	1.18028	1.49276	2.29e-06	1.32836	1.17912	1.49649	3.02e-06	1	1	Genotyped	intergenic	POM121L12-LINC01446	dist=479829-dist=138755	0.69	intergenic	POM121L12-LINC01446	dist=479829-dist=138755	a	c	0.7012	0.0135	0.6811
7	53520258	53587951	rs10250977	0.638	0.3124	0.3395	0.2855	C	T	T	1.31264	1.1823	1.45735	3.42e-07	1.32256	1.18019	1.48209	1.5e-06	1.32997	1.18415	1.49376	1.49e-06	1.32711	1.181	1.4913	1.98e-06	1.3296	1.18221	1.49536	2.01e-06	1.33052	1.18098	1.499	2.67e-06	0.9989	0.99512	Imputed	intergenic	POM121L12-LINC01446	dist=483333-dist=135251	0.69	intergenic	POM121L12-LINC01446	dist=483333-dist=135251	t	c	0.3032	0.0129	0.2533
7	53526642	53594335	rs2194650	0.6802	0.3122	0.3396	0.285	C	T	T	1.31644	1.18582	1.46146	2.52e-07	1.32897	1.18593	1.48928	9.84e-07	1.33707	1.19048	1.50171	9.45e-07	1.33451	1.1876	1.4996	1.24e-06	1.33694	1.18876	1.50358	1.27e-06	1.33845	1.18804	1.5079	1.64e-06	0.99995	0.99984	Genotyped	intergenic	POM121L12-LINC01446	dist=489717-dist=128867	0.69	intergenic	POM121L12-LINC01446	dist=489717-dist=128867	t	c	0.3019	0.012	0.252
7	53527922	53595615	rs4541851	0.638	0.3123	0.3396	0.2853	A	G	G	1.31463	1.18417	1.45945	2.89e-07	1.32643	1.18366	1.48643	1.16e-06	1.33483	1.18849	1.4992	1.09e-06	1.33216	1.18554	1.49692	1.43e-06	1.33469	1.18679	1.50102	1.45e-06	1.33584	1.18576	1.50491	1.92e-06	0.99901	0.99559	Imputed	intergenic	POM121L12-LINC01446	dist=490997-dist=127587	0.68	intergenic	POM121L12-LINC01446	dist=490997-dist=127587	a	g	0.6972	0.012	0.6789
7	53532401	53600094	rs10230418	0.6363	0.3109	0.338	0.2839	A	G	G	1.31369	1.18301	1.4588	3.33e-07	1.32184	1.17927	1.48165	1.65e-06	1.3277	1.18186	1.49153	1.8e-06	1.32503	1.17887	1.48932	2.37e-06	1.32859	1.18107	1.49453	2.23e-06	1.33213	1.18211	1.50119	2.55e-06	0.99857	0.99438	Imputed	intergenic	POM121L12-LINC01446	dist=495476-dist=123108	0.68	intergenic	POM121L12-LINC01446	dist=495476-dist=123108	a	g	0.6982	0.0124	0.679
7	53534088	53601781	rs1559587	0.6802	0.3115	0.3381	0.2851	T	A	A	1.30688	1.17705	1.45104	5.35e-07	1.31454	1.17295	1.47324	2.56e-06	1.32091	1.17599	1.48371	2.68e-06	1.31955	1.17416	1.48295	3.23e-06	1.32328	1.17648	1.48841	3.03e-06	1.32773	1.17832	1.49609	3.26e-06	0.99908	0.99586	Imputed	intergenic	POM121L12-LINC01446	dist=497163-dist=121421	0.68	intergenic	POM121L12-LINC01446	dist=497163-dist=121421	a	t	0.3019	0.0122	0.252
7	53535000	53602693	rs11769940	0.6802	0.3115	0.3381	0.285	G	A	A	1.30748	1.17762	1.45166	5.08e-07	1.31552	1.17385	1.47429	2.39e-06	1.32183	1.17684	1.48468	2.51e-06	1.32037	1.17487	1.48389	3.08e-06	1.32409	1.17722	1.48929	2.87e-06	1.32856	1.17905	1.49704	3.1e-06	0.99904	0.99571	Imputed	intergenic	POM121L12-LINC01446	dist=498075-dist=120509	0.68	intergenic	POM121L12-LINC01446	dist=498075-dist=120509	a	g	0.3017	0.012	0.252
7	53535591	53603284	rs6593085	0.638	0.3117	0.3383	0.2854	C	G	G	1.30629	1.17652	1.45038	5.59e-07	1.31351	1.17206	1.47202	2.72e-06	1.32047	1.1756	1.48319	2.75e-06	1.31889	1.17362	1.48213	3.34e-06	1.32283	1.17613	1.48782	3.09e-06	1.32718	1.1779	1.49537	3.33e-06	0.99909	0.99588	Imputed	intergenic	POM121L12-LINC01446	dist=498666-dist=119918	0.68	intergenic	POM121L12-LINC01446	dist=498666-dist=119918	c	g	0.6981	0.0123	0.6789
7	53539245	53606938	rs10224028	0.6382	0.3115	0.3381	0.2851	G	A	A	1.30707	1.17724	1.45123	5.25e-07	1.31503	1.17343	1.47373	2.46e-06	1.32158	1.1766	1.48441	2.56e-06	1.32032	1.17487	1.48376	3.07e-06	1.32414	1.17728	1.48932	2.86e-06	1.32846	1.17901	1.49686	3.1e-06	0.99915	0.9961	Imputed	intergenic	POM121L12-LINC01446	dist=502320-dist=116264	0.68	intergenic	POM121L12-LINC01446	dist=502320-dist=116264	a	g	0.3015	0.0125	0.2523
7	53539321	53607014	rs11238272	0.6382	0.3115	0.3381	0.2851	A	G	G	1.30707	1.17724	1.45123	5.25e-07	1.31503	1.17343	1.47373	2.46e-06	1.32158	1.1766	1.48441	2.56e-06	1.32032	1.17487	1.48376	3.07e-06	1.32414	1.17728	1.48932	2.86e-06	1.32846	1.17901	1.49686	3.1e-06	1	0.99999	Genotyped	intergenic	POM121L12-LINC01446	dist=502396-dist=116188	0.68	intergenic	POM121L12-LINC01446	dist=502396-dist=116188	a	g	0.6985	0.0125	0.6789
7	68580807	68045794	rs11773082	0.7447	0.2249	0.2036	0.2436	G	T	T	0.790763	0.704417	0.887692	6.91e-05	0.764545	0.674655	0.866412	2.59e-05	0.761873	0.670373	0.865861	3.1e-05	0.763938	0.671798	0.868715	4.02e-05	0.751577	0.660161	0.855652	1.59e-05	0.758139	0.664627	0.864809	3.75e-05	0.99885	0.99469	Imputed	intergenic	LOC102723427-LOC100507468	dist=548117-dist=1015331	0.24	intergenic	LOC102723427-LOC100507468	dist=548117-dist=1015330	t	g	0.2387	0.0171	0.2102
7	75578452	75207768	rs145305723	0.5967	0.01656	0.009804	0.02275	C	CA	CA	0.42673	0.28235	0.644938	5.31e-05	0.367621	0.239366	0.564595	4.85e-06	0.366092	0.235977	0.56795	7.3e-06	0.358996	0.231266	0.557274	4.97e-06	0.362834	0.233139	0.564679	7.04e-06	0.373334	0.238082	0.585422	1.77e-05	0.99985	0.99201	Imputed	intronic	HIP1		0.013	intronic	HIP1		NA	NA	NA	NA	NA
7	75798202	75427520	rs6973147	0.9111	0.1388	0.1557	0.1223	G	A	A	1.33263	1.15968	1.53137	5.15e-05	1.37056	1.17717	1.59571	4.87e-05	1.43071	1.22484	1.67119	6.23e-06	1.4122	1.20789	1.65108	1.5e-05	1.42204	1.21469	1.66479	1.19e-05	1.42004	1.2102	1.66626	1.72e-05	0.99999	0.99989	Genotyped	intergenic	CCL26-CCL24	dist=8456-dist=13594	0.15	intergenic	CCL26-CCL24	dist=8456-dist=13594	a	g	0.1575	0.0123	0.1388
8	11047233	10904743	rs75289142	0.3021	0.02189	0.02952	0.01447	T	A	A	2.1023	1.48943	2.96736	2.38e-05	2.27738	1.55019	3.3457	2.74e-05	2.31486	1.56404	3.42612	2.72e-05	2.34269	1.57902	3.47571	2.34e-05	2.3428	1.57758	3.47919	2.45e-05	2.33815	1.55947	3.50563	3.95e-05	0.99913	0.97253	Imputed	intronic	XKR6		0.026	intronic	XKR6		a	t	0.0315	0.0116	0.0139
8	122524395	123536634	rs6470093	0.5817	0.3716	0.3463	0.3967	C	T	T	0.806581	0.731015	0.889958	1.85e-05	0.79232	0.712148	0.881516	1.89e-05	0.791728	0.710071	0.882775	2.61e-05	0.794643	0.712354	0.886438	3.77e-05	0.788443	0.706187	0.88028	2.35e-05	0.794839	0.710894	0.888696	5.53e-05	0.99988	0.9996	Genotyped	ncRNA_intronic	SMILR		0.6	ncRNA_intronic	SMILR		t	c	0.4189	0.0176	0.3881
8	122524404	123536643	rs6470094	0.6877	0.3756	0.3503	0.4008	C	T	T	0.805854	0.729826	0.889801	1.96e-05	0.791455	0.710771	0.881298	2.01e-05	0.79036	0.708219	0.882027	2.64e-05	0.793316	0.710559	0.885713	3.8e-05	0.787071	0.704376	0.879474	2.36e-05	0.793044	0.708688	0.887441	5.32e-05	0.99322	0.97261	Imputed	ncRNA_intronic	SMILR		0.6	ncRNA_intronic	SMILR		t	c	0.417	0.0175	0.3881
8	125754588	126766832	rs76185687	0.7212	0.1003	0.08637	0.1142	A	G	G	0.724497	0.616245	0.851764	9.5e-05	0.692683	0.582874	0.823179	3.05e-05	0.689208	0.577734	0.822191	3.55e-05	0.688519	0.576666	0.822068	3.69e-05	0.692841	0.579478	0.828381	5.69e-05	0.691525	0.576431	0.829598	7.15e-05	0.99882	0.98946	Imputed	intergenic	TRIB1-LINC00861	dist=316183-dist=167935	0.095	intergenic	TRIB1-LINC00861	dist=316185-dist=167935	a	g	0.8999	0.0217	0.8693
8	129978367	130990613	rs17194571	0.3163	0.06205	0.07432	0.05009	C	T	T	1.54256	1.25837	1.89092	3.02e-05	1.69573	1.35091	2.12856	5.28e-06	1.69146	1.343	2.13034	7.99e-06	1.64707	1.30615	2.07698	2.47e-05	1.6389	1.29714	2.07071	3.47e-05	1.63346	1.28795	2.07165	5.19e-05	0.99977	0.99681	Imputed	intergenic	FAM49B-MIR5194	dist=38462-dist=29967	0.051	intergenic	FAM49B-MIR5194	dist=38462-dist=29967	t	c	0.0546	0.0033	0.0485
8	129978416	130990662	rs17279655	0.3163	0.06217	0.07457	0.05009	T	C	C	1.54774	1.26275	1.89703	2.59e-05	1.70109	1.35536	2.13502	4.58e-06	1.69451	1.34554	2.13398	7.37e-06	1.64986	1.30848	2.08032	2.31e-05	1.64188	1.29962	2.07427	3.22e-05	1.63663	1.2906	2.07544	4.81e-05	0.99991	0.99904	Genotyped	intergenic	FAM49B-MIR5194	dist=38511-dist=29918	0.051	intergenic	FAM49B-MIR5194	dist=38511-dist=29918	t	c	0.9453	0.0033	0.9397
8	129980610	130992856	rs7837729	0.3163	0.0619	0.07402	0.05009	G	A	A	1.53413	1.25136	1.8808	3.84e-05	1.68743	1.34413	2.11841	6.53e-06	1.68132	1.33475	2.11787	1.03e-05	1.63748	1.29834	2.06519	3.11e-05	1.62884	1.28898	2.05831	4.39e-05	1.62299	1.27949	2.05872	6.57e-05	0.99969	0.99493	Imputed	intergenic	FAM49B-MIR5194	dist=40705-dist=27724	0.051	intergenic	FAM49B-MIR5194	dist=40705-dist=27724	a	g	0.0545	0.0031	0.0483
8	129981410	130993656	rs75648156	0.4369	0.06117	0.07313	0.04951	C	T	T	1.53719	1.2525	1.88659	3.88e-05	1.70218	1.35382	2.14018	5.29e-06	1.69532	1.34378	2.13881	8.5e-06	1.65099	1.30702	2.08549	2.6e-05	1.64491	1.29974	2.08173	3.45e-05	1.63442	1.28647	2.07646	5.76e-05	0.99974	0.99571	Imputed	intergenic	FAM49B-MIR5194	dist=41505-dist=26924	0.05	intergenic	FAM49B-MIR5194	dist=41505-dist=26924	t	c	0.0483	0.0027	0.0395
8	129983217	130995463	rs144875037	0.3163	0.06176	0.07372	0.05009	G	A	A	1.5285	1.24659	1.87417	4.52e-05	1.67925	1.33742	2.10845	8.06e-06	1.67116	1.32648	2.10541	1.32e-05	1.62851	1.29102	2.05421	3.86e-05	1.61876	1.28078	2.04592	5.55e-05	1.6112	1.26997	2.04411	8.56e-05	0.99974	0.99575	Imputed	intergenic	FAM49B-MIR5194	dist=43312-dist=25117	0.05	intergenic	FAM49B-MIR5194	dist=43312-dist=25117	a	g	0.0531	0.0038	0.0435
8	129984523	130996769	rs116362781	0.4369	0.06103	0.07283	0.04951	T	A	A	1.52875	1.2455	1.87643	4.91e-05	1.69379	1.34699	2.12988	6.54e-06	1.68514	1.33554	2.12626	1.09e-05	1.64139	1.29925	2.07362	3.25e-05	1.6348	1.29156	2.06925	4.35e-05	1.62393	1.27804	2.06342	7.26e-05	0.99974	0.99578	Imputed	intergenic	FAM49B-MIR5194	dist=44618-dist=23811	0.049	intergenic	FAM49B-MIR5194	dist=44618-dist=23811	a	t	0.0461	0.0026	0.038
8	129984765	130997011	rs115767069	0.3168	0.06255	0.07466	0.05075	G	T	T	1.52754	1.24706	1.87111	4.26e-05	1.67872	1.33856	2.10531	7.33e-06	1.67608	1.332	2.10903	1.06e-05	1.63517	1.29794	2.06002	3.01e-05	1.62761	1.28946	2.05444	4.14e-05	1.62018	1.27879	2.0527	6.42e-05	0.99938	0.99123	Imputed	intergenic	FAM49B-MIR5194	dist=44860-dist=23569	0.056	intergenic	FAM49B-MIR5194	dist=44860-dist=23569	t	g	0.0532	0.0032	0.0468
8	139849397	140861640	rs58662159	0.6936	0.07945	0.09459	0.06492	C	T	T	1.5056	1.25819	1.80167	7.91e-06	1.5398	1.26461	1.87487	1.73e-05	1.51525	1.23947	1.85239	5.03e-05	1.52575	1.24681	1.8671	4.11e-05	1.51174	1.23373	1.85241	6.73e-05	1.51998	1.23815	1.86596	6.29e-05	0.99964	0.99607	Imputed	intronic	TRAPPC9		0.1	intronic	TRAPPC9		t	c	0.1534	0.0777	0.0787
8	139849876	140862119	rs2054313	1	0.08307	0.09834	0.06847	A	C	C	1.48926	1.24902	1.7757	9.11e-06	1.52805	1.25995	1.85321	1.65e-05	1.50517	1.23609	1.83282	4.72e-05	1.5162	1.24386	1.84816	3.78e-05	1.50644	1.23425	1.83867	5.58e-05	1.50745	1.23244	1.84383	6.51e-05	0.99998	0.9998	Genotyped	intronic	TRAPPC9		0.11	intronic	TRAPPC9		a	c	0.8433	0.0781	0.7473
8	14277633	14135142	rs6530745	0.946	0.2105	0.1904	0.2308	G	A	A	0.785831	0.697781	0.884992	7.04e-05	0.755127	0.663718	0.859125	1.99e-05	0.749643	0.657015	0.855329	1.85e-05	0.7443	0.651777	0.849957	1.3e-05	0.743947	0.650904	0.85029	1.43e-05	0.745184	0.650468	0.853691	2.23e-05	0.99859	0.99196	Imputed	intronic	SGCZ		0.79	intronic	SGCZ		a	g	0.1713	0.0126	0.1466
8	68977184	69889419	rs11991361	0.578	0.03669	0.02796	0.04506	C	A	A	0.590982	0.453596	0.76998	9.77e-05	0.527589	0.399193	0.697282	6.99e-06	0.515218	0.387046	0.685835	5.52e-06	0.507516	0.381013	0.67602	3.54e-06	0.493928	0.369652	0.659987	1.84e-06	0.493815	0.367857	0.662902	2.65e-06	0.99959	0.9908	Imputed	ncRNA_intronic	LINC01592		0.05	ncRNA_intronic	LINC01592		a	c	0.0398	0.0121	0.0282
8	68979499	69891734	rs28429961	0.578	0.03668	0.02796	0.04503	A	C	C	0.591329	0.453861	0.770433	9.94e-05	0.527636	0.399225	0.697351	7.01e-06	0.515259	0.387073	0.685897	5.54e-06	0.507567	0.381047	0.676095	3.56e-06	0.493974	0.369682	0.660056	1.85e-06	0.493863	0.367889	0.662974	2.66e-06	0.99965	0.99237	Imputed	ncRNA_intronic	LINC01592		0.05	ncRNA_intronic	LINC01592		a	c	0.9599	0.0117	0.9441
9	99397922	102160204	rs2004476	0.6635	0.356	0.3791	0.3338	C	T	T	1.22687	1.10971	1.35641	6.54e-05	1.24294	1.11442	1.38627	9.4e-05	1.2553	1.12323	1.40291	6.11e-05	1.25736	1.12452	1.40589	5.82e-05	1.2618	1.12789	1.4116	4.85e-05	1.27311	1.13574	1.42709	3.4e-05	0.99626	0.98679	Imputed	intergenic	NAMA-LOC101928438	dist=22665-dist=187864	0.37	intergenic	NAMA-LOC101928438	dist=22665-dist=187864	t	c	0.3768	0.0132	0.3375
9	99399516	102161798	rs1031111	0.661	0.3541	0.3779	0.3311	T	C	C	1.23583	1.11743	1.36678	3.78e-05	1.24866	1.11928	1.393	6.92e-05	1.26246	1.12933	1.41129	4.15e-05	1.26385	1.12997	1.41358	4.15e-05	1.26866	1.13368	1.41971	3.38e-05	1.27965	1.14114	1.43498	2.46e-05	0.99543	0.98441	Imputed	intergenic	NAMA-LOC101928438	dist=24259-dist=186270	0.37	intergenic	NAMA-LOC101928438	dist=24259-dist=186270	t	c	0.6227	0.0137	0.592
9	99400023	102162305	rs10988803	0.661	0.3541	0.3779	0.3311	A	T	T	1.23583	1.11743	1.36678	3.78e-05	1.24866	1.11928	1.393	6.92e-05	1.26246	1.12933	1.41129	4.15e-05	1.26385	1.12997	1.41358	4.15e-05	1.26866	1.13368	1.41971	3.38e-05	1.27965	1.14114	1.43498	2.46e-05	0.99543	0.9844	Imputed	intergenic	NAMA-LOC101928438	dist=24766-dist=185763	0.37	intergenic	NAMA-LOC101928438	dist=24766-dist=185763	a	t	0.6212	0.0163	0.5937
9	111958258	114720538	rs10739329	0.2476	0.4447	0.4195	0.4686	G	A	A	0.814034	0.738594	0.89718	3.38e-05	0.790639	0.71119	0.878963	1.38e-05	0.790348	0.709256	0.880711	2.05e-05	0.790097	0.708648	0.880908	2.19e-05	0.781149	0.699956	0.87176	1.03e-05	0.780657	0.698011	0.873089	1.44e-05	0.9999	0.99972	Genotyped	intergenic	UGCG-SUSD1	dist=22884-dist=82523	0.55	intergenic	UGCG-SUSD1	dist=22884-dist=82523	a	g	0.4138	0.036	0.3287
9	132517037	135392424	rs17149233	0.7671	0.2654	0.2449	0.2867	G	A	A	0.802142	0.718001	0.896143	9.64e-05	0.763916	0.677426	0.861449	1.12e-05	0.762298	0.674186	0.861926	1.49e-05	0.764846	0.676054	0.8653	2.06e-05	0.772324	0.682121	0.874455	4.56e-05	0.774423	0.683057	0.87801	6.58e-05	0.99564	0.98183	Imputed	intronic	CFAP77		0.24	intronic	CFAP77		a	g	0.2112	0.0126	0.1907
9	132518044	135393431	rs78337122	0.908	0.2735	0.2509	0.2969	G	C	C	0.786822	0.705438	0.877595	1.68e-05	0.757254	0.672718	0.852414	4.15e-06	0.757507	0.671212	0.854896	6.78e-06	0.757197	0.67059	0.85499	7.19e-06	0.764397	0.676442	0.863788	1.65e-05	0.767068	0.677904	0.86796	2.6e-05	0.99664	0.98583	Imputed	intronic	CFAP77		0.25	intronic	CFAP77		c	g	0.2131	0.0124	0.1908
9	132520172	135395559	rs10901181	0.8852	0.4639	0.4398	0.4884	G	A	A	0.815592	0.740224	0.898635	3.78e-05	0.78758	0.708601	0.875363	9.47e-06	0.793742	0.712579	0.88415	2.7e-05	0.795827	0.714034	0.886989	3.67e-05	0.804606	0.721445	0.897353	9.39e-05	0.792797	0.709479	0.885899	4.16e-05	0.99752	0.99066	Imputed	intronic	CFAP77		0.54	intronic	CFAP77		a	g	0.4871	0.0116	0.4564
9	132520911	135396298	rs7036218	0.8473	0.4628	0.4389	0.4873	G	C	C	0.816086	0.740649	0.899208	4.01e-05	0.787741	0.708692	0.875607	9.78e-06	0.794281	0.713025	0.884796	2.88e-05	0.796151	0.714327	0.887346	3.79e-05	0.805215	0.721967	0.898063	9.99e-05	0.793526	0.710086	0.886771	4.51e-05	0.99747	0.99049	Imputed	intronic	CFAP77		0.55	intronic	CFAP77		c	g	0.4908	0.0139	0.4602
9	132520918	135396305	rs7024475	0.8473	0.4628	0.4389	0.4873	C	T	T	0.816086	0.740649	0.899208	4.01e-05	0.787741	0.708692	0.875607	9.78e-06	0.794281	0.713025	0.884796	2.88e-05	0.796151	0.714327	0.887346	3.79e-05	0.805215	0.721967	0.898063	9.99e-05	0.793526	0.710086	0.886771	4.51e-05	0.99747	0.99049	Imputed	intronic	CFAP77		0.55	intronic	CFAP77		t	c	0.4908	0.0139	0.4602
9	132520930	135396317	rs7024484	0.8098	0.4596	0.4347	0.485	C	T	T	0.809774	0.734894	0.892285	2.03e-05	0.778619	0.70043	0.865537	3.58e-06	0.783905	0.703635	0.873333	1e-05	0.785904	0.705058	0.87602	1.36e-05	0.793818	0.711683	0.885432	3.42e-05	0.783389	0.700989	0.875476	1.67e-05	0.99749	0.99054	Imputed	intronic	CFAP77		0.55	intronic	CFAP77		t	c	0.4884	0.014	0.4594
9	132522369	135397756	rs397958829	0.8658	0.2846	0.2606	0.3094	A	AT	AT	0.779302	0.699587	0.8681	5.92e-06	0.749574	0.666606	0.842868	1.46e-06	0.752001	0.667138	0.847659	3.08e-06	0.750595	0.665499	0.846572	2.97e-06	0.758422	0.67191	0.856073	7.65e-06	0.75679	0.669386	0.855607	8.57e-06	0.99708	0.98696	Imputed	intronic	CFAP77		0.27	intronic	CFAP77		NA	NA	NA	NA	NA
9	134229494	137121340	rs74989857	1	0.02775	0.03703	0.01857	C	G	G	2.08765	1.5286	2.85116	3.69e-06	2.20729	1.56111	3.12094	7.45e-06	2.27027	1.59498	3.23148	5.32e-06	2.29061	1.6069	3.26524	4.6e-06	2.35657	1.64961	3.36651	2.47e-06	2.24584	1.568	3.2167	1.02e-05	0.99805	0.95183	Imputed	intergenic	RNU6ATAC-LINC02247	dist=64930-dist=64437	0.024	intergenic	RNU6ATAC-LINC02247	dist=91654-dist=64437	c	g	0.9627	0.0159	0.9489
9	16283175	16283173	rs185802738	0.4985	0.01396	0.008026	0.0199	C	G	G	0.390433	0.249136	0.611868	4.08e-05	0.360799	0.223386	0.582742	3.08e-05	0.351738	0.215145	0.575054	3.1e-05	0.339352	0.206855	0.556718	1.88e-05	0.330439	0.200842	0.543662	1.31e-05	0.356251	0.216638	0.585835	4.76e-05	0.99969	0.9836	Imputed	intergenic	C9orf92-BNC2	dist=30068-dist=126328	0.0083	intergenic	C9orf92-BNC2	dist=30068-dist=126328	c	g	0.984	0.004	0.9768
9	16286089	16286087	rs182640572	0.2482	0.01702	0.01041	0.02364	G	C	C	0.42906	0.287815	0.639619	3.27e-05	0.413791	0.269457	0.635438	5.53e-05	0.397556	0.256007	0.617369	4e-05	0.38862	0.249628	0.605001	2.85e-05	0.383245	0.245707	0.597772	2.35e-05	0.412424	0.264611	0.642805	9.17e-05	0.99968	0.98531	Imputed	intergenic	C9orf92-BNC2	dist=32982-dist=123414	0.017	intergenic	C9orf92-BNC2	dist=32982-dist=123414	c	g	0.0191	0.003	0.015
9	16286143	16286141	rs140609200	0.4985	0.01382	0.007733	0.0199	G	A	A	0.374641	0.237576	0.590786	2.39e-05	0.34596	0.212816	0.562402	1.86e-05	0.335748	0.203991	0.552606	1.76e-05	0.324552	0.196495	0.536067	1.11e-05	0.319462	0.192923	0.528999	9.23e-06	0.343601	0.207584	0.568743	3.26e-05	0.99972	0.98434	Imputed	intergenic	C9orf92-BNC2	dist=33036-dist=123360	0.011	intergenic	C9orf92-BNC2	dist=33036-dist=123360	a	g	0.0148	0.0025	0.0128
9	16289026	16289024	rs115085497	0.4784	0.01354	0.007733	0.01934	G	A	A	0.385952	0.244381	0.609535	4.44e-05	0.353812	0.217314	0.576048	2.94e-05	0.347349	0.210818	0.572303	3.32e-05	0.336713	0.203671	0.556661	2.2e-05	0.326706	0.196662	0.542741	1.56e-05	0.350042	0.210707	0.581515	5.05e-05	0.99972	0.98361	Imputed	intergenic	C9orf92-BNC2	dist=35919-dist=120477	0.0083	intergenic	C9orf92-BNC2	dist=35919-dist=120477	a	g	0.0161	0.0045	0.0118
9	31444830	31444828	rs141490919	1	0.08345	0.09821	0.06932	A	G	G	1.49144	1.25057	1.7787	8.67e-06	1.56151	1.28595	1.89611	6.83e-06	1.54106	1.26276	1.88069	2.08e-05	1.551	1.2694	1.89507	1.76e-05	1.52243	1.24529	1.86124	4.14e-05	1.54072	1.25633	1.88948	3.3e-05	0.99934	0.9938	Imputed	intergenic	LINC01243-ACO1	dist=63340-dist=939773	0.08	intergenic	LINC01243-ACO1	dist=63340-dist=939773	a	g	0.9288	0.007	0.9187
9	38318619	38318616	rs77372841	0.1023	0.1226	0.1071	0.1374	T	C	C	0.737946	0.634533	0.858212	7.98e-05	0.711864	0.605746	0.836571	3.68e-05	0.707231	0.599659	0.834101	3.88e-05	0.707457	0.599403	0.83499	4.27e-05	0.696151	0.588886	0.822954	2.21e-05	0.693535	0.585163	0.821978	2.43e-05	0.99704	0.98025	Imputed	intergenic	SHB-ALDH1B1	dist=249406-dist=74045	0.15	intergenic	SHB-ALDH1B1	dist=249406-dist=74045	t	c	0.8724	0.0242	0.8333
9	78961974	81576890	rs115123114	1	0.00727	0.0119	0.002016	T	G	G	5.75596	2.56545	12.9143	2.19e-05	6.87892	2.81137	16.8315	2.4e-05	6.34816	2.52768	15.9431	8.37e-05	6.52913	2.58881	16.4668	7.03e-05	6.47124	2.531	16.5456	9.67e-05	6.93741	2.70113	17.8176	5.71e-05	0.99975	0.97759	Imputed	intergenic	PSAT1-LOC101927450	dist=631881-dist=173449	0.0061	intergenic	PSAT1-LOC101927450	dist=631881-dist=173448	NA	NA	NA	NA	NA
[truncated: 11 more columns]

## Sheet: ST4a
Additional File 1; Table S4a : Replication Status of Variants previously associated with Stroke in COMPASS and Comparison with SIREN stroke association results.
COMPASS												SIREN
MarkerName	rsID hg38	SNPs	Chr	Position Hg19	Genes	Coded allele/ Noncoded allele	Beta	SE	OR	95%CI	P-Value	SNP	Chr	Position Hg38	REF	ALT	Effect_Allele	Sample Size	Effect Allele BETA	SE	L95	U95	OR	L95_CI	U95_CI	STAT	P-Value
chr1:112853017	chr1:112310395	rs114947355	1	112853017	CTTNBP2NL (nearest)	T/C	0.44	0.0902	1.56	1.42-1.70	9.05e-07	chr1:112310395:C:T	1	112310395	C	T	T	3385	0.07781	0.2757	-0.4625	0.6181	1.08092	0.629707	1.8554	0.2823	0.7777
chr1:112857084	chr1:112314462	rs147779128	1	112857084	CTTNBP2NL (nearest)	A/T	−0.46	0.0945	0.63	0.57-0.69	9.61e-07	chr1:112314462:A:T	1	112314462	A	T	T	3384	0.07813	0.2757	-0.4622	0.6184	1.08127	0.629896	1.85596	0.2834	0.7769
chr2:4083658	chr2:4036068	rs142655108	2	4083658	NPM1P48 (nearest)	A/C	0.58	0.1089	1.79	1.60-1.99	9.52e-08	chr2:4036068:C:A	2	4036068	C	A	A	3369	0.1254	0.1708	-0.2093	0.4601	1.13359	0.811152	1.58423	0.7342	0.4628
chr2:198551159	chr2:197686435	rs115670077	2	198551159	RFTN2-MARS2 (nearest)	T/G	0.35	0.072	1.43	1.33-1.53	8.48e-07	chr2:197686435:G:T	2	197686435	G	T	T	3415	-0.2977	0.1158	-0.5247	-0.07062	0.742543	0.591733	0.931816	-2.57	0.01018
chr3:124048486	chr3:124329639	rs72976591	3	124048486	KALRN	A/C	0.17	0.0342	1.18	1.14-1,22	9.19e-07	chr3:124329639:C:A	3	124329639	C	A	A	3397	-0.06246	0.05552	-0.1713	0.04635	0.939446	0.842569	1.04744	-1.125	0.2605
chr3:133101791	chr3:133382951	rs113509723	3	133101791	TMEM108	./AA	0.45	0.0841	1.58	1.45-1.71	6.46e-08	chr3:133382947:TAA:T	3	133382947	TAA	T	T	3414	-0.0699	0.07871	-0.2242	0.08437	0.932488	0.799155	1.08803	-0.8881	0.3745
chr3:153125290	chr3:153407501	rs184221467	3	153125290	AK092619 (nearest)	A/G	0.62	0.1246	1.85	1.63-2.10	7.86e-07	chr3:153407501:G:A	3	153407501	G	A	A	3383	0.5879	0.251	0.09588	1.08	1.80025	1.10063	2.94468	2.342	0.01919
chr4:99435032	chr4:98513881	rs138134155	4	99435032	TSPAN5	A/G	0.36	0.0705	1.43	1.33-1.53	3.94e-07	chr4:98513881:G:A	4	98513881	G	A	A	3402	-0.007947	0.1325	-0.2677	0.2518	0.992085	0.765137	1.28634	-0.05996	0.9522
chr5:101123995	chr5:101788291	rs77460585	5	101123995	OR7H2P (nearest)	A/G	0.59	0.1165	1.8	1.60-2.02	4.36e-07	NA	NA	NA	NA	NA	NA	NA	NA	NA	NA	NA	NA	#VALUE!	#VALUE!	NA	NA
chr5:150981704	chr5:151602143	rs114527838	5	150981704	FAT2-SPARC (nearest)	A/G	−0.28	0.055	0.76	0.72-0.80	5.55e-07	chr5:151602143:G:A	5	151602143	G	A	A	3410	0.05353	0.08511	-0.1133	0.2204	1.05499	0.892883	1.24658	0.629	0.5294
chr6:97345991	NA	rs146522546	6	97345991	KLHL32-NDUFA4 (nearest)	./CT	−0.45	0.0876	0.64	0.58-0.69	2.22e-07	chr6:96898115:G:GCT	6	96898115	G	GCT	GCT	3395	0.09629	0.1425	-0.1831	0.3756	1.10107	0.832685	1.45586	0.6756	0.4993
chr7:83432409	chr7:83803093	rs6967981	7	83432409	SEMA3A	T/G	0.15	0.0296	1.16	1.12-1.19	7.57e-07	chr7:83803093:T:G	7	83803093	T	G	G	3406	0.01079	0.04871	-0.08467	0.1063	1.01085	0.918815	1.11216	0.2216	0.8247
chr8:1572874	chr8:1624708	rs112455974	8	1572874	DLGAP2	A/C	0.68	0.1336	1.97	1.72-2.25	3.77e-07	chr8:1624708:C:A	8	1624708	C	A	A	3418	0.1899	0.2517	-0.3034	0.6832	1.20912	0.738304	1.9802	0.7544	0.4506
chr9:72475192	chr9:69860276	rs565295967	9	72475192	C9orf135	T/C	0.62	0.1199	1.86	1.65-2.09	2.41e-07	chr9:69860276:C:T	9	69860276	C	T	T	3416	-0.01408	0.3167	-0.6349	0.6067	0.986021	0.529988	1.83437	-0.04444	0.9646
chr10:53545098	chr10:51785338	rs140164788	10	53545098	PRKG1	T/C	0.52	0.1019	1.68	1.52-1.86	3.37e-07	chr10:51785338:C:T	10	51785338	C	T	T	3402	0.1726	0.1939	-0.2074	0.5526	1.18839	0.812695	1.73777	0.8902	0.3734
chr10:53547264	chr10:51787504	rs74469072	10	53547264	PRKG1	T/G	0.52	0.1018	1.68	1.52-1.86	3.5e-07	chr10:51787504:G:T	10	51787504	G	T	T	3399	0.1967	0.1967	-0.1888	0.5822	1.21736	0.827952	1.78997	1	0.3173
chr10:120907173	chr10:119147664	rs150807690	10	120907173	SFXN4	./G	−0.20	0.0378	0.82	0.79-0.85	9.67e-08	chr10:119147661:T:TG	10	119147661	T	TG	TG	3414	-0.05184	0.05822	-0.1659	0.06226	0.949476	0.847131	1.06424	-0.8906	0.3732
chr11:11360296	chr11:11338749	rs115825287	11	11360296	GALNT18	T/C	0.35	0.0696	1.43	1.33-1.53	3.6e-07	chr11:11338749:C:T	11	11338749	C	T	T	3391	0.03635	0.1528	-0.2631	0.3358	1.03702	0.768665	1.39906	0.2379	0.812
chr11:75683895	chr11:75972851	rs368167310	11	75683895	UVRAG	T/C	−0.55	0.1085	0.58	0.52-0.65	4.87e-07	chr11:75972851:T:C	11	75972851	T	C	C	3411	-0.261	0.1971	-0.6472	0.1253	0.770305	0.52351	1.13349	-1.324	0.1854
chr12:29288407	chr12:29135474	rs113025543	12	29288407	FAR2 (nearest)	A/T	−0.27	0.0551	0.76	0.72-0.81	9.23e-07	chr12:29135474:A:T	12	29135474	A	T	T	3396	0.06891	0.09331	-0.114	0.2518	1.07134	0.892258	1.28634	0.7385	0.4602
chr12:29292793	chr12:29139860	rs142100833	12	29292793	FAR2 (nearest)	C/G	0.24	0.0488	1.27	1.21-1.34	8.65e-07	chr12:29139860:G:C	12	29139860	G	C	C	3402	0.073	0.07736	-0.07863	0.2246	1.07573	0.924382	1.25182	0.9436	0.3454
chr12:29341407	NA	NA	12	29341407	FAR2	./??	0.65	0.1272	1.91	1.68-2.17	3.79e-07	NA	NA	NA	NA	NA	NA	NA	NA	NA	NA	NA	NA	#VALUE!	#VALUE!	NA	NA
chr12:119502791	chr12:119064987	rs531465435	12	119502791	SRRM4	./C	0.59	0.1162	1.81	1.61-2.03	3.39e-07	chr12:119064986:GC:G	12	119064986	GC	G	G	3416	-0.3652	0.2377	-0.8311	0.1007	0.694073	0.43557	1.10594	-1.536	0.1245
chr12:119542751	chr12:119104946	rs192977447	12	119542751	SRRM4	A/T	0.43	0.0816	1.53	1.41-1.66	1.8e-07	chr12:119104946:T:A	12	119104946	T	A	A	3415	-0.233	0.1511	-0.529	0.06311	0.792187	0.589194	1.06514	-1.542	0.123
chr12:121415209	chr12:120977406	rs55931441	12	121415209	HNF1A	A/G	0.52	0.0947	1.68	1.53-1.84	4.62e-08	chr12:120977406:G:A	12	120977406	G	A	A	3411	0.1062	0.2017	-0.2892	0.5015	1.11203	0.748862	1.6512	0.5264	0.5986
chr14:93788855	chr14:93322510	rs113949028	14	93788855	BTBD7	./G	0.2	0.0396	1.22	1.17-1.27	5.44e-07	chr14:93322509:AG:A	14	93322509	AG	A	A	3419	-0.07244	0.05626	-0.1827	0.03783	0.93012	0.833018	1.03855	-1.288	0.1979
chr18:68475060	chr18:70807824	rs181095590	18	68475060	GTSCR1	A/G	0.58	0.1138	1.78	1.59-2.00	3.9e-07	chr18:70807824:G:A	18	70807824	G	A	A	3407	-0.1186	0.2427	-0.5943	0.357	0.888141	0.551949	1.42904	-0.4888	0.625
chr19:29710081	chr19:29219174	rs73923591	19	29710081	UQCRFS1 (nearest)	A/G	0.27	0.0548	1.31	1.24-1.39	6.18e-07	chr19:29219174:G:A	19	29219174	G	A	A	3408	0.05008	0.1037	-0.1532	0.2534	1.05136	0.857958	1.2884	0.4828	0.6292
chr21:36442465	chr21:35070168	rs116262092	21	36442465	RUNX1	A/T	−0.58	0.1174	0.56	0.50-0.63	7.04e-07	chr21:35070168:A:T	21	35070168	A	T	T	3419	-0.5356	0.2375	-1.001	-0.0701	0.585301	0.367512	0.932301	-2.255	0.02413
chr21:36443919	chr21:35071622	rs147867382	21	36443919	RUNX1	C/G	−0.58	0.1174	0.56	0.50-0.63	7.95e-07	chr21:35071622:C:G	21	35071622	C	G	G	3421	-0.5582	0.2367	-1.022	-0.09423	0.57226	0.359874	0.910073	-2.358	0.01837

## Sheet: ST4b
Additional File 1; Table S4b: Replication Status of Variants previously associated with Stroke in MEGASTROKE and Comparison with SIREN stroke association results.
MEGASTROKE									SIREN
ID	Position hg38	SNPs	Chromosome	Genes	Risk allele/reference allele	OR	95%CI	P-Values	SNP	Chr.	Position hg38	REF	ALT	Effect Allele	Sample Size	Effect Allele BETA	SE	OR	L95	U95	STAT	P-Value	hg19 SNP
chr1:10736809	10736809	rs880315	1p36	CASZ1	C/T	1.05	1.04-1.07	3.62e-10	chr1:10736809:T:C	1	10736809	T	C	C	3417	0.0697	0.06931	1.07218	-0.06614	0.2055	1.006	0.3146	chr1:10796866
chr1:112500200	112500200	rs12037987	1p13	WNT2B	C/T	1.07	1.05-1.10	2.73e-08	chr1:112500200:T:C	1	112500200	T	C	C	3420	-0.04436	0.138	0.956609	-0.3148	0.226	-0.3215	0.7478	chr1:113042822
chr1:115115178	115115178	rs12124533	1p13	TSPAN2	T/C	1.17	1.11-1.23	1.22e-08	chr1:115115178:C:T	1	115115178	C	T	T	3415	0.03595	0.1065	1.0366	-0.1728	0.2447	0.3375	0.7357	chr1:115657799
chr1:156232382	156232382	rs1052053	1q22	PMF1-SEMA4A	G/A	1.06	1.05-1.08	2.7e-14	chr1:156232382:A:G	1	156232382	G	A	A	3373	0.04749	0.05487	1.04864	-0.06005	0.155	0.8655	0.3867	chr1:156202173
chr1:241142948	241142948	rs146390073	1q43	RGS7	T/C	1.95	1.54-2.47	2.2e-08	chr1:241142948:C:T	1	241142948	C	T	T	3417	1.184	0.8189	3.26845	-0.4207	2.789	1.446	0.1481	chr1:241306248
chr2:26692756	26692756	rs12476527	2p23	KCNK3	G/T	1.05	1.03-1.07	6.44e-08	chr2:26692756:G:T	2	26692756	G	T	T	3394	-0.02188	0.06663	0.978358	-0.1525	0.1087	-0.3284	0.7426	chr2:26915624
chr3:149439919	149439919	rs7610618	3q25	TM4SF4-TM4SF1	T/C	2.33	1.74-3.12	1.44e-08	chr3:149439919:C:T	3	149439919	C	T	T	3404	-0.02522	0.07351	0.975091	-0.1693	0.1188	-0.3432	0.7315	chr3:149157706
chr4:110793263	110793263	rs13143308	4q25	PITX2	T/G	1.32	1.27-1.37	1.86e-47	chr4:110793263:T:G	4	110793263	G	T	T	3421	-0.02626	0.05217	0.974082	-0.1285	0.07598	-0.5034	0.6147	chr4:111714419
chr4:147493499	147493499	rs17612742	4q31	EDNRA	C/T	1.19	1.13-1.26	1.46e-11	chr4:147493499:T:C	4	147493499	T	C	C	3421	0.04068	0.06271	1.04152	-0.08224	0.1636	0.6486	0.5166	chr4:148414651
chr4:154580036	154580036	rs6825454	4q31	FGA	C/T	1.06	1.04-1.08	7.43e-10	chr4:154580036:T:C	4	154580036	T	C	C	3339	0.005927	0.05594	1.00594	-0.1037	0.1156	0.106	0.9156	chr4:155501188
chr5:122179500	122179500	rs11957829	5q23	LOC100505841	A/G	1.07	1.05-1.10	7.51e-09	chr5:122179500:A:G	5	122179500	A	G	G	3393	-0.03187	0.05945	0.968628	-0.1484	0.08465	-0.5361	0.5919	chr5:121515195
chr5:173213587	173213587	rs6891174	5q35	NKX2-5	A/G	1.11	1.07-1.16	5.82e-09	chr5:173213587:A:G	5	173213587	G	A	A	3387	0.003476	0.1194	1.00348	-0.2306	0.2375	0.02911	0.9768	chr5:172640590
chr6:1356681	1356681	rs4959130	6p25	FOXF2	A/G	1.08	1.05-1.11	1.42e-09	chr6:1356681:G:A	6	1356681	G	A	A	3420	-0.1267	0.7205	0.881018	-1.539	1.286	-0.1758	0.8604	chr6:1356916
chr6:43294966	43294966	rs16896398	6p21	SLC22A7-ZNF318	T/A	1.05	1.03-1.07	1.3e-08	chr6:43294966:A:T	6	43294966	T	A	A	3375	-0.08086	0.05749	0.922319	-0.1935	0.03181	-1.407	0.1595	chr6:43262704
chr7:19009765	19009765	rs2107595	7p21	HDAC9-TWIST1	A/G	1.21	1.15-1.26	3.65e-15	chr7:19009765:G:A	7	19009765	G	A	A	3419	0.09351	0.06281	1.09803	-0.02959	0.2166	1.489	0.1365	chr7:19049388
chr7:92615108	92615108	rs42039	7q21	CDK6	C/T	1.07	1.04-1.09	6.55e-09	chr7:92615108:C:T	7	92615108	C	T	T	3419	-0.07653	0.1066	0.926323	-0.2855	0.1325	-0.7177	0.4729	chr7:92244422
chr9:22102166	22102166	rs7859727	9p21	Chr9p21	T/C	1.05	1.03-1.07	4.22e-10	chr9:22102166:C:T	9	22102166	T	C	C	3396	0.0501	0.06098	1.05137	-0.06942	0.1696	0.8216	0.4113	chr9:22102165
chr9:103247955	103247955	rs10820405	9q31	LINC01492	G/A	1.2	1.12-1.28	4.51e-08	chr9:103247955:G:A	9	103247955	G	A	A	3405	-0.0248	0.1115	0.975505	-0.2434	0.1938	-0.2224	0.824	chr9:106010237
chr9:133279427	133279427	rs635634	9q34	ABO	T/C	1.08	1.05-1.11	9.18e-09	chr9:133279427:T:C	9	133279427	C	T	T	3421	-0.1091	0.08088	0.896621	-0.2676	0.0494	-1.349	0.1773	chr9:136155000
chr10:103856724	103856724	rs2295786	10q24	SH3PXD2A	A/T	1.05	1.04-1.07	1.8e-10	chr10:103856724:A:T	10	103856724	A	T	T	3414	-0.06218	0.07637	0.939718	-0.2119	0.08751	-0.8141	0.4156	chr10:105616482
chr11:102899623	102899623	rs2005108	11q22	MMP12	T/C	1.08	1.05-1.11	3.33e-08	chr11:102899623:C:T	11	102899623	C	T	T	3352	0.07375	0.1176	1.07654	-0.1567	0.3042	0.6273	0.5305	chr11:102770353
chr12:20424659	20424659	rs7304841	12p12	PDE3A	A/C	1.05	1.03-1.07	4.93e-08	chr12:20424659:A:C	12	20424659	A	C	C	3308	0.0781	0.0494	1.08123	-0.01872	0.1749	1.581	0.1139	chr12:20577593
chr12:111446804	111446804	rs3184504	12q24	SH2B3	T/C	1.08	1.06-1.10	2.17e-14	chr12:111446804:T:C	12	111446804	C	T	T	3372	-0.3231	0.4016	0.723937	-1.11	0.4641	-0.8044	0.4212	chr12:111884608
chr12:115116718	115116718	rs35436	12q24	TBX3	C/T	1.05	1.03-1.06	2.87e-08	chr12:115116718:C:T	12	115116718	C	T	T	3381	-0.05535	0.0494	0.946155	-0.1522	0.04148	-1.12	0.2625	chr12:115554523
chr13:46651610	46651610	rs9526212	13q14	LRCH1	G/A	1.06	1.04-1.08	5.03e-10	chr13:46651610:A:G	13	46651610	G	A	A	3412	0.06315	0.0505	1.06518	-0.03583	0.1621	1.25	0.2111	chr13:47225745
chr15:90861475	90861475	rs4932370	15q26	FURIN-FES	A/G	1.05	1.03-1.07	2.88e-08	chr15:90861475:G:A	15	90861475	A	G	G	3243	0.07348	0.05114	1.07625	-0.02675	0.1737	1.437	0.1508	chr15:91404705
chr16:73035989	73035989	rs12932445	16q22	ZFHX3	C/T	1.2	1.15-1.25	6.86e-18	chr16:73035989:T:C	16	73035989	T	C	C	3386	-0.04309	0.06642	0.957821	-0.1733	0.08708	-0.6489	0.5164	chr16:73069888
chr16:87541726	87541726	rs12445022	16q24	ZCCHC14	A/G	1.06	1.04-1.08	1.05e-10	chr16:87541726:G:A	16	87541726	G	A	A	3420	0.1417	0.08348	1.15221	-0.02194	0.3053	1.697	0.08967	chr16:87575332
chr17:1668524	1668524	rs11867415	17p13	PRPF8	G/A	1.09	1.06-1.13	4.81e-08	chr17:1668524:A:G	17	1668524	G	A	A	3385	-0.06562	0.04916	0.936485	-0.162	0.03072	-1.335	0.1819	chr17:1571818
chr19:10683954	10683954	rs2229383	19p13	ILF3-SLC44A2	T/G	1.05	1.03-1.07	4.72e-08	chr19:10683954:G:T	19	10683954	T	G	G	3418	0.005852	0.05327	1.00587	-0.09857	0.1103	0.1098	0.9125	chr19:10794630
Chr19:11064259	11064259	rs8103309	19p13	SMARCA4-LDLR	T/C	1.05	1.03-1.07	3.4e-08	NA	NA	NA	NA	NA	NA	NA	NA	NA	NA	NA	NA	NA	NA	NA
chr4:112810934	112810934	rs34311906	4q25	ANK2	C/T	1.07	1.04-1.09	1.07e-08	NA	NA	NA	NA	NA	NA	NA	NA	NA	NA	NA	NA	NA	NA	NA

## Sheet: ST5a
Additional File 1; Table S5a: Replication of COMPASS significant results in SIREN stroke types
COMPASS												SIREN
												Large artery-atherosclerosis, embolus/thrombosis (Cases = 509, controls = 1738)														Small-vessel occlusion, lacune (Cases = 590, controls = 1738)													Undetermined etiology (Cases = 451, Controls = 1738)
rsID.hg38	MarkerName	SNPs	Chr	Position.Hg19	Genes	Coded.allele..Noncoded.allele	Beta	SE	OR	X95.CI	P.Value	ID	CHROM	POS	REF	ALT	Effect-Allele	TEST	OBS_CT	OR	SE	L95	U95	T_STAT	P	CHROM	POS	REF	ALT	Effect-Allele	TEST	OBS_CT	OR	SE	L95	U95	T_STAT	P	CHROM	POS	REF	ALT	Effect-Allele	TEST	OBS_CT	OR	SE	L95	U95
chr1:112310395	chr1:112853017	rs114947355	1	112853017	CTTNBP2NL (nearest)	T/C	0.44	0.0902	1.56	1.42-1.70	9.05e-07	chr1:112310395:C:T	1	112310395	C	T	T	ADD	2220	1.12708	0.393241	0.521469	2.43603	0.304222	0.760959	1	112310395	C	T	T	ADD	2306	0.891429	0.408405	0.40036	1.98482	-0.281411	0.778395	1	112310395	C	T	T	ADD	2170	1.60934	0.378923	0.765785	3.3821
chr1:112314462	chr1:112857084	rs147779128	1	112857084	CTTNBP2NL (nearest)	A/T	0.46	0.0945	0.63	0.57-0.69	9.61e-07	chr1:112314462:A:T	1	112314462	A	T	T	ADD	2219	1.12857	0.393278	0.522119	2.43942	0.307542	0.758431	1	112314462	A	T	T	ADD	2306	0.891429	0.408405	0.40036	1.98482	-0.281411	0.778395	1	112314462	A	T	T	ADD	2170	1.60934	0.378923	0.765785	3.3821
chr2:4036068	chr2:4083658	rs142655108	2	4083658	NPM1P48 (nearest)	A/C	0.58	0.1089	1.79	1.60-1.99	9.52e-08	chr2:4036068:C:A	2	4036068	C	A	A	ADD	2214	0.812079	0.286272	0.463365	1.42322	-0.727132	0.467145	2	4036068	C	A	A	ADD	2292	1.2538	0.225554	0.805815	1.95083	1.00276	0.315978	2	4036068	C	A	A	ADD	2150	1.2177	0.25807	0.734297	2.01934
chr2:197686435	chr2:198551159	rs115670077	2	198551159	RFTN2-MARS2 (nearest)	T/G	0.35	0.072	1.43	1.33-1.53	8.48e-07	chr2:197686435:G:T	2	197686435	G	T	T	ADD	2242	0.792583	0.171249	0.566601	1.10869	-1.35743	0.174645	2	197686435	G	T	T	ADD	2324	0.684085	0.172347	0.487987	0.958986	-2.20296	0.0275979	2	197686435	G	T	T	ADD	2184	0.73232	0.186469	0.508133	1.05542
chr3:124329639	chr3:124048486	rs72976591	3	124048486	KALRN	A/C	0.17	0.0342	1.18	1.14-1,22	9.19e-07	chr3:124329639:C:A	3	124329639	C	A	A	ADD	2228	0.905955	0.08373	0.768839	1.06752	-1.17958	0.238168	3	124329639	C	A	A	ADD	2310	0.948738	0.0776833	0.814746	1.10477	-0.677394	0.498156	3	124329639	C	A	A	ADD	2174	0.9108	0.0873374	0.767506	1.08085
chr3:133382951	chr3:133101791	rs113509723	3	133101791	TMEM108	./AA	0.45	0.0841	1.58	1.45-1.71	6.46e-08	NA	NA	NA	NA	NA	NA	NA	NA	NA	NA	NA	NA	NA	NA	NA	NA	NA	NA	NA	NA	NA	NA	NA	NA	NA	NA	NA	NA	NA	NA	NA	NA	NA	NA	NA	NA	NA	NA
chr3:153407501	chr3:153125290	rs184221467	3	153125290	AK092619 (nearest)	A/G	0.62	0.1246	1.85	1.63-2.10	7.86e-07	chr3:153407501:G:A	3	153407501	G	A	A	ADD	2219	1.75953	0.352114	0.882422	3.50846	1.60473	0.108554	3	153407501	G	A	A	ADD	2298	2.53251	0.303499	1.39705	4.59081	3.06165	0.00220119	3	153407501	G	A	A	ADD	2158	0.793442	0.464207	0.319434	1.97083
chr4:98513881	chr4:99435032	rs138134155	4	99435032	TSPAN5	A/G	0.36	0.0705	1.43	1.33-1.53	3.94e-07	chr4:98513881:G:A	4	98513881	G	A	A	ADD	2233	0.83241	0.207281	0.554497	1.24961	-0.884932	0.376193	4	98513881	G	A	A	ADD	2311	1.09698	0.178822	0.772651	1.55744	0.517596	0.60474	4	98513881	G	A	A	ADD	2176	1.12592	0.197132	0.765083	1.65694
chr5:101788291	chr5:101123995	rs77460585	5	101123995	OR7H2P (nearest)	A/G	0.59	0.1165	1.8	1.60-2.02	4.36e-07	NA	NA	NA	NA	NA	NA	NA	NA	NA	NA	NA	NA	NA	NA	NA	NA	NA	NA	NA	NA	NA	NA	NA	NA	NA	NA	NA	NA	NA	NA	NA	NA	NA	NA	NA	NA	NA	NA
chr5:151602143	chr5:150981704	rs114527838	5	150981704	FAT2-SPARC (nearest)	A/G	0.28	0.055	0.76	0.72-0.80	5.55e-07	chr5:151602143:G:A	5	151602143	G	A	A	ADD	2240	0.947776	0.132831	0.730533	1.22962	-0.4038	0.68636	5	151602143	G	A	A	ADD	2320	1.1617	0.114299	0.928544	1.4534	1.31134	0.189744	5	151602143	G	A	A	ADD	2183	1.08449	0.131271	0.838469	1.40269
NA	chr6:97345991	rs146522546	6	97345991	KLHL32-NDUFA4 (nearest)	./CT	0.45	0.0876	0.64	0.58-0.69	2.22e-07	NA	NA	NA	NA	NA	NA	NA	NA	NA	NA	NA	NA	NA	NA	NA	NA	NA	NA	NA	NA	NA	NA	NA	NA	NA	NA	NA	NA	NA	NA	NA	NA	NA	NA	NA	NA	NA	NA
chr7:83803093	chr7:83432409	rs6967981	7	83432409	SEMA3A	T/G	0.15	0.0296	1.16	1.12-1.19	7.57e-07	chr7:83803093:T:G	7	83803093	T	G	G	ADD	2235	1.08192	0.0735224	0.936731	1.24962	1.07099	0.284173	7	83803093	T	G	G	ADD	2320	0.907267	0.0679179	0.794188	1.03645	-1.43288	0.151891	7	83803093	T	G	G	ADD	2180	1.12099	0.0755526	0.966703	1.29991
chr8:1624708	chr8:1572874	rs112455974	8	1572874	DLGAP2	A/C	0.68	0.1336	1.97	1.72-2.25	3.77e-07	chr8:1624708:C:A	8	1624708	C	A	A	ADD	2245	1.93516	0.314103	1.04557	3.58164	2.10183	0.0355683	8	1624708	C	A	A	ADD	2326	0.580744	0.480902	0.226277	1.49049	-1.13005	0.258454	8	1624708	C	A	A	ADD	2186	1.35409	0.335931	0.700977	2.61574
chr9:69860276	chr9:72475192	rs565295967	9	72475192	C9orf135	T/C	0.62	0.1199	1.86	1.65-2.09	2.41e-07	chr9:69860276:C:T	9	69860276	C	T	T	ADD	2242	1.07399	0.447611	0.446676	2.5823	0.159468	0.8733	9	69860276	C	T	T	ADD	2323	0.814094	0.468751	0.324843	2.04022	-0.438782	0.660819	9	69860276	C	T	T	ADD	2184	1.47412	0.446183	0.614809	3.53446
chr10:51785338	chr10:53545098	rs140164788	10	53545098	PRKG1	T/C	0.52	0.1019	1.68	1.52-1.86	3.37e-07	chr10:51785338:C:T	10	51785338	C	T	T	ADD	2233	1.35659	0.279096	0.785019	2.34431	1.09271	0.27452	10	51785338	C	T	T	ADD	2314	0.997178	0.285548	0.569789	1.74514	-0.00989798	0.992103	10	51785338	C	T	T	ADD	2176	1.40284	0.270831	0.82504	2.38528
chr10:51787504	chr10:53547264	rs74469072	10	53547264	PRKG1	T/G	0.52	0.1018	1.68	1.52-1.86	3.5e-07	chr10:51787504:G:T	10	51787504	G	T	T	ADD	2231	1.42229	0.280261	0.821165	2.46347	1.25694	0.208776	10	51787504	G	T	T	ADD	2312	1.043	0.286925	0.594367	1.83028	0.146746	0.883333	10	51787504	G	T	T	ADD	2173	1.37778	0.277209	0.800235	2.37214
chr10:119147664	chr10:120907173	rs150807690	10	120907173	SFXN4	./G	0.2	0.0378	0.82	0.79-0.85	9.67e-08	NA	NA	NA	NA	NA	NA	NA	NA	NA	NA	NA	NA	NA	NA	NA	NA	NA	NA	NA	NA	NA	NA	NA	NA	NA	NA	NA	NA	NA	NA	NA	NA	NA	NA	NA	NA	NA	NA
chr11:11338749	chr11:11360296	rs115825287	11	11360296	GALNT18	T/C	0.35	0.0696	1.43	1.33-1.53	3.6e-07	chr11:11338749:C:T	11	11338749	C	T	T	ADD	2225	1.32249	0.216485	0.865204	2.02145	1.29114	0.196655	11	11338749	C	T	T	ADD	2305	1.00817	0.213387	0.66359	1.53169	0.0381416	0.969575	11	11338749	C	T	T	ADD	2171	0.89316	0.247995	0.549333	1.45219
chr11:75972851	chr11:75683895	rs368167310	11	75683895	UVRAG	T/C	0.55	0.1085	0.58	0.52-0.65	4.87e-07	chr11:75972851:T:C	11	75972851	T	C	C	ADD	2240	1.15087	0.270415	0.677404	1.95525	0.519629	0.603322	11	75972851	T	C	C	ADD	2320	0.781741	0.274793	0.456203	1.33958	-0.896061	0.37022	11	75972851	T	C	C	ADD	2182	0.514186	0.383273	0.242593	1.08984
chr12:29135474	chr12:29288407	rs113025543	12	29288407	FAR2 (nearest)	A/T	0.27	0.0551	0.76	0.72-0.81	9.23e-07	chr12:29135474:A:T	12	29135474	A	T	T	ADD	2237	0.894907	0.149101	0.668133	1.19865	-0.744694	0.456456	12	29135474	A	T	T	ADD	2312	1.28219	0.122463	1.00858	1.63002	2.02972	0.042385	12	29135474	A	T	T	ADD	2179	1.00502	0.145878	0.755096	1.33766
chr12:29139860	chr12:29292793	rs142100833	12	29292793	FAR2 (nearest)	C/G	0.24	0.0488	1.27	1.21-1.34	8.65e-07	chr12:29139860:G:C	12	29139860	G	C	C	ADD	2233	0.957951	0.120199	0.756884	1.21243	-0.357395	0.720796	12	29139860	G	C	C	ADD	2312	1.20022	0.104298	0.978326	1.47245	1.74987	0.0801405	12	29139860	G	C	C	ADD	2178	1.05009	0.11958	0.830689	1.32743
NA	chr12:29341407	NA	12	29341407	FAR2	./??	0.65	0.1272	1.91	1.68-2.17	3.79e-07	NA	NA	NA	NA	NA	NA	NA	NA	NA	NA	NA	NA	NA	NA	NA	NA	NA	NA	NA	NA	NA	NA	NA	NA	NA	NA	NA	NA	NA	NA	NA	NA	NA	NA	NA	NA	NA	NA
chr12:119064987	chr12:119502791	rs531465435	12	119502791	SRRM4	./C	0.59	0.1162	1.81	1.61-2.03	3.39e-07	NA	NA	NA	NA	NA	NA	NA	NA	NA	NA	NA	NA	NA	NA	NA	NA	NA	NA	NA	NA	NA	NA	NA	NA	NA	NA	NA	NA	NA	NA	NA	NA	NA	NA	NA	NA	NA	NA
chr12:119104946	chr12:119542751	rs192977447	12	119542751	SRRM4	A/T	0.43	0.0816	1.53	1.41-1.66	1.8e-07	chr12:119104946:T:A	12	119104946	T	A	A	ADD	2243	0.782468	0.235657	0.493032	1.24182	-1.04092	0.297911	12	119104946	T	A	A	ADD	2324	0.588462	0.240655	0.367175	0.943115	-2.20333	0.0275715	12	119104946	T	A	A	ADD	2187	0.888554	0.233275	0.562496	1.40362
chr12:120977406	chr12:121415209	rs55931441	12	121415209	HNF1A	A/G	0.52	0.0947	1.68	1.53-1.84	4.62e-08	chr12:120977406:G:A	12	120977406	G	A	A	ADD	2243	1.08172	0.313231	0.585455	1.99866	0.250791	0.801976	12	120977406	G	A	A	ADD	2320	1.12061	0.277068	0.651049	1.92883	0.410991	0.681079	12	120977406	G	A	A	ADD	2185	1.12964	0.314295	0.610114	2.09155
chr14:93322510	chr14:93788855	rs113949028	14	93788855	BTBD7	./G	0.2	0.0396	1.22	1.17-1.27	5.44e-07	NA	NA	NA	NA	NA	NA	NA	NA	NA	NA	NA	NA	NA	NA	NA	NA	NA	NA	NA	NA	NA	NA	NA	NA	NA	NA	NA	NA	NA	NA	NA	NA	NA	NA	NA	NA	NA	NA
chr18:70807824	chr18:68475060	rs181095590	18	68475060	GTSCR1	A/G	0.58	0.1138	1.78	1.59-2.00	3.9e-07	chr18:70807824:G:A	18	70807824	G	A	A	ADD	2236	1.41556	0.322445	0.752426	2.66315	1.07779	0.281128	18	70807824	G	A	A	ADD	2318	0.59996	0.393501	0.277443	1.29739	-1.29832	0.194176	18	70807824	G	A	A	ADD	2176	0.738209	0.417989	0.325377	1.67484
chr19:29219174	chr19:29710081	rs73923591	19	29710081	UQCRFS1 (nearest)	A/G	0.27	0.0548	1.31	1.24-1.39	6.18e-07	chr19:29219174:G:A	19	29219174	G	A	A	ADD	2235	1.13869	0.148089	0.851825	1.52215	0.877004	0.380485	19	29219174	G	A	A	ADD	2318	0.938457	0.14846	0.701528	1.25541	-0.427846	0.668764	19	29219174	G	A	A	ADD	2180	1.12368	0.155991	0.827683	1.52554
chr21:35070168	chr21:36442465	rs116262092	21	36442465	RUNX1	A/T	0.58	0.1174	0.56	0.50-0.63	7.04e-07	chr21:35070168:A:T	21	35070168	A	T	T	ADD	2246	0.534887	0.381941	0.253019	1.13076	-1.63821	0.101378	21	35070168	A	T	T	ADD	2327	0.582487	0.363606	0.285617	1.18792	-1.48636	0.137185	21	35070168	A	T	T	ADD	2187	0.793574	0.334208	0.412201	1.5278
chr21:35071622	chr21:36443919	rs147867382	21	36443919	RUNX1	C/G	0.58	0.1174	0.56	0.50-0.63	7.95e-07	chr21:35071622:C:G	21	35071622	C	G	G	ADD	2247	0.528832	0.381546	0.250349	1.1171	-1.66974	0.0949702	21	35071622	C	G	G	ADD	2328	0.566058	0.363208	0.277778	1.15352	-1.56676	0.117171	21	35071622	C	G	G	ADD	2189	0.775925	0.333593	0.40352	1.49202
[truncated: 2 more columns]

## Sheet: ST5b
Additional File 1; Table S5b: Replication of MEGASTROKE significant results in SIREN stroke types
MEGASTROKE									SIREN
									Large artery-atherosclerosis, embolus/thrombosis (Cases = 509, controls = 1738)															Small-vessel occlusion, lacune ((Cases = 590, controls = 1738)													Undetermined etiology (Cases = 451, Controls = 1738)
ID	Position.hg38	SNPs	Chromosome	Genes	Risk.allele.reference.allele	OR	95.CI	P.Values	SNP	ID	CHROM	POS	REF	ALT	A1	TEST	OBS_CT	OR	SE	L95	U95	T_STAT	P	CHROM	POS	REF	ALT	A1	TEST	OBS_CT	OR	SE	L95	U95	T_STAT	P	CHROM	POS	REF	ALT	A1	TEST	OBS_CT	OR	SE	L95	U95	T_STAT	P
chr1:10736809	10736809	rs880315	1p36	CASZ1	C/T	1.05	1.04-1.07	3.62e-10	chr1:10736809:T:C	chr1:10736809:T:C	1	10736809	T	C	C	ADD	2245	1.04398	0.102772	0.853515	1.27694	0.418756	0.675395	1	10736809	T	C	C	ADD	2325	1.23503	0.0933728	1.02849	1.48306	2.26082	0.0237707	1	10736809	T	C	C	ADD	2188	0.877092	0.11309	0.70272	1.09473	-1.15963	0.246199
chr1:112500200	112500200	rs12037987	1p13	WNT2B	C/T	1.07	1.05-1.10	2.73e-08	chr1:112500200:T:C	chr1:112500200:T:C	1	112500200	T	C	C	ADD	2247	0.971769	0.201796	0.654326	1.44322	-0.141909	0.887152	1	112500200	T	C	C	ADD	2328	0.963597	0.192585	0.660643	1.40548	-0.192551	0.847311	1	112500200	T	C	C	ADD	2188	1.08818	0.206738	0.725643	1.63183	0.408739	0.682731
chr1:115115178	115115178	rs12124533	1p13	TSPAN2	T/C	1.17	1.11-1.23	1.22e-08	chr1:115115178:C:T	chr1:115115178:C:T	1	115115178	C	T	T	ADD	2242	1.0914	0.155676	0.804399	1.48079	0.561801	0.574252	1	115115178	C	T	T	ADD	2323	0.915606	0.155935	0.674492	1.24291	-0.565425	0.571785	1	115115178	C	T	T	ADD	2183	1.21133	0.156398	0.891529	1.64584	1.22582	0.220265
chr1:156232382	156232382	rs1052053	1q22	PMF1-SEMA4A	G/A	1.06	1.05-1.08	2.7e-14	chr1:156232382:A:G	chr1:156232382:A:G	1	156232382	G	A	A	ADD	2213	1.09364	0.0817553	0.93172	1.28371	1.09491	0.273556	1	156232382	G	A	A	ADD	2292	1.04517	0.0756093	0.901217	1.21212	0.584347	0.558987	1	156232382	G	A	A	ADD	2158	0.972153	0.0859363	0.821459	1.15049	-0.328634	0.742432
chr1:241142948	241142948	rs146390073	1q43	RGS7	T/C	1.95	1.54-2.47	2.2e-08	chr1:241142948:C:T	chr1:241142948:C:T	1	241142948	C	T	T	ADD	2246	NA	NA	NA	NA	NA	NA	1	241142948	C	T	T	ADD	2325	5.63891	0.959695	0.85961	36.9904	1.80233	0.0714929	1	241142948	C	T	T	ADD	2187	6.31358	0.913227	1.05423	37.8108	2.01779	0.0436127
chr2:26692756	26692756	rs12476527	2p23	KCNK3	G/T	1.05	1.03-1.07	6.44e-08	chr2:26692756:G:T	chr2:26692756:G:T	2	26692756	G	T	T	ADD	2231	1.01474	0.0977194	0.83787	1.22895	0.149761	0.880953	2	26692756	G	T	T	ADD	2308	1.01647	0.0932876	0.846617	1.22039	0.175092	0.861007	2	26692756	G	T	T	ADD	2172	0.946451	0.103855	0.77214	1.16011	-0.529936	0.596156
chr3:149439919	149439919	rs7610618	3q25	TM4SF4-TM4SF1	T/C	2.33	1.74-3.12	1.44e-08	chr3:149439919:C:T	chr3:149439919:C:T	3	149439919	C	T	T	ADD	2236	0.992877	0.110607	0.799368	1.23323	-0.0646308	0.948468	3	149439919	C	T	T	ADD	2316	1.05275	0.0999036	0.86554	1.28045	0.514549	0.606869	3	149439919	C	T	T	ADD	2179	0.889793	0.118616	0.705217	1.12268	-0.984399	0.324919
chr4:110793263	110793263	rs13143308	4q25	PITX2	T/G	1.32	1.27-1.37	1.86e-47	chr4:110793263:T:G	chr4:110793263:T:G	4	110793263	G	T	T	ADD	2247	0.963258	0.0785774	0.825767	1.12364	-0.476399	0.63379	4	110793263	G	T	T	ADD	2328	0.933264	0.0728501	0.809086	1.0765	-0.948065	0.343096	4	110793263	G	T	T	ADD	2189	0.942408	0.0823812	0.801893	1.10755	-0.720026	0.471509
chr4:147493499	147493499	rs17612742	4q31	EDNRA	C/T	1.19	1.13-1.26	1.46e-11	chr4:147493499:T:C	chr4:147493499:T:C	4	147493499	T	C	C	ADD	2247	0.993333	0.0945989	0.825224	1.19569	-0.0707147	0.943625	4	147493499	T	C	C	ADD	2328	1.08995	0.0855907	0.921619	1.28902	1.00631	0.314266	4	147493499	T	C	C	ADD	2189	1.02692	0.0978362	0.847735	1.24399	0.271562	0.785959
chr4:154580036	154580036	rs6825454	4q31	FGA	C/T	1.06	1.04-1.08	7.43e-10	chr4:154580036:T:C	chr4:154580036:T:C	4	154580036	T	C	C	ADD	2191	0.963552	0.0844662	0.81654	1.13703	-0.439573	0.660247	4	154580036	T	C	C	ADD	2273	1.05354	0.0783557	0.903553	1.22842	0.6656	0.505667	4	154580036	T	C	C	ADD	2135	0.93187	0.0889977	0.782709	1.10946	-0.792853	0.427864
chr5:122179500	122179500	rs11957829	5q23	LOC100505841	A/G	1.07	1.05-1.10	7.51e-09	chr5:122179500:A:G	chr5:122179500:A:G	5	122179500	A	G	G	ADD	2229	0.906377	0.0912024	0.758014	1.08378	-1.07783	0.281112	5	122179500	A	G	G	ADD	2311	1.00498	0.0823595	0.855171	1.18103	0.060322	0.951899	5	122179500	A	G	G	ADD	2174	0.934771	0.0921771	0.780268	1.11987	-0.731787	0.464298
chr5:173213587	173213587	rs6891174	5q35	NKX2-5	A/G	1.11	1.07-1.16	5.82e-09	chr5:173213587:A:G	chr5:173213587:A:G	5	173213587	G	A	A	ADD	2223	1.12976	0.169693	0.81011	1.57554	0.718985	0.47215	5	173213587	G	A	A	ADD	2307	0.844034	0.176742	0.596921	1.19345	-0.95938	0.337367	5	173213587	G	A	A	ADD	2166	1.05429	0.178906	0.742464	1.49708	0.295509	0.767605
chr6:1356681	1356681	rs4959130	6p25	FOXF2	A/G	1.08	1.05-1.11	1.42e-09	chr6:1356681:G:A	chr6:1356681:G:A	6	1356681	G	A	A	ADD	2247	0.635658	1.13507	0.0687151	5.88024	-0.399179	0.689762	6	1356681	G	A	A	ADD	2328	NA	NA	NA	NA	NA	NA	6	1356681	G	A	A	ADD	2188	1.8038	0.788883	0.384317	8.46617	0.74776	0.454605
chr6:43294966	43294966	rs16896398	6p21	SLC22A7-ZNF318	T/A	1.05	1.03-1.07	1.3e-08	chr6:43294966:A:T	chr6:43294966:A:T	6	43294966	T	A	A	ADD	2212	0.93062	0.0860585	0.786175	1.1016	-0.835525	0.403422	6	43294966	T	A	A	ADD	2292	0.938768	0.0804226	0.801867	1.09904	-0.785684	0.432053	6	43294966	T	A	A	ADD	2153	0.944645	0.0893818	0.792842	1.12551	-0.637107	0.524055
chr7:19009765	19009765	rs2107595	7p21	HDAC9-TWIST1	A/G	1.21	1.15-1.26	3.65e-15	chr7:19009765:G:A	chr7:19009765:G:A	7	19009765	G	A	A	ADD	2246	1.11111	0.0922097	0.927405	1.33121	1.14264	0.253189	7	19009765	G	A	A	ADD	2326	1.09474	0.0867134	0.923639	1.29755	1.04391	0.296527	7	19009765	G	A	A	ADD	2188	1.06507	0.0967853	0.881036	1.28754	0.651323	0.514838
chr7:92615108	92615108	rs42039	7q21	CDK6	C/T	1.07	1.04-1.09	6.55e-09	chr7:92615108:C:T	chr7:92615108:C:T	7	92615108	C	T	T	ADD	2247	1.0779	0.148713	0.80537	1.44266	0.504455	0.613942	7	92615108	C	T	T	ADD	2327	0.846859	0.155214	0.624731	1.14797	-1.07091	0.284209	7	92615108	C	T	T	ADD	2189	0.939444	0.165617	0.679043	1.2997	-0.377177	0.706042
chr9:22102166	22102166	rs7859727	9p21	Chr9p21	T/C	1.05	1.03-1.07	4.22e-10	chr9:22102166:C:T	chr9:22102166:C:T	9	22102166	T	C	C	ADD	2230	1.09958	0.089221	0.923173	1.3097	1.064	0.287328	9	22102166	T	C	C	ADD	2311	1.04022	0.0852923	0.880088	1.2295	0.462374	0.643813	9	22102166	T	C	C	ADD	2176	1.03635	0.0948066	0.860609	1.24797	0.37658	0.706486
chr9:103247955	103247955	rs10820405	9q31	LINC01492	G/A	1.2	1.12-1.28	4.51e-08	chr9:103247955:G:A	chr9:103247955:G:A	9	103247955	G	A	A	ADD	2236	1.04956	0.160904	0.765677	1.4387	0.30063	0.763697	9	103247955	G	A	A	ADD	2318	0.908545	0.160177	0.663749	1.24362	-0.598778	0.549321	9	103247955	G	A	A	ADD	2179	1.02397	0.168377	0.736146	1.42432	0.140665	0.888135
chr9:133279427	133279427	rs635634	9q34	ABO	T/C	1.08	1.05-1.11	9.18e-09	chr9:133279427:T:C	chr9:133279427:T:C	9	133279427	C	T	T	ADD	2247	0.998658	0.116368	0.794995	1.2545	-0.0115401	0.990793	9	133279427	C	T	T	ADD	2328	0.868032	0.116048	0.691442	1.08972	-1.21956	0.222632	9	133279427	C	T	T	ADD	2189	0.862074	0.128524	0.670107	1.10903	-1.15476	0.24819
chr10:103856724	103856724	rs2295786	10q24	SH3PXD2A	A/T	1.05	1.04-1.07	1.8e-10	chr10:103856724:A:T	chr10:103856724:A:T	10	103856724	A	T	T	ADD	2242	0.908448	0.117398	0.721724	1.14348	-0.817879	0.413426	10	103856724	A	T	T	ADD	2323	1.0341	0.104512	0.842562	1.26918	0.320835	0.748336	10	103856724	A	T	T	ADD	2182	0.924882	0.120084	0.730922	1.17031	-0.650291	0.515504
chr11:102899623	102899623	rs2005108	11q22	MMP12	T/C	1.08	1.05-1.11	3.33e-08	chr11:102899623:C:T	chr11:102899623:C:T	11	102899623	C	T	T	ADD	2198	1.08581	0.174323	0.77156	1.52805	0.47226	0.636741	11	102899623	C	T	T	ADD	2285	0.960147	0.170545	0.687337	1.34124	-0.238466	0.811519	11	102899623	C	T	T	ADD	2144	1.19479	0.169125	0.857692	1.66437	1.05229	0.292669
chr12:20424659	20424659	rs7304841	12p12	PDE3A	A/C	1.05	1.03-1.07	4.93e-08	chr12:20424659:A:C	chr12:20424659:A:C	12	20424659	A	C	C	ADD	2172	1.0262	0.07448	0.886819	1.18749	0.347264	0.728393	12	20424659	A	C	C	ADD	2244	1.16098	0.0697178	1.0127	1.33097	2.14096	0.0322769	12	20424659	A	C	C	ADD	2113	1.01992	0.0774534	0.876269	1.18712	0.254658	0.798988
chr12:111446804	111446804	rs3184504	12q24	SH2B3	T/C	1.08	1.06-1.10	2.17e-14	chr12:111446804:T:C	chr12:111446804:T:C	12	111446804	C	T	T	ADD	2212	0.342251	0.786284	0.0732924	1.5982	-1.36364	0.17268	12	111446804	C	T	T	ADD	2291	0.662242	0.664039	0.180213	2.43359	-0.620632	0.534842	12	111446804	C	T	T	ADD	2156	1.19958	0.477212	0.470789	3.05656	0.381324	0.702963
chr12:115116718	115116718	rs35436	12q24	TBX3	C/T	1.05	1.03-1.06	2.87e-08	chr12:115116718:C:T	chr12:115116718:C:T	12	115116718	C	T	T	ADD	2221	1.01897	0.0733735	0.882484	1.17657	0.25616	0.797828	12	115116718	C	T	T	ADD	2301	0.905867	0.0690417	0.791218	1.03713	-1.43193	0.152165	12	115116718	C	T	T	ADD	2168	0.987765	0.0770439	0.849324	1.14877	-0.159791	0.873046
chr13:46651610	46651610	rs9526212	13q14	LRCH1	G/A	1.06	1.04-1.08	5.03e-10	chr13:46651610:A:G	chr13:46651610:A:G	13	46651610	G	A	A	ADD	2242	1.03343	0.0762771	0.889925	1.20007	0.431091	0.666402	13	46651610	G	A	A	ADD	2321	1.11513	0.0704719	0.971269	1.2803	1.5463	0.122031	13	46651610	G	A	A	ADD	2183	1.1014	0.0779131	0.945421	1.28311	1.23961	0.215121
chr15:90861475	90861475	rs4932370	15q26	FURIN-FES	A/G	1.05	1.03-1.07	2.88e-08	chr15:90861475:G:A	chr15:90861475:G:A	15	90861475	A	G	G	ADD	2124	1.07426	0.0757798	0.925989	1.24627	0.945276	0.344518	15	90861475	A	G	G	ADD	2218	1.04813	0.0701441	0.913502	1.20261	0.670198	0.502731	15	90861475	A	G	G	ADD	2069	1.17432	0.0788399	1.00618	1.37055	2.03817	0.0415332
chr16:73035989	73035989	rs12932445	16q22	ZFHX3	C/T	1.2	1.15-1.25	6.86e-18	chr16:73035989:T:C	chr16:73035989:T:C	16	73035989	T	C	C	ADD	2225	0.9065	0.100361	0.744629	1.10356	-0.978102	0.328024	16	73035989	T	C	C	ADD	2302	1.00085	0.0919385	0.835817	1.19847	0.00925332	0.992617	16	73035989	T	C	C	ADD	2161	0.998715	0.102375	0.817147	1.22063	-0.0125558	0.989982
chr16:87541726	87541726	rs12445022	16q24	ZCCHC14	A/G	1.06	1.04-1.08	1.05e-10	chr16:87541726:G:A	chr16:87541726:G:A	16	87541726	G	A	A	ADD	2246	1.2929	0.122345	1.01725	1.64326	2.09972	0.0357538	16	87541726	G	A	A	ADD	2327	0.949434	0.122025	0.747476	1.20596	-0.425232	0.670668	16	87541726	G	A	A	ADD	2188	1.27285	0.124647	0.996957	1.62509	1.93551	0.0529273
chr17:1668524	1668524	rs11867415	17p13	PRPF8	G/A	1.09	1.06-1.13	4.81e-08	chr17:1668524:A:G	chr17:1668524:A:G	17	1668524	G	A	A	ADD	2225	0.913698	0.073523	0.791079	1.05532	-1.22758	0.219604	17	1668524	G	A	A	ADD	2307	0.841887	0.0693327	0.734916	0.964428	-2.48237	0.0130512	17	1668524	G	A	A	ADD	2168	1.04371	0.0759837	0.899293	1.21131	0.562997	0.573437
chr19:10683954	10683954	rs2229383	19p13	ILF3-SLC44A2	T/G	1.05	1.03-1.07	4.72e-08	chr19:10683954:G:T	chr19:10683954:G:T	19	10683954	T	G	G	ADD	2245	0.951354	0.0787343	0.815311	1.1101	-0.633387	0.526481	19	10683954	T	G	G	ADD	2326	1.05537	0.0726166	0.915359	1.21679	0.74208	0.458039	19	10683954	T	G	G	ADD	2186	0.967056	0.0823512	0.822913	1.13645	-0.40678	0.68417
Chr19:11064259	11064259	rs8103309	19p13	SMARCA4-LDLR	T/C	1.05	1.03-1.07	3.4e-08	NA	NA	NA	NA	NA	NA	NA	NA	NA	NA	NA	NA	NA	NA	NA	NA	NA	NA	NA	NA	NA	NA	NA	NA	NA	NA	NA	NA	NA	NA	NA	NA	NA	NA	NA	NA	NA	NA	NA	NA	NA
chr4:112810934	112810934	rs34311906	4q25	ANK2	C/T	1.07	1.04-1.09	1.07e-08	NA	NA	NA	NA	NA	NA	NA	NA	NA	NA	NA	NA	NA	NA	NA	NA	NA	NA	NA	NA	NA	NA	NA	NA	NA	NA	NA	NA	NA	NA	NA	NA	NA	NA	NA	NA	NA	NA	NA	NA	NA

## Sheet: ST5c
Supplementary Table 5C: Summary of the replication of COMPASS and MEGASTROKE significant results in SIREN stroke types
Additional File 1; Table S5c: COMPASS study’s significant SNPs replication in SIREN for stroke subtypes.
Type of Stroke	Chr.	Position hg38	rsID	Gene(s)	COMPASS		SIREN
					OR (95% CI)	p-value	OR (95% CI)	p-value
Large artery-atherosclerosis, embolus/thrombosis	8	1624708	rs112455974	DLGAP1	1.97 (1.72, 2.25)	3.77e-07	1.94 (1.05, 3.58)	0.0356
Small-vessel occlusion, lacune	3	153407501	rs184221467	AK092619 (nearest)	1.85 (1.63, 2.10)	7.86e-07	2.53 (1.40, 4.59)	0.0022
	12	29135474	rs113025543	FAR (nearest)	0.76 (0.72, 0.81)	9.23e-07	1.28 (1.01, 1.63)	0.0424
MEGASTROKE study’s significant SNPs replication in SIREN for stroke subtypes.
Type of Stroke	Chr	Position hg38	rsID	Gene(s)	MEGASTROKE		SIREN
					OR (95% CI)	p-value	OR (95% CI)	p-value
Large artery-atherosclerosis, embolus/thrombosis	16	87341726	rs12445022	ZCCHC14	1.06 (1.04, 1.08)	1.05e-10	1.29 (1.02, 1.64)	0.0358
Small-vessel occlusion, lacune	1	10736809	rs880315	CASZ1	1.05 (1.04, 1.07)	3.62e-10	1.24 (1.03, 1.48)	0.0238
	12	20424659	rs7304841	PDE3A	1.05 (1.03, 1.07)	4.93e-08	1.60 (1.01, 1.33)	0.0323
	17	1668524	rs11867415	PRPF8	1.09 (1.06, 1.13)	4.81e-08	0.84 (0.73, 0.96)	0.0131

## Sheet: ST6
Additional File 1; Table S6 : Metasoft meta-analysis results driven by Meta-analysis P-Value
Genomic Information					METASOFT																SIREN			COMPASS			Genomic Information (Annotation)
Chr	Position (Hg38)	Position (Hg19)	Reference Allele	Alternate Allele	Number of Studies	Study Direction	P-VALUE FE	BETA FE	STD FE	P-VALUE RE	BETA RE	STD RE	P-VALUE RE2	STAT1 RE2	STAT2 RE2	P-VALUE BE	I SQUARE	Q	P-VALUE Q	TAU SQUARE	SIREN P-Value	SIREN BETA	SIREN SE	COMPASS P-Value	COMPASS BETA	COMPASS SE	Func.refGene(Hg19)	Gene.refGene(Hg19)	GeneDetail.refGene(Hg19)	dbSNP(Hg19)	Func.refGene(Hg38)	Gene.refGene(Hg38)	GeneDetail.refGene(Hg38)	dbSNP(Hg38)
1	3261547	3178111	C	A	2	--	7.41e-05	-0.104526	0.0263772	7.41e-05	-0.104526	0.0263772	8.94e-05	15.7034	0	0.000151034	0	0.893474	0.344537	0	0.194	-0.06461	0.04979	0.000113	-0.1201	0.0311	intronic	PRDM16		rs3002686	intronic	PRDM16		rs3002686
1	3262286	3178850	A	G	2	++	4.3e-05	0.108487	0.0265195	4.95e-05	0.108365	0.0267032	5.2e-05	16.735	0	8.34e-05	0.923505	1.00932	0.315066	1.63e-05	0.193	0.0655	0.05034	6.16e-05	0.125	0.0312	intronic	PRDM16		rs2455104	intronic	PRDM16		rs2455104
[truncated: 3,109 more rows]

[truncated: 14 more sheets: ST7, ST8a, ST8b, ST9a, ST9b, ST10a, ST10b, ST11, ST12, ST13a, ST13b, ST13c, ST13d, Sheet1]
